# Supplementary material for: Modeling the Function of TATA Box Binding Protein in Transcriptional Changes Induced by HIV-1 Tat in Innate Immune Cells and the Effect of Methamphetamine Exposure
Source: Front Immunol. 2019 Feb 4;9:3110. doi: 10.3389/fimmu.2018.03110 (PMC6369711; doi:10.3389/fimmu.2018.03110)
Supplement: Supplementary Table 1 — TBP megatargetome-RNA Pol ChIP average peak values in genes that have a TATA-box binding motif in the core promoter element. Cross linking for RNA Pol II ChIP was performed 15 min after stimulation with HIV Tat (10 ng/ml), Meth (60 μM), or Tat+Meth, for determination of gene intervals, and average peak ratios. [file Table_1.XLSX]

## Sheet: Sheet1
Gene ID	Gene Name	Chromosome	Gene Start	Gene End	Gene Length	Gene Strand	IntervalCount	Intervals	Interval Dists to Start	Interval Pos	1_Control::1 Present	2_Meth::1 Present	3_Meth+NAC::1 Present	4_Tat::1 Present	5_Meth+Tat::1 Present	1_Control::1 AvgPeak	2_Meth::1 AvgPeak	3_Meth+NAC::1 AvgPeak	4_Tat::1 AvgPeak	5_Meth+Tat::1 AvgPeak	FC Tat/Ctr	FC M/C	FC MT/Ctr	FC MT/T	ActRegCount	Peak Sample	Peak Value	UCSC Link	Altsymbols	Full Description	RNA	Affy Tag	PROT
GeneID:26155	NOC2L	1	879583	894679	15096	-	8	1_Control::1::1, 2_Meth::1::1, 2_Meth::1::2, 3_Meth+NAC::1::0, 3_Meth+NAC::1::1, 4_Tat::1::0, 5_Meth+Tat::1::0, 5_Meth+Tat::1::1	-7363, 16183, -7497, 16327, -7593, 16359, 16204, -7305	upstream, downstream, upstream, downstream, upstream, downstream, downstream, upstream	1	1	1	1	1	14	23	12.5	12	13.5	0.857143	1.64286	0.964286	1.125	2	2_Meth::1	25	Gene NOC2L	FLJ35172, NET7, NET15, NIR, NOC2L, DKFZp564C186	nucleolar complex associated 2 homolog (S. cerevisiae)	NM_015658, hCT2275821.0, hCT2275823.0, hCT2275826.0	1559139_at, 202115_s_at	NP_056473.2, EAW56304.1, EAW56305.1, EAW56306.1
GeneID:339451	KLHL17	1	895967	901095	5128	+	6	1_Control::1::1, 2_Meth::1::1, 2_Meth::1::2, 2_Meth::1::3, 3_Meth+NAC::1::1, 5_Meth+Tat::1::1	6075, -17471, 6209, 15809, 6305, 6017	downstream, upstream, downstream, downstream, downstream, downstream	1	1	1	0	1	13	20	12	10.667	11	0.820538	1.53846	0.846154	1.03122	3	2_Meth::1	25	Gene KLHL17	KLHL17, RP11-54O7.6	kelch-like 17 (Drosophila)	NM_198317, hCT1954985.2, hCT22913.4, hCT2341075.0, hCT2353011.0	1555650_at, 229792_at	NP_938073.1, EAW56300.1, EAW56301.1, EAW56302.1, EAW56303.1
GeneID:84069	PLEKHN1	1	901877	910488	8611	+	6	1_Control::1::1, 2_Meth::1::1, 2_Meth::1::2, 2_Meth::1::3, 3_Meth+NAC::1::1, 5_Meth+Tat::1::1	165, -23381, 299, 9899, 395, 107	in gene, upstream, in gene, downstream, in gene, in gene	1	1	1	0	1	13	20	12	10.667	11	0.820538	1.53846	0.846154	1.03122	3	2_Meth::1	25	Gene PLEKHN1	DKFZp434H2010, MGC120616, MGC120613, PLEKHN1, RP11-54O7.7	pleckstrin homology domain containing, family N member 1	NM_032129, NM_001160184, hCT22914.2	224125_at	NP_115505.2, NP_001153656.1, EAW56299.1
GeneID:84808	C1orf170	1	910579	917473	6894	-	5	1_Control::1::1, 2_Meth::1::2, 2_Meth::1::3, 3_Meth+NAC::1::1, 5_Meth+Tat::1::1	15431, 15297, 5697, 15201, 15489	downstream, downstream, in gene, downstream, downstream	1	1	1	0	1	12	19.5	11	8.5	9.5	0.708333	1.625	0.791667	1.11765	2	2_Meth::1	25	Gene C1orf170	C1orf170, RP11-54O7.8, MGC13275, FLJ92510	chromosome 1 open reading frame 170	NR_027693	224501_at
GeneID:375790	AGRN	1	955503	991492	35989	+	15	1_Control::1::2, 1_Control::1::3, 2_Meth::1::4, 2_Meth::1::5, 2_Meth::1::6, 2_Meth::1::7, 2_Meth::1::8, 2_Meth::1::9, 2_Meth::1::10, 3_Meth+NAC::1::2, 4_Tat::1::2, 4_Tat::1::3, 5_Meth+Tat::1::2, 5_Meth+Tat::1::3, 5_Meth+Tat::1::4	20177, 45953, -6799, 2311, 7169, 10385, 18513, 22097, 36337, 36321, 36241, 46705, 19361, 36585, 46577	in gene, downstream, upstream, in gene, in gene, in gene, in gene, in gene, downstream, downstream, downstream, downstream, in gene, downstream, downstream	1	1	1	1	1	11	19.2	8	10	9	0.909091	1.74545	0.818182	0.9	5	2_Meth::1	42	Gene AGRN	FLJ45064, AGRN	agrin	NM_198576, hCT1809981.2	212283_at, 212285_s_at, 217410_at, 217419_x_at	NP_940978.2, EAW56293.1
GeneID:406984	MIR200B	1	1102484	1102578	94	+	4	1_Control::1::5, 2_Meth::1::12, 3_Meth+NAC::1::3, 5_Meth+Tat::1::7	-9060, -9236, -9236, -9380	upstream, upstream, upstream, upstream	1	1	1	0	1	10	20	12	11	11	1.1	2	1.1	1	1	2_Meth::1	20	Gene MIR200B	MIR200B, MIRN200B	microRNA 200b	NR_029639
GeneID:406983	MIR200A	1	1103243	1103332	89	+	4	1_Control::1::5, 2_Meth::1::12, 3_Meth+NAC::1::3, 5_Meth+Tat::1::7	-9819, -9995, -9995, -10139	upstream, upstream, upstream, upstream	1	1	1	0	1	10	20	12	11	11	1.1	2	1.1	1	1	2_Meth::1	20	Gene MIR200A	MIRN200A, MIR200A	microRNA 200a	NR_029834
GeneID:8784	TNFRSF18	1	1138888	1142089	3201	-	5	1_Control::1::6, 2_Meth::1::13, 3_Meth+NAC::1::4, 4_Tat::1::6, 5_Meth+Tat::1::8	-7703, -7431, -8871, -6839, -8732	upstream, upstream, upstream, upstream, upstream	1	1	1	1	1	15	29	13	15	15	1	1.93333	1	1	1	2_Meth::1	29	Gene TNFRSF18	AITR, GITR, TNFRSF18, GITR-D	tumor necrosis factor receptor superfamily, member 18	NM_004195, NM_148901, NM_148902, hCT11492.3, hCT1965624.1, hCT2275787.0	223851_s_at, 224553_s_at	NP_004186.1, NP_683699.1, NP_683700.1, EAW56282.1, EAW56283.1, EAW56284.1
GeneID:7293	TNFRSF4	1	1146706	1149512	2806	-	5	1_Control::1::6, 2_Meth::1::13, 3_Meth+NAC::1::4, 4_Tat::1::6, 5_Meth+Tat::1::8	-280, -8, -1448, 584, -1309	upstream, upstream, upstream, in gene, upstream	1	1	1	1	1	15	29	13	15	15	1	1.93333	1	1	1	2_Meth::1	29	Gene TNFRSF4	TXGP1L, ACT35, TNFRSF4, OX40, CD134	tumor necrosis factor receptor superfamily, member 4	NM_003327, hCT1647820.3, hCT1954939.0, hCT1954940.1, hCT2352999.0	208023_at, 214228_x_at	NP_003318.1, EAW56281.1, EAW56278.1, EAW56279.1, EAW56280.1
GeneID:51150	SDF4	1	1152288	1167447	15159	-	11	1_Control::1::6, 1_Control::1::7, 1_Control::1::8, 2_Meth::1::13, 2_Meth::1::14, 3_Meth+NAC::1::4, 3_Meth+NAC::1::5, 4_Tat::1::6, 4_Tat::1::7, 5_Meth+Tat::1::8, 5_Meth+Tat::1::9	17655, 663, -4201, 17927, -4489, 16487, -4993, 18519, -4809, 16626, -5705	downstream, in gene, upstream, downstream, upstream, downstream, upstream, downstream, upstream, downstream, upstream	1	1	1	1	1	14.5	28	13.5	15	15	1.03448	1.93103	1.03448	1	2	2_Meth::1	29	Gene SDF4	Cab45, SDF4	stromal cell derived factor 4	NM_016176, NM_016547, hCT10259.3, hCT1954881.1, hCT1954882.1, hCT1954883.1, hCT1954884.1, hCT1954885.1, hCT2275778.0	217855_x_at, 221972_s_at, 224472_x_at, 232032_x_at	NP_057260.2, NP_057631.1, EAW56272.1, EAW56275.1, EAW56276.1, EAW56277.1, EAW56271.1, EAW56273.1, EAW56274.1
GeneID:126792	B3GALT6	1	1167629	1170421	2792	+	11	1_Control::1::6, 1_Control::1::7, 1_Control::1::8, 2_Meth::1::13, 2_Meth::1::14, 3_Meth+NAC::1::4, 3_Meth+NAC::1::5, 4_Tat::1::6, 4_Tat::1::7, 5_Meth+Tat::1::8, 5_Meth+Tat::1::9	-17837, -845, 4019, -18109, 4307, -16669, 4811, -18701, 4627, -16808, 5523	upstream, upstream, downstream, upstream, downstream, upstream, downstream, upstream, downstream, upstream, downstream	1	1	1	1	1	14.5	28	13.5	15	15	1.03448	1.93103	1.03448	1	2	2_Meth::1	29	Gene B3GALT6	B3GALT6, beta3GalT6	UDP-Gal:betaGal beta 1,3-galactosyltransferase polypeptide 6	NM_080605, hCT1642223.3	1553959_a_at, 225733_at, 226427_s_at	NP_542172.2, EAW56269.1
GeneID:388581	FAM132A	1	1177833	1182102	4269	-	14	1_Control::1::8, 1_Control::1::9, 1_Control::1::10, 2_Meth::1::14, 2_Meth::1::15, 3_Meth+NAC::1::5, 3_Meth+NAC::1::6, 3_Meth+NAC::1::7, 4_Tat::1::7, 4_Tat::1::8, 4_Tat::1::9, 5_Meth+Tat::1::9, 5_Meth+Tat::1::10, 5_Meth+Tat::1::11	10454, -1343, -4202, 10166, -12490, 9662, -1482, -6645, 9846, -1034, -4298, 8950, -1050, -12410	downstream, upstream, upstream, downstream, upstream, downstream, upstream, upstream, downstream, upstream, upstream, downstream, upstream, upstream	1	1	1	1	1	14	27	14	15	15	1.07143	1.92857	1.07143	1	1	2_Meth::1	27	Gene FAM132A	MGC105127, C1QTNF12, FAM132A, C1QDC2	family with sequence similarity 132, member A	NM_001014980	243292_at	NP_001014980.1
GeneID:118424	UBE2J2	1	1189292	1209234	19942	-	19	1_Control::1::9, 1_Control::1::10, 1_Control::1::11, 1_Control::1::12, 2_Meth::1::14, 2_Meth::1::15, 2_Meth::1::16, 3_Meth+NAC::1::6, 3_Meth+NAC::1::7, 3_Meth+NAC::1::8, 4_Tat::1::7, 4_Tat::1::8, 4_Tat::1::9, 4_Tat::1::10, 5_Meth+Tat::1::9, 5_Meth+Tat::1::10, 5_Meth+Tat::1::11, 5_Meth+Tat::1::12, 5_Meth+Tat::1::13	25789, 22930, 11250, 594, 37298, 14642, 626, 25650, 20487, 9698, 36978, 26098, 22834, 14898, 36082, 26082, 14722, 11426, 1170	downstream, downstream, in gene, in gene, downstream, in gene, in gene, downstream, downstream, in gene, downstream, downstream, downstream, in gene, downstream, downstream, in gene, in gene, in gene	1	1	1	1	1	12.5	23.5	12	12.5	13.5	1	1.88	1.08	1.08	2	2_Meth::1	27	Gene UBE2J2	PRO2121, UBE2J2, NCUBE2, NCUBE-2	ubiquitin-conjugating enzyme E2, J2 (UBC6 homolog, yeast)	NM_058167, NM_194315, NM_194457, NM_194458, hCT11499.4, hCT1954908.2, hCT1954909.2, hCT1965626.2, hCT1965627.2, hCT1965628.2, hCT1965630.2, hCT1965632.2, hCT2343765.0, hCT2352995.0, hCT2352996.0, hCT2352997.0, hCT2352998.0	224347_x_at, 225209_s_at, 226704_at	NP_477515.2, NP_919296.1, NP_919439.1, NP_919440.1, EAW56260.1, EAW56265.1, EAW56255.1, EAW56256.1, EAW56257.1, EAW56258.1, EAW56259.1, EAW56261.1, EAW56262.1, EAW56263.1, EAW56264.1, EAW56266.1, EAW56267.1
GeneID:116983	ACAP3	1	1227764	1243269	15505	-	7	1_Control::1::13, 1_Control::1::14, 2_Meth::1::17, 2_Meth::1::18, 3_Meth+NAC::1::9, 4_Tat::1::11, 5_Meth+Tat::1::14	-1483, -22043, 16693, -22075, -1083, -1403, -1291	upstream, upstream, downstream, upstream, upstream, upstream, upstream	1	1	1	1	1	19	28	11.5	16.5	19	0.868421	1.47368	1	1.15152	2	2_Meth::1	42	Gene ACAP3	ACAP3, KIAA1716, CENTB5	ArfGAP with coiled-coil, ankyrin repeat and PH domains 3	NM_030649, hCT2275759.0, hCT2275761.0, hCT2275762.0, hCT2275763.0, hCT2275764.0	225529_at, 225542_at	NP_085152.2, EAW56246.1, EAW56247.1, EAW56248.1, EAW56249.1, EAW56250.1
GeneID:126789	PUSL1	1	1243994	1247057	3063	+	7	1_Control::1::13, 1_Control::1::14, 2_Meth::1::18, 3_Meth+NAC::1::9, 4_Tat::1::11, 5_Meth+Tat::1::14, 5_Meth+Tat::1::15	758, 21318, 21350, 358, 678, 566, 11057	in gene, downstream, downstream, in gene, in gene, in gene, downstream	1	1	1	1	1	31	42	17	23	27	0.741935	1.35484	0.870968	1.17391	1	2_Meth::1	42	Gene PUSL1	FLJ90811, PUSL1	pseudouridylate synthase-like 1	NM_153339, hCT11500.4	228733_at	NP_699170.1, EAW56245.1
GeneID:54973	CPSF3L	1	1246965	1260046	13081	-	11	1_Control::1::13, 1_Control::1::14, 2_Meth::1::18, 3_Meth+NAC::1::9, 3_Meth+NAC::1::10, 4_Tat::1::11, 4_Tat::1::12, 5_Meth+Tat::1::14, 5_Meth+Tat::1::15, 5_Meth+Tat::1::16, 5_Meth+Tat::1::17	15294, -5266, -5298, 15694, -5266, 15374, -5618, 15486, 4995, -2178, -5362	downstream, upstream, upstream, downstream, upstream, downstream, upstream, downstream, in gene, upstream, upstream	1	1	1	1	1	31	42	17	23	27	0.741935	1.35484	0.870968	1.17391	1	2_Meth::1	42	Gene CPSF3L	RC-68, RC68, FLJ20542, INTS11, FLJ13294, INT11, CPSF73L, CPSF3L	cleavage and polyadenylation specific factor 3-like	NM_017871, hCT11501.2, hCT1954913.1, hCT1954914.1, hCT1954916.1, hCT1954920.1, hCT1968942.1, hCT1968943.1, hCT2353001.0, hCT2353002.0, hCT2353003.0, hCT2353004.0, hCT2353005.0, hCT2353006.0	217994_x_at, 224312_x_at, 232437_at, 233563_s_at, 233625_x_at	NP_060341.2, EAW56234.1, EAW56232.1, EAW56235.1, EAW56236.1, EAW56242.1, EAW56233.1, EAW56237.1, EAW56238.1, EAW56239.1, EAW56240.1, EAW56241.1, EAW56243.1, EAW56244.1
GeneID:80772	GLTPD1	1	1260143	1264276	4133	+	11	1_Control::1::13, 1_Control::1::14, 2_Meth::1::18, 3_Meth+NAC::1::9, 3_Meth+NAC::1::10, 4_Tat::1::11, 4_Tat::1::12, 5_Meth+Tat::1::14, 5_Meth+Tat::1::15, 5_Meth+Tat::1::16, 5_Meth+Tat::1::17	-15391, 5169, 5201, -15791, 5169, -15471, 5521, -15583, -5092, 2081, 5265	upstream, downstream, downstream, upstream, downstream, upstream, downstream, upstream, upstream, in gene, downstream	1	1	1	1	1	31	42	17	23	27	0.741935	1.35484	0.870968	1.17391	1	2_Meth::1	42	Gene GLTPD1	MGC10334, GLTPD1	glycolipid transfer protein domain containing 1	NM_001029885, hCT11498.4, hCT1969070.2		NP_001025056.1, EAW56230.1, EAW56231.1
GeneID:83756	TAS1R3	1	1266726	1269844	3118	+	9	1_Control::1::14, 2_Meth::1::18, 3_Meth+NAC::1::9, 3_Meth+NAC::1::10, 4_Tat::1::11, 4_Tat::1::12, 5_Meth+Tat::1::15, 5_Meth+Tat::1::16, 5_Meth+Tat::1::17	-1414, -1382, -22374, -1414, -22054, -1062, -11675, -4502, -1318	upstream, upstream, upstream, upstream, upstream, upstream, upstream, upstream, upstream	1	1	1	1	1	31	42	17	23	27	0.741935	1.35484	0.870968	1.17391	1	2_Meth::1	42	Gene TAS1R3	TAS1R3, T1R3	taste receptor, type 1, member 3	NM_152228		NP_689414.1
GeneID:1855	DVL1	1	1270658	1284492	13834	-	13	1_Control::1::14, 1_Control::1::15, 2_Meth::1::18, 2_Meth::1::19, 3_Meth+NAC::1::10, 3_Meth+NAC::1::11, 3_Meth+NAC::1::12, 4_Tat::1::12, 4_Tat::1::13, 5_Meth+Tat::1::16, 5_Meth+Tat::1::17, 5_Meth+Tat::1::18, 5_Meth+Tat::1::19	19180, -4532, 19148, -4740, 19180, -4324, -9716, 18828, -5332, 22268, 19084, -4937, -10436	downstream, upstream, downstream, upstream, downstream, upstream, upstream, downstream, upstream, downstream, downstream, upstream, upstream	1	1	1	1	1	27	36	16	22.5	20.5	0.833333	1.33333	0.759259	0.911111	2	2_Meth::1	42	Gene DVL1	DVL, MGC54245, DVL1L1, DVL1	dishevelled, dsh homolog 1 (Drosophila)	NM_004421, hCT11491.3, hCT1954892.1, hCT2352993.0, hCT2352994.0	203230_at	NP_004412.2, EAW56227.1, EAW56224.1, EAW56225.1, EAW56226.1
GeneID:54587	MXRA8	1	1288071	1293915	5844	-	9	1_Control::1::15, 2_Meth::1::18, 2_Meth::1::19, 2_Meth::1::20, 3_Meth+NAC::1::11, 3_Meth+NAC::1::12, 4_Tat::1::13, 5_Meth+Tat::1::18, 5_Meth+Tat::1::19	4891, 28571, 4683, -16709, 5099, -293, 4091, 4486, -1013	in gene, downstream, in gene, upstream, in gene, upstream, in gene, in gene, upstream	1	1	1	1	1	31	36	18	22	22.333	0.709677	1.16129	0.720419	1.01514	3	2_Meth::1	42	Gene MXRA8	MGC3047, MXRA8, DKFZp586E2023	matrix-remodelling associated 8	NM_032348, hCT11497.4, hCT1954904.2, hCT2353012.0, hCT2353013.0	213422_s_at	NP_115724.1, EAW56222.1, EAW56220.1, EAW56221.1, EAW56223.1
GeneID:100506404	LOC100506404	1	1303575	1322851	19276	+	18	1_Control::1::15, 1_Control::1::16, 1_Control::1::17, 1_Control::1::18, 2_Meth::1::19, 2_Meth::1::20, 2_Meth::1::21, 3_Meth+NAC::1::12, 3_Meth+NAC::1::13, 3_Meth+NAC::1::14, 3_Meth+NAC::1::15, 4_Tat::1::13, 4_Tat::1::14, 4_Tat::1::15, 5_Meth+Tat::1::19, 5_Meth+Tat::1::20, 5_Meth+Tat::1::21, 5_Meth+Tat::1::22	-14551, 7081, 15849, 31945, -14343, 7049, 31945, -9367, 7337, 16745, 31961, -13751, 6969, 15817, -8647, 6985, 17833, 31849	upstream, in gene, in gene, downstream, upstream, in gene, downstream, upstream, in gene, in gene, downstream, upstream, in gene, in gene, upstream, in gene, in gene, downstream	1	1	1	1	1	36.667	44.667	23.667	29.333	33.667	0.799984	1.21818	0.918183	1.14775	3	2_Meth::1	68	Gene LOC100506404		hypothetical LOC100506404	XR_112082, XR_108283
GeneID:54998	AURKAIP1	1	1309110	1310818	1708	-	9	1_Control::1::16, 1_Control::1::17, 2_Meth::1::20, 3_Meth+NAC::1::13, 3_Meth+NAC::1::14, 4_Tat::1::14, 4_Tat::1::15, 5_Meth+Tat::1::20, 5_Meth+Tat::1::21	162, -8606, 194, -94, -9502, 274, -8574, 258, -10590	in gene, upstream, in gene, upstream, upstream, in gene, upstream, in gene, upstream	1	1	1	1	1	39	36	22	21	26	0.538462	0.923077	0.666667	1.2381	1	1_Control::1	39	Gene AURKAIP1	FLJ20608, AKIP, AURKAIP1, AIP	aurora kinase A interacting protein 1	NM_017900, NM_001127229, NM_001127230, hCT11495.3, hCT1954896.0	218580_x_at, 225552_x_at, 227546_x_at, 228800_x_at	NP_060370.1, NP_001120701.1, NP_001120702.1, EAW56218.1, EAW56219.1
GeneID:81669	CCNL2	1	1321091	1334718	13627	-	14	1_Control::1::16, 1_Control::1::17, 1_Control::1::18, 2_Meth::1::20, 2_Meth::1::21, 3_Meth+NAC::1::13, 3_Meth+NAC::1::14, 3_Meth+NAC::1::15, 4_Tat::1::14, 4_Tat::1::15, 4_Tat::1::16, 5_Meth+Tat::1::20, 5_Meth+Tat::1::21, 5_Meth+Tat::1::22	24062, 15294, -802, 24094, -802, 23806, 14398, -818, 24174, 15326, -674, 24158, 13310, -706	downstream, downstream, upstream, downstream, upstream, downstream, downstream, upstream, downstream, downstream, upstream, downstream, in gene, upstream	1	1	1	1	1	43.5	52	28	33	43.5	0.758621	1.1954	1	1.31818	2	2_Meth::1	68	Gene CCNL2	HLA-ISO, ANIA-6B, CCNM, SB138, PCEE, DKFZp761A1210, HCLA-ISO, DKFZp762O195, CCNL2	cyclin L2	NM_030937, NM_001039577, hCT11502.3, hCT1809975.2, hCT1954921.1, hCT1954922.1, hCT1954923.1, hCT2275736.0, hCT2275739.0	225555_x_at	NP_112199.2, NP_001034666.1, EAW56212.1, EAW56213.1, EAW56215.1, EAW56217.1, EAW56211.1, EAW56214.1, EAW56216.1
GeneID:148413	LOC148413	1	1334910	1337426	2516	+	9	1_Control::1::17, 1_Control::1::18, 2_Meth::1::20, 2_Meth::1::21, 2_Meth::1::22, 3_Meth+NAC::1::15, 4_Tat::1::16, 5_Meth+Tat::1::21, 5_Meth+Tat::1::22	-15486, 610, -24286, 610, 12098, 626, 482, -13502, 514	upstream, in gene, upstream, in gene, downstream, in gene, in gene, upstream, in gene	1	1	1	1	1	31.333	38.667	20	24	30.333	0.765966	1.23407	0.968085	1.26388	3	2_Meth::1	68	Gene LOC148413		hypothetical LOC148413	NR_015434	225920_at, 225934_at
GeneID:55052	MRPL20	1	1337276	1342693	5417	-	9	1_Control::1::17, 1_Control::1::18, 2_Meth::1::20, 2_Meth::1::21, 2_Meth::1::22, 3_Meth+NAC::1::15, 4_Tat::1::16, 5_Meth+Tat::1::21, 5_Meth+Tat::1::22	23269, 7173, 32069, 7173, -4315, 7157, 7301, 21285, 7269	downstream, downstream, downstream, downstream, upstream, downstream, downstream, downstream, downstream	1	1	1	1	1	31.333	38.667	20	24	30.333	0.765966	1.23407	0.968085	1.26388	3	2_Meth::1	68	Gene MRPL20	MGC74465, MRP-L20, MGC4779, L20mt, MRPL20	mitochondrial ribosomal protein L20	NM_017971, hCT11496.3, hCT1954901.1, hCT1954902.1	220526_s_at, 220527_at, 224803_s_at	NP_060441.2, EAW56206.1, EAW56207.1, EAW56208.1
GeneID:55210	ATAD3A	1	1447523	1470067	22544	+	11	1_Control::1::19, 1_Control::1::20, 2_Meth::1::24, 2_Meth::1::25, 2_Meth::1::26, 2_Meth::1::27, 3_Meth+NAC::1::16, 4_Tat::1::17, 4_Tat::1::18, 5_Meth+Tat::1::23, 5_Meth+Tat::1::24	-243, 31122, -323, 15229, 25629, 42685, 33837, 25597, 42461, 26749, 42717	upstream, downstream, upstream, in gene, downstream, downstream, downstream, downstream, downstream, downstream, downstream	1	1	1	1	1	14.25	19.5	12	11.5	17.25	0.807018	1.36842	1.21053	1.5	4	2_Meth::1	33	Gene ATAD3A	FLJ35514, ATAD3A, FLJ10709	ATPase family, AAA domain containing 3A	NM_018188, NM_001170535, NM_001170536, hCT1809953.2, hCT1962112.1, hCT1962113.1, hCT1962114.1, hCT2352989.0, hCT2352990.0	219068_x_at, 227700_x_at	NP_060658.3, NP_001164006.1, NP_001164007.1, EAW56186.1, EAW56187.1, EAW56189.1, EAW56188.1, EAW56190.1, EAW56191.1
GeneID:339453	C1orf70	1	1470158	1475740	5582	-	11	1_Control::1::20, 1_Control::1::21, 2_Meth::1::25, 2_Meth::1::26, 2_Meth::1::27, 3_Meth+NAC::1::16, 3_Meth+NAC::1::17, 4_Tat::1::17, 4_Tat::1::18, 5_Meth+Tat::1::23, 5_Meth+Tat::1::24	-2905, -14308, 12988, 2588, -14468, -5620, -11588, 2620, -14244, 1468, -14500	upstream, upstream, downstream, in gene, upstream, upstream, upstream, in gene, upstream, in gene, upstream	1	1	1	1	1	14.333	21.333	13.667	12.333	18	0.860462	1.48838	1.25584	1.4595	3	2_Meth::1	33	Gene C1orf70	C1orf70	chromosome 1 open reading frame 70	NM_001114748		NP_001108220.1
GeneID:29101	SSU72	1	1477053	1510262	33209	-	13	1_Control::1::20, 1_Control::1::21, 2_Meth::1::26, 2_Meth::1::27, 2_Meth::1::28, 3_Meth+NAC::1::16, 3_Meth+NAC::1::17, 4_Tat::1::17, 4_Tat::1::18, 4_Tat::1::19, 5_Meth+Tat::1::23, 5_Meth+Tat::1::24, 5_Meth+Tat::1::25	31617, 20214, 37110, 20054, 75, 28902, 22934, 37142, 20278, -106, 35990, 20022, -138	in gene, in gene, downstream, in gene, in gene, in gene, in gene, downstream, in gene, upstream, downstream, in gene, upstream	1	1	1	1	1	18	27	17.5	15	23	0.833333	1.5	1.27778	1.53333	2	2_Meth::1	33	Gene SSU72	PNAS-120, FLJ13048, SSU72, HSPC182	SSU72 RNA polymerase II CTD phosphatase homolog (S. cerevisiae)	NM_014188, hCT10254.2, hCT2275838.0	223051_at, 223052_x_at, 223053_x_at, 226229_s_at, 227244_s_at, 229329_s_at, 229330_at	NP_054907.1, EAW56183.1, EAW56182.1
GeneID:142678	MIB2	1	1550795	1565990	15195	+	7	1_Control::1::22, 2_Meth::1::29, 2_Meth::1::30, 2_Meth::1::31, 3_Meth+NAC::1::18, 4_Tat::1::20, 5_Meth+Tat::1::26	234, -10283, 213, 8101, 181, 181, 181	in gene, upstream, in gene, in gene, in gene, in gene, in gene	1	1	1	1	1	11	17	10.333	11.333	12	1.03027	1.54545	1.09091	1.05885	3	2_Meth::1	28	Gene MIB2	FLJ39787, ZZANK1, FLJ20648, FLJ41406, ZZZ5, MIB2	mindbomb homolog 2 (Drosophila)	NM_080875, NM_001170686, NM_001170687, NM_001170688, NM_001170689, NR_033183, hCT2336669.0, hCT2336670.0, hCT2353014.0, hCT2353015.0, hCT2353016.0, hCT2353017.0	226644_at, 228261_at, 241377_s_at, 241378_at, 241541_at	NP_543151.2, NP_001164157.1, NP_001164158.1, NP_001164159.1, NP_001164160.1, EAW56179.1, EAW56174.1, EAW56175.1, EAW56176.1, EAW56177.1, EAW56178.1
GeneID:984	CDK11B	1	1571100	1590473	19373	-	5	1_Control::1::23, 2_Meth::1::31, 2_Meth::1::32, 2_Meth::1::33, 3_Meth+NAC::1::19	-6039, 31577, -23, -6135, -6391	upstream, downstream, upstream, upstream, upstream	1	1	1	0	0	8	15	8.333	7	8.667	0.875	1.875	1.08337	1.23814	3	2_Meth::1	18	Gene CDK11B	CDC2L1, FLJ59152, CDC2L2, p58CDC2L1, p58, CDK11-p58, p58CLK-1, PK58, CDK11B, CDK11, CLK-1, CDK11-p110, CDK11-p46	cyclin-dependent kinase 11B	NM_033486, NM_033487, NM_033488, NM_033489, NM_033492, NM_033493, hCT2340548.0, hCT2340549.0, hCT2340550.0, hCT2340551.0	211289_x_at	NP_277021.1, NP_277022.1, NP_277023.1, NP_277024.1, NP_277027.1, NP_277028.1, EAW56170.1, EAW56171.1, EAW56172.1, EAW56173.1
GeneID:728661	RP11-345P4.4	1	1592939	1624243	31304	-	5	1_Control::1::23, 2_Meth::1::32, 2_Meth::1::33, 2_Meth::1::34, 3_Meth+NAC::1::19	27731, 33747, 27635, 8099, 27379	in gene, downstream, in gene, in gene, in gene	1	1	1	0	0	6.667	14	8	6	8.333	0.899955	2.0999	1.24989	1.38883	3	2_Meth::1	18	Gene RP11-345P4.4	SLC35E2B, MGC117254, KIAA0447, DKFZp564C093, MGC104754, DKFZp686M0869, FLJ43631, SLC35E2, LOC728661	similar to solute carrier family 35, member E2	NM_001110781	217122_s_at	NP_001104251.1
GeneID:728642	CDK11A	1	1634169	1655791	21622	-	4	1_Control::1::24, 2_Meth::1::35, 3_Meth+NAC::1::20, 5_Meth+Tat::1::27	47, 15, -1, 79	in gene, in gene, upstream, in gene	1	1	1	0	1	14	28	13	10	19	0.714286	2	1.35714	1.9	1	2_Meth::1	28	Gene CDK11A	MGC131975, CDK11A, p58GTA, CDC2L2, PITSLRE, CDK11-p58, CDC2L3, CDK11-p110, CDK11-p46	cyclin-dependent kinase 11A	NM_033529, NM_024011	207428_x_at, 210474_s_at, 212401_s_at, 215329_s_at	NP_277071.2, NP_076916.2
GeneID:100506482	LOC100506482	1	1658824	1661616	2792	-	4	1_Control::1::24, 2_Meth::1::35, 3_Meth+NAC::1::20, 5_Meth+Tat::1::27	5872, 5840, 5824, 5904	downstream, downstream, downstream, downstream	1	1	1	0	1	14	28	13	10	19	0.714286	2	1.35714	1.9	1	2_Meth::1	28	Gene LOC100506482		hypothetical LOC100506482	XR_112077, XR_108287, XR_113328
GeneID:9906	SLC35E2	1	1663681	1677431	13750	-	8	1_Control::1::24, 1_Control::1::25, 2_Meth::1::35, 2_Meth::1::36, 2_Meth::1::37, 3_Meth+NAC::1::20, 5_Meth+Tat::1::27, 5_Meth+Tat::1::28	21687, -8041, 21655, -2921, -7705, 21639, 21719, -8409	downstream, upstream, downstream, upstream, upstream, downstream, downstream, upstream	1	1	1	0	1	12	18	9	10	12.667	0.833333	1.5	1.05558	1.2667	3	2_Meth::1	28	Gene SLC35E2	MGC117254, KIAA0447, FLJ44537, MGC104754, MGC138494, DKFZp686M0869, FLJ34996, SLC35E2, MGC126715	solute carrier family 35, member E2	NM_182838	215169_at	NP_878258.1
GeneID:65220	NADK	1	1682671	1709909	27238	-	11	1_Control::1::25, 1_Control::1::26, 2_Meth::1::36, 2_Meth::1::37, 2_Meth::1::38, 2_Meth::1::39, 3_Meth+NAC::1::21, 4_Tat::1::21, 5_Meth+Tat::1::28, 5_Meth+Tat::1::29, 5_Meth+Tat::1::30	24437, -566, 29557, 24773, 20181, -587, -395, -587, 24069, -619, -15115	in gene, upstream, downstream, in gene, in gene, upstream, upstream, upstream, in gene, upstream, upstream	1	1	1	1	1	20.333	23.667	13.333	19.333	20.667	0.950819	1.16397	1.01643	1.069	3	2_Meth::1	45	Gene NADK	FLJ37724, FLJ13052, FLJ78307, DKFZp686L22239, MGC1900, NADK, dJ283E3.1, FLJ78247, FLJ77769, FLJ54695	NAD kinase	NM_023018, hCT2336561.1, hCT2336564.2, hCT2336565.0, hCT2336568.0, hCT2336570.1	208917_x_at, 208918_s_at, 208919_s_at, 213607_x_at, 213613_s_at, 215159_s_at	NP_075394.3, EAW56151.1, EAW56152.1, EAW56153.1, EAW56154.1, EAW56155.1
GeneID:2782	GNB1	1	1716729	1822495	105766	-	43	1_Control::1::26, 1_Control::1::27, 1_Control::1::28, 1_Control::1::29, 1_Control::1::30, 1_Control::1::31, 1_Control::1::32, 2_Meth::1::39, 2_Meth::1::40, 2_Meth::1::41, 2_Meth::1::42, 2_Meth::1::43, 2_Meth::1::44, 2_Meth::1::45, 2_Meth::1::46, 2_Meth::1::47, 2_Meth::1::48, 3_Meth+NAC::1::21, 3_Meth+NAC::1::22, 3_Meth+NAC::1::23, 3_Meth+NAC::1::24, 4_Tat::1::21, 4_Tat::1::22, 4_Tat::1::23, 4_Tat…	112020, 84458, 74996, 57578, 35871, 18559, 959, 111999, 75743, 73343, 50143, 41071, 31711, 27999, 19071, 9903, -4113, 112191, 52205, 36791, 959, 111999, 81279, 74996, 50495, 42335, 28079, 18559, 9775, 991, 111967, 97471, 85012, 74975, 65583, 64431, 53247, 48383, 44799, 33567, 16975, 10143, 3407	downstream, in gene, in gene, in gene, in gene, in gene, in gene, downstream, in gene, in gene, in gene, in gene, in gene, in gene, in gene, in gene, upstream, downstream, in gene, in gene, in gene, downstream, in gene, in gene, in gene, in gene, in gene, in gene, in gene, in gene, downstream, in gene, in gene, in gene, in gene, in gene, in gene, in gene, in gene, in gene, in gene, in gene, in ge…	1	1	1	1	1	13.75	13.75	10.625	13.625	14.625	0.990909	1	1.06364	1.07339	8	2_Meth::1	45	Gene GNB1	GNB1		NM_002074, hCT14577.3, hCT2336557.0, hCT2336559.0, hCT2336560.0	1570108_at, 200744_s_at, 200745_s_at, 200746_s_at	NP_002065.1, EAW56150.1, EAW56147.1, EAW56148.1, EAW56149.1
GeneID:6497	SKI	1	2160134	2241652	81518	+	10	1_Control::1::34, 2_Meth::1::50, 2_Meth::1::51, 2_Meth::1::52, 2_Meth::1::53, 3_Meth+NAC::1::25, 3_Meth+NAC::1::26, 4_Tat::1::31, 4_Tat::1::32, 5_Meth+Tat::1::43	62106, 2490, 25626, 62170, 82842, 810, 62106, 27461, 62106, 62106	in gene, in gene, in gene, in gene, downstream, in gene, in gene, in gene, in gene, in gene	1	1	1	1	1	16.25	16.5	11.25	16.5	16.75	1.01538	1.01538	1.03077	1.01515	4	1_Control::1	38	Gene SKI	SKI, SKV	v-ski sarcoma viral oncogene homolog (avian)	NM_003036, hCT14250.3, hCT1965410.1	204270_at	NP_003027.1, EAW56117.1, EAW56118.1
GeneID:79906	MORN1	1	2252696	2322993	70297	-	11	1_Control::1::35, 1_Control::1::36, 2_Meth::1::53, 2_Meth::1::54, 2_Meth::1::55, 3_Meth+NAC::1::27, 3_Meth+NAC::1::28, 4_Tat::1::33, 4_Tat::1::34, 5_Meth+Tat::1::44, 5_Meth+Tat::1::45	-727, -15183, 80017, 14929, -14991, -3554, -15887, 10193, -15247, -6175, -15247	upstream, upstream, downstream, in gene, upstream, upstream, upstream, in gene, upstream, upstream, upstream	1	1	1	1	1	12.333	21.667	12.333	15.667	13.667	1.27033	1.75683	1.10817	0.872343	3	2_Meth::1	39	Gene MORN1	FLJ13941, MORN1	MORN repeat containing 1	NM_024848, hCT15721.3	1554268_at, 1563668_at, 219852_s_at, 222933_at	NP_079124.1, EAW56115.1
GeneID:11079	RER1	1	2323214	2336883	13669	+	10	1_Control::1::35, 1_Control::1::36, 2_Meth::1::54, 2_Meth::1::55, 3_Meth+NAC::1::27, 3_Meth+NAC::1::28, 4_Tat::1::33, 4_Tat::1::34, 5_Meth+Tat::1::44, 5_Meth+Tat::1::45	506, 14962, -15150, 14770, 3333, 15666, -10414, 15026, 5954, 15026	in gene, downstream, upstream, downstream, in gene, downstream, upstream, downstream, in gene, downstream	1	1	1	1	1	13.5	25	14	17.5	16	1.2963	1.85185	1.18519	0.914286	2	2_Meth::1	39	Gene RER1	RER1	RER1 retention in endoplasmic reticulum 1 homolog (S. cerevisiae)	NM_007033, hCT15722.4, hCT2336643.1, hCT2336644.1, hCT2336645.1, hCT2336646.1, hCT2345156.0	202296_s_at, 202297_s_at, 213296_at	NP_008964.3, EAW56109.1, EAW56110.1, EAW56112.1, EAW56113.1, EAW56114.1, EAW56111.1
GeneID:5192	PEX10	1	2336241	2344010	7769	-	7	1_Control::1::36, 2_Meth::1::55, 3_Meth+NAC::1::27, 3_Meth+NAC::1::28, 4_Tat::1::34, 5_Meth+Tat::1::44, 5_Meth+Tat::1::45	5834, 6026, 17463, 5130, 5770, 14842, 5770	in gene, in gene, downstream, in gene, in gene, downstream, in gene	1	1	1	1	1	20	39	20	26	24	1.3	1.95	1.2	0.923077	1	2_Meth::1	39	Gene PEX10	MGC1998, NALD, RNF69, PEX10	peroxisomal biogenesis factor 10	NM_002617, NM_153818, hCT1809271.3, hCT1961950.1, hCT1961951.1, hCT2353009.0	206351_s_at, 206352_s_at	NP_002608.1, NP_722540.1, EAW56105.1, EAW56106.1, EAW56107.1, EAW56108.1
GeneID:115110	LOC115110	1	2481359	2484284	2925	-	7	1_Control::1::38, 1_Control::1::39, 2_Meth::1::58, 2_Meth::1::59, 3_Meth+NAC::1::29, 4_Tat::1::36, 5_Meth+Tat::1::47	3884, -13284, 4892, -11748, -12420, 5610, -12052	downstream, upstream, downstream, upstream, upstream, downstream, upstream	1	1	1	1	1	13	17.5	9.5	9.5	11.5	0.730769	1.34615	0.884615	1.21053	2	2_Meth::1	20	Gene LOC115110	DKFZp762D186, FLJ46690	hypothetical LOC115110	NR_026927	232190_x_at, 233582_at, 233960_s_at
GeneID:100133445	LOC100133445	1	2487566	2488448	882	-	8	1_Control::1::38, 1_Control::1::39, 2_Meth::1::58, 2_Meth::1::59, 3_Meth+NAC::1::29, 4_Tat::1::36, 4_Tat::1::37, 5_Meth+Tat::1::47	8048, -9120, 9056, -7584, -8256, 9774, -9456, -7888	downstream, upstream, downstream, upstream, upstream, downstream, upstream, upstream	1	1	1	1	1	13	17.5	9.5	9.5	11.5	0.730769	1.34615	0.884615	1.21053	2	2_Meth::1	20	Gene LOC100133445	FLJ46690	hypothetical LOC100133445	XR_112079, XR_108288, XR_113327
GeneID:8764	TNFRSF14	1	2487805	2495268	7463	+	8	1_Control::1::38, 1_Control::1::39, 2_Meth::1::58, 2_Meth::1::59, 3_Meth+NAC::1::29, 4_Tat::1::36, 4_Tat::1::37, 5_Meth+Tat::1::47	-7405, 9763, -8413, 8227, 8899, -9131, 10099, 8531	upstream, downstream, upstream, downstream, downstream, upstream, downstream, downstream	1	1	1	1	1	13	17.5	9.5	9.5	11.5	0.730769	1.34615	0.884615	1.21053	2	2_Meth::1	20	Gene TNFRSF14	TNFRSF14, HVEA, LIGHTR, ATAR, HVEM, TR2	tumor necrosis factor receptor superfamily, member 14 (herpesvirus entry mediator)	NM_003820, hCT15715.3, hCT1957716.1, hCT1957717.1, hCT1965450.1, hCT1965451.1, hCT1965452.1	209354_at	NP_003811.2, EAW56092.1, EAW56090.1, EAW56091.1, EAW56093.1, EAW56094.1, EAW56089.1
GeneID:100506589	LOC100506589	1	2497974	2515972	17998	+	6	1_Control::1::39, 1_Control::1::40, 2_Meth::1::59, 3_Meth+NAC::1::29, 4_Tat::1::37, 5_Meth+Tat::1::47	-406, 16986, -1942, -1270, -70, -1638	upstream, in gene, upstream, upstream, upstream, upstream	1	1	1	1	1	11.5	15	8.5	9	10.5	0.782609	1.30435	0.913043	1.16667	2	2_Meth::1	20	Gene LOC100506589		hypothetical LOC100506589	XR_112080, XR_108289, XR_113326
GeneID:148870	CCDC27	1	3668965	3688209	19244	+	5	1_Control::1::42, 2_Meth::1::65, 3_Meth+NAC::1::30, 4_Tat::1::40, 5_Meth+Tat::1::48	23803, 23643, 24315, 25670, 25755	downstream, downstream, downstream, downstream, downstream	1	1	1	1	1	12	18	13	15	14	1.25	1.5	1.16667	0.933333	1	2_Meth::1	18	Gene CCDC27	CCDC27, MGC138313, FLJ32825, MGC138317	coiled-coil domain containing 27	NM_152492, hCT2291514.0, hCT1846797.1	1552948_at	NP_689705.2, EAW71477.1, EAW71476.1
GeneID:388588	LOC388588	1	3689352	3692546	3194	+	5	1_Control::1::42, 2_Meth::1::65, 3_Meth+NAC::1::30, 4_Tat::1::40, 5_Meth+Tat::1::48	3416, 3256, 3928, 5283, 5368	downstream, downstream, downstream, downstream, downstream	1	1	1	1	1	12	18	13	15	14	1.25	1.5	1.16667	0.933333	1	2_Meth::1	18	Gene LOC388588		hypothetical protein LOC388588	NM_001163724	230840_at	NP_001157196.1
GeneID:57470	LRRC47	1	3696784	3713068	16284	-	5	1_Control::1::42, 2_Meth::1::65, 3_Meth+NAC::1::30, 4_Tat::1::40, 5_Meth+Tat::1::48	20300, 20460, 19788, 18433, 18348	downstream, downstream, downstream, downstream, downstream	1	1	1	1	1	12	18	13	15	14	1.25	1.5	1.16667	0.933333	1	2_Meth::1	18	Gene LRRC47	LRRC47, KIAA1185	leucine rich repeat containing 47	NM_020710, hCT2291873.0, hCT11152.3	212904_at	NP_065761.1, EAW71479.1, EAW71478.1
GeneID:1677	DFFB	1	3773845	3801993	28148	+	5	1_Control::1::43, 2_Meth::1::66, 2_Meth::1::67, 2_Meth::1::68, 3_Meth+NAC::1::31	33915, 31131, 33387, 36453, 34411	downstream, downstream, downstream, downstream, downstream	1	1	1	0	0	7.333	9	7.333	7.333	7.333	1	1.22733	1	1	3	3_Meth+NAC::1	11	Gene DFFB	DFF-40, DFF40, DFF2, DFFB, CAD, CPAN	DNA fragmentation factor, 40kDa, beta polypeptide (caspase-activated DNase)	NM_004402, hCT22751.3, hCT2291526.0, hCT2291529.0, hCT2291531.0, hCT2354959.0, hCT1950426.1, hCT1950427.1	206752_s_at	NP_004393.1, EAW71486.1, EAW71487.1, EAW71488.1, EAW71489.1, EAW71490.1, EAW71485.1, EAW71491.1
GeneID:339448	C1orf174	1	3805697	3816857	11160	-	7	1_Control::1::43, 1_Control::1::44, 2_Meth::1::66, 2_Meth::1::67, 2_Meth::1::68, 2_Meth::1::69, 3_Meth+NAC::1::31	9097, -287, 11881, 9625, 6559, -551, 8601	in gene, upstream, downstream, in gene, in gene, upstream, in gene	1	1	1	0	0	8.25	10	8.5	8.25	8	1	1.21212	0.969697	0.969697	4	2_Meth::1	13	Gene C1orf174	C1orf174, RP13-531C17.2	chromosome 1 open reading frame 174	NM_207356, hCT2354933.0, hCT1762202.2	222000_at, 238010_at	NP_997239.2, EAW71493.1, EAW71492.1
GeneID:100133612	LOC100133612	1	3816968	3832011	15043	+	6	1_Control::1::43, 1_Control::1::44, 2_Meth::1::67, 2_Meth::1::68, 2_Meth::1::69, 3_Meth+NAC::1::31	-9208, 176, -9736, -6670, 440, -8712	upstream, in gene, upstream, upstream, in gene, upstream	1	1	1	0	0	8.333	10	9.333	8.333	8.667	1	1.20005	1.04008	1.04008	3	2_Meth::1	13	Gene LOC100133612	FLJ26663	similar to hCG1815312	NR_024455
GeneID:8514	KCNAB2	1	6086380	6160523	74143	+	7	1_Control::1::45, 2_Meth::1::71, 3_Meth+NAC::1::32, 4_Tat::1::41, 4_Tat::1::42, 4_Tat::1::43, 5_Meth+Tat::1::49	75092, 75092, 75156, 100, 6948, 75636, 75156	downstream, downstream, downstream, in gene, in gene, downstream, downstream	1	1	1	1	1	49	70	35	39	44	0.795918	1.42857	0.897959	1.12821	1	2_Meth::1	70	Gene KCNAB2	KV-BETA-2, AKR6A5, HKvbeta2.1, MGC117289, KCNAB2, HKvbeta2.2, KCNA2B, HKvbeta2	potassium voltage-gated channel, shaker-related subfamily, beta member 2	NM_003636, NM_172130, hCT2298126.0, hCT2298128.0, hCT2298130.0, hCT1957603.1	203402_at, 211791_s_at	NP_003627.1, NP_742128.1, EAW71512.1, EAW71513.1, EAW71514.1, EAW71515.1
GeneID:26038	CHD5	1	6161847	6240194	78347	-	10	1_Control::1::45, 1_Control::1::46, 2_Meth::1::71, 2_Meth::1::72, 3_Meth+NAC::1::32, 3_Meth+NAC::1::33, 4_Tat::1::43, 4_Tat::1::44, 5_Meth+Tat::1::49, 5_Meth+Tat::1::50	78722, -3678, 78722, -3710, 78658, -3678, 78178, -3678, 78658, -3102	downstream, upstream, downstream, upstream, downstream, upstream, in gene, upstream, downstream, upstream	1	1	1	1	1	34.5	45.5	25.5	30.5	35.5	0.884058	1.31884	1.02899	1.16393	2	2_Meth::1	70	Gene CHD5	DKFZp434N231, KIAA0444, CHD5	chromodomain helicase DNA binding protein 5	NM_015557, hCT13728.3	213965_s_at, 217250_s_at	NP_056372.1, EAW71516.1
GeneID:6146	RPL22	1	6245080	6259679	14599	-	9	1_Control::1::46, 1_Control::1::47, 2_Meth::1::72, 2_Meth::1::73, 3_Meth+NAC::1::33, 4_Tat::1::44, 4_Tat::1::45, 5_Meth+Tat::1::50, 5_Meth+Tat::1::51	15807, 95, 15775, 95, 15807, 15807, 1439, 16383, 31	downstream, in gene, downstream, in gene, downstream, downstream, in gene, downstream, in gene	1	1	1	1	1	16.5	24.5	14	16	24	0.969697	1.48485	1.45455	1.5	2	2_Meth::1	28	Gene RPL22	RPL22, HBP15/L22, HBP15, EAP, L22	ribosomal protein L22	NM_000983, hCT2298799.0, hCT2298800.0, hCT2298801.0	208768_x_at, 214042_s_at, 220960_x_at, 221726_at, 221775_x_at	NP_000974.1, EAW71520.1, EAW71518.1, EAW71519.1
GeneID:80835	TAS1R1	1	6615338	6639817	24479	+	9	1_Control::1::48, 1_Control::1::49, 2_Meth::1::75, 2_Meth::1::76, 3_Meth+NAC::1::34, 3_Meth+NAC::1::35, 4_Tat::1::46, 4_Tat::1::47, 5_Meth+Tat::1::53	25180, 32374, 24822, 32950, 24854, 31414, 24822, 33862, 24854	downstream, downstream, downstream, downstream, downstream, downstream, downstream, downstream, downstream	1	1	1	1	1	20	34	17	21	26	1.05	1.7	1.3	1.2381	1	2_Meth::1	34	Gene TAS1R1	TR1, TAS1R1, GPR70, T1R1, gm148	taste receptor, type 1, member 1	NM_138697, NM_177540, hCT2291651.0, hCT2291656.0, hCT2291658.0, hCT13729.2	1555417_a_at, 1564883_a_at	NP_619642.2, NP_803884.1, EAW71551.1, EAW71552.1, EAW71553.1, EAW71554.1
GeneID:3104	ZBTB48	1	6640063	6649340	9277	+	10	1_Control::1::48, 1_Control::1::49, 2_Meth::1::75, 2_Meth::1::76, 2_Meth::1::77, 3_Meth+NAC::1::34, 3_Meth+NAC::1::35, 4_Tat::1::46, 4_Tat::1::47, 5_Meth+Tat::1::53	455, 7649, 97, 8225, 21607, 129, 6689, 97, 9137, 129	in gene, in gene, in gene, in gene, downstream, in gene, in gene, in gene, in gene, in gene	1	1	1	1	1	14.5	22.5	12.5	16.5	17.5	1.13793	1.55172	1.2069	1.06061	2	2_Meth::1	34	Gene ZBTB48	HKR3, pp9964, ZNF855, ZBTB48	zinc finger and BTB domain containing 48	NM_005341, hCT1967920.1, hCT1967921.1, hCT13723.2	205025_at	NP_005332.1, EAW71557.1, EAW71555.1, EAW71556.1
GeneID:9903	KLHL21	1	6650784	6662929	12145	-	10	1_Control::1::48, 1_Control::1::49, 2_Meth::1::75, 2_Meth::1::76, 2_Meth::1::77, 3_Meth+NAC::1::34, 3_Meth+NAC::1::35, 4_Tat::1::46, 4_Tat::1::47, 5_Meth+Tat::1::53	22411, 15217, 22769, 14641, 1259, 22737, 16177, 22769, 13729, 22737	downstream, downstream, downstream, downstream, in gene, downstream, downstream, downstream, downstream, downstream	1	1	1	1	1	14.5	22.5	12.5	16.5	17.5	1.13793	1.55172	1.2069	1.06061	2	2_Meth::1	34	Gene KLHL21	MGC99635, KLHL21, KIAA0469	kelch-like 21 (Drosophila)	NM_014851, hCT2354938.0, hCT12174.2	203068_at	NP_055666.2, EAW71559.1, EAW71558.1
GeneID:148479	PHF13	1	6673756	6684093	10337	+	9	1_Control::1::50, 1_Control::1::51, 2_Meth::1::77, 2_Meth::1::78, 3_Meth+NAC::1::36, 4_Tat::1::48, 4_Tat::1::49, 5_Meth+Tat::1::54, 5_Meth+Tat::1::55	11220, 18884, -12086, 12020, 18948, 11420, 22340, 11268, 21588	downstream, downstream, upstream, downstream, downstream, downstream, downstream, downstream, downstream	1	1	1	1	1	11	12.5	10	12.5	11.5	1.13636	1.13636	1.04545	0.92	2	2_Meth::1	14	Gene PHF13	PHF5, SPOC1, MGC43399, PHF13	PHD finger protein 13	NM_153812, hCT13731.3	225005_at	NP_722519.2, EAW71561.1
GeneID:90326	THAP3	1	6685252	6695645	10393	+	11	1_Control::1::50, 1_Control::1::51, 2_Meth::1::78, 2_Meth::1::79, 3_Meth+NAC::1::36, 3_Meth+NAC::1::37, 4_Tat::1::48, 4_Tat::1::49, 5_Meth+Tat::1::54, 5_Meth+Tat::1::55, 5_Meth+Tat::1::56	-276, 7388, 524, 20156, 7452, 20460, -76, 10844, -228, 10092, 20444	upstream, in gene, in gene, downstream, in gene, downstream, upstream, downstream, upstream, in gene, downstream	1	1	1	1	1	11	12.5	9.5	10	11	0.909091	1.13636	1	1.1	2	2_Meth::1	14	Gene THAP3	MGC33488, THAP3	THAP domain containing, apoptosis associated protein 3	NM_138350, hCT1967905.1, hCT2354948.0, hCT2354949.0, hCT2354950.0, hCT2354951.0, hCT2354952.0, hCT2354953.0, hCT13732.2	213192_at, 217658_at	NP_612359.2, EAW71568.1, EAW71563.1, EAW71566.1, EAW71567.1, EAW71569.1, EAW71562.1, EAW71564.1, EAW71565.1
GeneID:55735	DNAJC11	1	6694228	6761966	67738	-	12	1_Control::1::50, 1_Control::1::51, 2_Meth::1::78, 2_Meth::1::79, 2_Meth::1::80, 3_Meth+NAC::1::36, 3_Meth+NAC::1::37, 4_Tat::1::48, 4_Tat::1::49, 5_Meth+Tat::1::54, 5_Meth+Tat::1::55, 5_Meth+Tat::1::56	76990, 69326, 76190, 56558, 590, 69262, 56254, 76790, 65870, 76942, 66622, 56270	downstream, downstream, downstream, in gene, in gene, downstream, in gene, downstream, in gene, downstream, in gene, in gene	1	1	1	1	1	12.667	12.333	8	10.333	10	0.815742	0.973632	0.789453	0.967773	3	2_Meth::1	14	Gene DNAJC11	DNAJC11, FLJ10737, dJ126A5.1	DnaJ (Hsp40) homolog, subfamily C, member 11	NM_018198, hCT1967919.1, hCT2292160.0, hCT13722.2	1555360_a_at, 215792_s_at	NP_060668.2, EAW71571.1, EAW71570.1, EAW71572.1
GeneID:23261	CAMTA1	1	6845384	7829764	984380	+	9	1_Control::1::53, 1_Control::1::54, 2_Meth::1::82, 2_Meth::1::83, 3_Meth+NAC::1::38, 3_Meth+NAC::1::39, 4_Tat::1::50, 4_Tat::1::51, 5_Meth+Tat::1::57	-408, 121144, -360, 122692, -408, 123064, -424, 122520, 122584	upstream, in gene, upstream, in gene, upstream, in gene, upstream, in gene, in gene	1	1	1	1	1	14.5	15	14	14.5	13.5	1	1.03448	0.931034	0.931034	2	2_Meth::1	20	Gene CAMTA1	CAMTA1, KIAA0833	calmodulin binding transcription activator 1	NM_015215	1555370_a_at, 213268_at, 225692_at, 225693_s_at, 227328_at, 241882_at	NP_056030.1
GeneID:11315	PARK7	1	8021714	8045342	23628	+	8	1_Control::1::57, 1_Control::1::58, 2_Meth::1::85, 2_Meth::1::86, 3_Meth+NAC::1::40, 3_Meth+NAC::1::41, 5_Meth+Tat::1::61, 5_Meth+Tat::1::62	110, 25070, -114, 27796, -210, 22670, -82, 25134	in gene, downstream, upstream, downstream, upstream, in gene, upstream, downstream	1	1	1	0	1	18.5	21	11.5	10	17.5	0.540541	1.13514	0.945946	1.75	2	2_Meth::1	27	Gene PARK7	FLJ92274, FLJ27376, FLJ34360, DJ-1, PARK7, DJ1	Parkinson disease (autosomal recessive, early onset) 7	NM_007262, NM_001123377, hCT2293691.0	200006_at	NP_009193.2, NP_001116849.1, EAW71591.1
GeneID:100505990	LOC100505990	1	8902431	8921490	19059	+	5	1_Control::1::59, 2_Meth::1::89, 3_Meth+NAC::1::42, 4_Tat::1::52, 5_Meth+Tat::1::63	36289, 36182, 35937, 36065, 36193	downstream, downstream, downstream, downstream, downstream	1	1	1	1	1	44	63	24	30	47	0.681818	1.43182	1.06818	1.56667	1	2_Meth::1	63	Gene LOC100505990		hypothetical LOC100505990	XR_111930, XR_111931, XR_109870, XR_109871, XR_114053, XR_114054
GeneID:2023	ENO1	1	8921063	8938780	17717	-	5	1_Control::1::59, 2_Meth::1::89, 3_Meth+NAC::1::42, 4_Tat::1::52, 5_Meth+Tat::1::63	60, 167, 412, 284, 156	in gene, in gene, in gene, in gene, in gene	1	1	1	1	1	44	63	24	30	47	0.681818	1.43182	1.06818	1.56667	1	2_Meth::1	63	Gene ENO1	NNE, PPH, ENO1L1, ENO1, MPB1, MBP-1	enolase 1, (alpha)	NM_001428, hCT2292830.0, hCT2292832.0	201231_s_at, 217294_s_at, 240258_at	NP_001419.1, EAW71605.1, EAW71604.1
GeneID:100505975	LOC100505975	1	8938894	8939944	1050	+	5	1_Control::1::59, 2_Meth::1::89, 3_Meth+NAC::1::42, 4_Tat::1::52, 5_Meth+Tat::1::63	-174, -281, -526, -398, -270	upstream, upstream, upstream, upstream, upstream	1	1	1	1	1	44	63	24	30	47	0.681818	1.43182	1.06818	1.56667	1	2_Meth::1	63	Gene LOC100505975		hypothetical LOC100505975	XR_111929, XR_109869, XR_114052
GeneID:80176	SPSB1	1	9352941	9429591	76650	+	22	1_Control::1::62, 1_Control::1::63, 1_Control::1::64, 1_Control::1::65, 2_Meth::1::95, 2_Meth::1::96, 2_Meth::1::97, 2_Meth::1::98, 3_Meth+NAC::1::43, 3_Meth+NAC::1::44, 3_Meth+NAC::1::45, 3_Meth+NAC::1::46, 3_Meth+NAC::1::47, 4_Tat::1::55, 4_Tat::1::56, 4_Tat::1::57, 4_Tat::1::58, 4_Tat::1::59, 5_Meth+Tat::1::65, 5_Meth+Tat::1::66, 5_Meth+Tat::1::67, 5_Meth+Tat::1::68	947, 48812, 61011, 80659, 1203, 23123, 46137, 57699, 3998, 23427, 31279, 63315, 84723, 1283, 7667, 30739, 64520, 82771, 5827, 8147, 62430, 82739	in gene, in gene, in gene, downstream, in gene, in gene, in gene, in gene, in gene, in gene, in gene, in gene, downstream, in gene, in gene, in gene, in gene, downstream, in gene, in gene, in gene, downstream	1	1	1	1	1	15	21	14	13	20	0.866667	1.4	1.33333	1.53846	1	2_Meth::1	21	Gene SPSB1	SPSB1, SSB1, SSB-1	splA/ryanodine receptor domain and SOCS box containing 1	NM_025106, hCT2292004.0, hCT13495.1	219677_at, 226075_at	NP_079382.2, EAW71618.1, EAW71617.1
GeneID:5293	PIK3CD	1	9711790	9789172	77382	+	13	1_Control::1::67, 1_Control::1::68, 2_Meth::1::102, 2_Meth::1::103, 2_Meth::1::104, 3_Meth+NAC::1::48, 3_Meth+NAC::1::49, 3_Meth+NAC::1::50, 4_Tat::1::60, 4_Tat::1::61, 4_Tat::1::62, 5_Meth+Tat::1::71, 5_Meth+Tat::1::72	73266, 79154, 970, 70018, 79522, 2354, 68570, 82013, 594, 73218, 78914, 2386, 73298	in gene, downstream, in gene, in gene, downstream, in gene, in gene, downstream, in gene, in gene, downstream, in gene, in gene	1	1	1	1	1	11.5	15	10	15	12.5	1.30435	1.30435	1.08696	0.833333	2	2_Meth::1	21	Gene PIK3CD	PI3K, PIK3CD, P110DELTA, p110D	phosphoinositide-3-kinase, catalytic, delta polypeptide	NM_005026, hCT2292008.1, hCT2292011.1, hCT2360772.0, hCT2360773.0, hCT2360774.0, hCT1787138.2	203879_at, 211230_s_at	NP_005017.3, EAW71622.1, EAW71623.1, EAW71624.1, EAW71625.1, EAW71627.1, EAW71626.1
GeneID:22883	CLSTN1	1	9789079	9884550	95471	-	9	1_Control::1::67, 1_Control::1::68, 2_Meth::1::103, 2_Meth::1::104, 3_Meth+NAC::1::49, 3_Meth+NAC::1::50, 4_Tat::1::61, 4_Tat::1::62, 5_Meth+Tat::1::72	99494, 93606, 102742, 93238, 104190, 90747, 99542, 93846, 99462	downstream, in gene, downstream, in gene, downstream, in gene, downstream, in gene, downstream	1	1	1	1	1	15	21	11	17	15	1.13333	1.4	1	0.882353	1	2_Meth::1	21	Gene CLSTN1	alcalpha1, XB31alpha, ALC-ALPHA, CSTN1, KIAA0911, PIK3CD, CLSTN1, FLJ32258, alcalpha2, CDHR12	calsyntenin 1	NM_014944, NM_001009566, hCT2292833.1, hCT1787145.2	201561_s_at	NP_055759.3, NP_001009566.1, EAW71629.1, EAW71630.1
GeneID:84328	LZIC	1	9989776	10002826	13050	-	3	1_Control::1::69, 2_Meth::1::105, 3_Meth+NAC::1::51	-566, -630, -726	upstream, upstream, upstream	1	1	1	0	0	13	22	20	15	11	1.15385	1.69231	0.846154	0.733333	1	2_Meth::1	22	Gene LZIC	MGC15436, LZIC	leucine zipper and CTNNBIP1 domain containing	NM_032368, hCT2294608.0, hCT10119.3	226081_at, 226087_at	NP_115744.2, EAW71634.1, EAW71633.1
GeneID:64802	NMNAT1	1	10003486	10045556	42070	+	3	1_Control::1::69, 2_Meth::1::105, 3_Meth+NAC::1::51	-94, -30, 66	upstream, upstream, in gene	1	1	1	0	0	13	22	20	15	11	1.15385	1.69231	0.846154	0.733333	1	2_Meth::1	22	Gene NMNAT1	PNAT1, NMNAT, NMNAT1	nicotinamide nucleotide adenylyltransferase 1	NM_022787, hCT1971598.1, hCT2354939.0	1569631_at, 223692_at, 229852_at	NP_073624.2, EAW71635.1, EAW71636.1
GeneID:100287506	LOC100287506	1	10438657	10458955	20298	-	14	1_Control::1::71, 1_Control::1::72, 1_Control::1::73, 2_Meth::1::107, 2_Meth::1::108, 2_Meth::1::109, 3_Meth+NAC::1::52, 3_Meth+NAC::1::53, 4_Tat::1::64, 4_Tat::1::65, 4_Tat::1::66, 5_Meth+Tat::1::76, 5_Meth+Tat::1::77, 5_Meth+Tat::1::78	203, -5029, -8704, 171, -5541, -16485, -101, -7637, -229, -4149, -8469, -213, -5445, -8149	in gene, upstream, upstream, in gene, upstream, upstream, upstream, upstream, upstream, upstream, upstream, upstream, upstream, upstream	1	1	1	1	1	18.5	23	15.5	17	21.5	0.918919	1.24324	1.16216	1.26471	2	2_Meth::1	29	Gene LOC100287506		hypothetical LOC100287506	XR_111920, XR_109874, XR_114056
GeneID:5226	PGD	1	10459085	10480201	21116	+	26	1_Control::1::71, 1_Control::1::72, 1_Control::1::73, 1_Control::1::74, 1_Control::1::75, 1_Control::1::76, 2_Meth::1::107, 2_Meth::1::108, 2_Meth::1::109, 2_Meth::1::110, 2_Meth::1::111, 3_Meth+NAC::1::52, 3_Meth+NAC::1::53, 3_Meth+NAC::1::54, 3_Meth+NAC::1::55, 4_Tat::1::64, 4_Tat::1::65, 4_Tat::1::66, 4_Tat::1::67, 4_Tat::1::68, 4_Tat::1::69, 5_Meth+Tat::1::76, 5_Meth+Tat::1::77, 5_Meth+Tat::1…	-333, 4899, 8574, 16339, 22963, 25363, -301, 5411, 16355, 24947, 30163, -29, 7507, 22323, 25459, 99, 4019, 8339, 16499, 22547, 25219, 83, 5315, 8019, 18483, 25224	upstream, in gene, in gene, in gene, downstream, downstream, upstream, in gene, in gene, downstream, downstream, upstream, in gene, downstream, downstream, in gene, in gene, in gene, in gene, downstream, downstream, in gene, in gene, in gene, in gene, downstream	1	1	1	1	1	14	17.75	12.5	13.25	15	0.946429	1.26786	1.07143	1.13208	4	2_Meth::1	29	Gene PGD	6PGD, PGD	phosphogluconate dehydrogenase	NM_002631, hCT2293214.0, hCT2293215.0	201118_at	NP_002622.2, EAW71647.1, EAW71648.1
GeneID:378708	APITD1	1	10490159	10512060	21901	+	16	1_Control::1::75, 1_Control::1::76, 1_Control::1::77, 2_Meth::1::109, 2_Meth::1::110, 2_Meth::1::111, 2_Meth::1::112, 3_Meth+NAC::1::54, 3_Meth+NAC::1::55, 4_Tat::1::68, 4_Tat::1::69, 4_Tat::1::70, 5_Meth+Tat::1::79, 5_Meth+Tat::1::80, 5_Meth+Tat::1::81, 5_Meth+Tat::1::82	-8111, -5711, 20369, -14719, -6127, -911, 20081, -8751, -5615, -8527, -5855, 20417, -12591, -5850, 19409, 26721	upstream, upstream, in gene, upstream, upstream, upstream, in gene, upstream, upstream, upstream, upstream, in gene, upstream, upstream, in gene, downstream	1	1	1	1	1	9.8	12.6	10	11	11.4	1.12245	1.28571	1.16327	1.03636	5	1_Control::1	18	Gene APITD1	MGC32686, CENPS, APITD1, CENP-S, MHF1	apoptosis-inducing, TAF9-like domain 1	NR_036462, NM_199294, NM_198544, NM_199006	213454_at	NP_954988.1, NP_940946.1, NP_950171.2
GeneID:23435	TARDBP	1	11072679	11085549	12870	+	15	1_Control::1::80, 1_Control::1::81, 1_Control::1::82, 2_Meth::1::115, 2_Meth::1::116, 2_Meth::1::117, 3_Meth+NAC::1::56, 3_Meth+NAC::1::57, 4_Tat::1::71, 4_Tat::1::72, 4_Tat::1::73, 5_Meth+Tat::1::83, 5_Meth+Tat::1::84, 5_Meth+Tat::1::85, 5_Meth+Tat::1::86	89, 6089, 19641, 153, 14617, 18457, 9209, 19129, 174, 14649, 19097, 169, 8313, 13977, 19545	in gene, in gene, downstream, in gene, downstream, downstream, in gene, downstream, in gene, downstream, downstream, in gene, in gene, downstream, downstream	1	1	1	1	1	20	29	13.5	22.5	26.5	1.125	1.45	1.325	1.17778	2	5_Meth+Tat::1	30	Gene TARDBP	TARDBP, TDP-43, ALS10	TAR DNA binding protein	NM_007375, hCT2292403.0, hCT2292404.0, hCT2292408.0, hCT2292409.0, hCT2292411.0	200020_at, 221264_s_at	NP_031401.1, EAW71670.1, EAW71669.1, EAW71671.1, EAW71672.1, EAW71673.1
GeneID:10747	MASP2	1	11086580	11107285	20705	-	21	1_Control::1::80, 1_Control::1::81, 1_Control::1::82, 1_Control::1::83, 2_Meth::1::115, 2_Meth::1::116, 2_Meth::1::117, 2_Meth::1::118, 2_Meth::1::119, 3_Meth+NAC::1::56, 3_Meth+NAC::1::57, 3_Meth+NAC::1::58, 4_Tat::1::71, 4_Tat::1::72, 4_Tat::1::73, 4_Tat::1::74, 5_Meth+Tat::1::83, 5_Meth+Tat::1::84, 5_Meth+Tat::1::85, 5_Meth+Tat::1::86, 5_Meth+Tat::1::87	34517, 28517, 14965, -5995, 34453, 19989, 16149, -6059, -13803, 25397, 15477, -5728, 34432, 19957, 15509, -5899, 34437, 26293, 20629, 15061, -4923	downstream, downstream, in gene, upstream, downstream, in gene, in gene, upstream, upstream, downstream, in gene, upstream, downstream, in gene, in gene, upstream, downstream, downstream, in gene, in gene, upstream	1	1	1	1	1	17.5	22.5	11.75	16.5	21	0.942857	1.28571	1.2	1.27273	4	5_Meth+Tat::1	30	Gene MASP2	sMAP, MASP2, MAP19, MASP1P1, MASP-2	mannan-binding lectin serine peptidase 2	NM_139208, NM_006610, hCT2292947.0	207041_at, 210798_x_at, 216968_at	NP_631947.1, NP_006601.2, EAW71674.1
GeneID:6723	SRM	1	11114649	11120091	5442	-	7	1_Control::1::83, 2_Meth::1::118, 2_Meth::1::119, 3_Meth+NAC::1::58, 3_Meth+NAC::1::59, 4_Tat::1::74, 5_Meth+Tat::1::87	6811, 6747, -997, 7078, -4965, 6907, 7883	downstream, downstream, upstream, downstream, upstream, downstream, downstream	1	1	1	1	1	15	16	10	10.5	15.5	0.7	1.06667	1.03333	1.47619	2	5_Meth+Tat::1	21	Gene SRM	PAPT, SRM, SRML1, SPS1, SPDSY	spermidine synthase	NM_003132, hCT2292944.0, hCT15893.3	201516_at	NP_003123.2, EAW71676.1, EAW71675.1
GeneID:5394	EXOSC10	1	11126675	11159938	33263	-	7	1_Control::1::84, 2_Meth::1::119, 2_Meth::1::120, 3_Meth+NAC::1::59, 3_Meth+NAC::1::60, 4_Tat::1::75, 5_Meth+Tat::1::88	98, 38850, -46, 34882, 146, 162, 402	in gene, downstream, upstream, downstream, in gene, in gene, in gene	1	1	1	1	1	14.5	14	10	10.5	11	0.724138	0.965517	0.758621	1.04762	2	2_Meth::1	17	Gene EXOSC10	p4, PMSCL2, Rrp6p, EXOSC10, RRP6, PMSCL, PM-Scl, p2, PM/Scl-100, p3	exosome component 10	NM_001001998, NM_002685, hCT2292938.0, hCT2292940.0, hCT2292943.0	1559031_at, 207541_s_at	NP_001001998.1, NP_002676.1, EAW71677.1, EAW71678.1, EAW71679.1
GeneID:2475	MTOR	1	11166588	11322608	156020	-	8	1_Control::1::84, 2_Meth::1::120, 2_Meth::1::121, 2_Meth::1::122, 3_Meth+NAC::1::60, 4_Tat::1::75, 5_Meth+Tat::1::88, 5_Meth+Tat::1::89	162768, 162624, -176, -10736, 162816, 162832, 163072, -10784	downstream, downstream, upstream, upstream, downstream, downstream, downstream, upstream	1	1	1	1	1	13	14	8	8.667	13	0.666692	1.07692	1	1.49994	3	2_Meth::1	17	Gene MTOR	RAFT1, RAPT1, MTOR, FRAP1, FRAP, FLJ44809, FRAP2	mechanistic target of rapamycin (serine/threonine kinase)	NM_004958, hCT2292935.0, hCT2292936.0, hCT15901.3	202288_at, 215381_at	NP_004949.1, EAW71682.1, EAW71681.1, EAW71683.1
GeneID:284498	C1orf167	1	11826805	11838367	11562	+	5	1_Control::1::86, 2_Meth::1::127, 3_Meth+NAC::1::61, 4_Tat::1::76, 5_Meth+Tat::1::91	18363, 18187, 18827, 18779, 18699	downstream, downstream, downstream, downstream, downstream	1	1	1	1	1	25	26	15	27	25	1.08	1.04	1	0.925926	1	4_Tat::1	27	Gene C1orf167	DKFZp434E1410, DKFZp434F1313, C1orf167	chromosome 1 open reading frame 167	XM_003119773, XM_003118845, XM_003120581	1561976_at	XP_003119821.1, XP_003118893.1, XP_003120629.1
GeneID:100506310	LOC100506310	1	11838543	11849642	11099	+	6	1_Control::1::86, 2_Meth::1::127, 3_Meth+NAC::1::61, 3_Meth+NAC::1::62, 4_Tat::1::76, 5_Meth+Tat::1::91	6625, 6449, 7089, 15614, 7041, 6961	in gene, in gene, in gene, downstream, in gene, in gene	1	1	1	1	1	25	26	15	27	25	1.08	1.04	1	0.925926	1	4_Tat::1	27	Gene LOC100506310		uncharacterized protein C1orf167-like	XM_003119770, XM_003118849, XM_003120583		XP_003119818.1, XP_003118897.1, XP_003120631.1
GeneID:100506116	LOC100506116	1	11839880	11849642	9762	+	6	1_Control::1::86, 2_Meth::1::127, 3_Meth+NAC::1::61, 3_Meth+NAC::1::62, 4_Tat::1::76, 5_Meth+Tat::1::91	5288, 5112, 5752, 14277, 5704, 5624	in gene, in gene, in gene, downstream, in gene, in gene	1	1	1	1	1	25	26	15	27	25	1.08	1.04	1	0.925926	1	4_Tat::1	27	Gene LOC100506116		uncharacterized protein C1orf167-like	XM_003119772, XM_003118844, XM_003120580		XP_003119820.1, XP_003118892.1, XP_003120628.1
GeneID:4524	MTHFR	1	11845787	11866160	20373	-	10	1_Control::1::86, 1_Control::1::87, 1_Control::1::88, 2_Meth::1::127, 2_Meth::1::128, 3_Meth+NAC::1::61, 3_Meth+NAC::1::62, 4_Tat::1::76, 5_Meth+Tat::1::91, 5_Meth+Tat::1::92	20992, 2848, -7216, 21168, -9200, 20528, 12003, 20576, 20656, -8016	downstream, in gene, upstream, downstream, upstream, downstream, in gene, downstream, downstream, upstream	1	1	1	1	1	25	26	15	27	25	1.08	1.04	1	0.925926	1	4_Tat::1	27	Gene MTHFR	MTHFR		NM_005957, hCT2292919.0, hCT2292920.0	206800_at, 217070_at, 217071_s_at, 226929_at, 239035_at	NP_005948.3, EAW71708.1, EAW71709.1
GeneID:1185	CLCN6	1	11866207	11903201	36994	+	21	1_Control::1::86, 1_Control::1::87, 1_Control::1::88, 1_Control::1::89, 1_Control::1::90, 1_Control::1::91, 1_Control::1::92, 2_Meth::1::127, 2_Meth::1::128, 2_Meth::1::129, 2_Meth::1::130, 3_Meth+NAC::1::62, 3_Meth+NAC::1::63, 3_Meth+NAC::1::64, 4_Tat::1::77, 4_Tat::1::78, 5_Meth+Tat::1::91, 5_Meth+Tat::1::92, 5_Meth+Tat::1::93, 5_Meth+Tat::1::94, 5_Meth+Tat::1::95	-21039, -2895, 7169, 16961, 32177, 43681, 48577, -21215, 9153, 18689, 28017, -12050, 27457, 43329, 17601, 48488, -20703, 7969, 32449, 39665, 45121	upstream, upstream, in gene, in gene, in gene, downstream, downstream, upstream, in gene, in gene, in gene, upstream, in gene, downstream, in gene, downstream, upstream, in gene, in gene, downstream, downstream	1	1	1	1	1	20	21.5	13.5	20.5	20	1.025	1.075	1	0.97561	2	4_Tat::1	27	Gene CLCN6	KIAA0046, CLCN6, CLC-6	chloride channel 6	NM_001286, NM_021736, NM_021735, NM_021737, hCT2292429.0, hCT2292430.0, hCT2292431.0, hCT2292432.0, hCT2292434.0, hCT16183.3, hCT1778342.2	203950_s_at	NP_001277.1, NP_068504.1, NP_068503.1, NP_068505.1, EAW71710.1, EAW71712.1, EAW71711.1, EAW71713.1, EAW71714.1, EAW71715.1, EAW71716.1
GeneID:4878	NPPA	1	11905766	11907840	2074	-	11	1_Control::1::90, 1_Control::1::91, 1_Control::1::92, 2_Meth::1::130, 3_Meth+NAC::1::63, 3_Meth+NAC::1::64, 4_Tat::1::77, 4_Tat::1::78, 5_Meth+Tat::1::93, 5_Meth+Tat::1::94, 5_Meth+Tat::1::95	9456, -2048, -6944, 13616, 14176, -1696, 24032, -6855, 9184, 1968, -3488	downstream, upstream, upstream, downstream, downstream, upstream, downstream, upstream, downstream, in gene, upstream	1	1	1	1	1	15	17	12	14	15	0.933333	1.13333	1	1.07143	1	2_Meth::1	17	Gene NPPA	NPPA, ATFB6, CDD-ANF, PND, ANF, ANP	natriuretic peptide A	NM_006172, hCT16190.3	209957_s_at	NP_006163.1, EAW71717.1
GeneID:4879	NPPB	1	11917521	11918992	1471	-	6	1_Control::1::91, 1_Control::1::92, 2_Meth::1::130, 3_Meth+NAC::1::64, 4_Tat::1::78, 5_Meth+Tat::1::95	9104, 4208, 24768, 9456, 4297, 7664	downstream, downstream, downstream, downstream, downstream, downstream	1	1	1	1	1	15	17	12	14	15	0.933333	1.13333	1	1.07143	1	2_Meth::1	17	Gene NPPB	NPPB, BNP	natriuretic peptide B	NM_002521, hCT2292912.0, hCT16182.2	206801_at	NP_002512.1, EAW71719.1, EAW71718.1
GeneID:26829	RNU5E	1	11968211	11968329	118	+	8	1_Control::1::93, 1_Control::1::94, 2_Meth::1::131, 2_Meth::1::132, 2_Meth::1::133, 3_Meth+NAC::1::65, 4_Tat::1::79, 5_Meth+Tat::1::96	-51, 10221, -83, 8797, 12021, -83, -51, 45	upstream, downstream, upstream, downstream, downstream, upstream, upstream, in gene	1	1	1	1	1	30	27	17	23	26	0.766667	0.9	0.866667	1.13043	2	1_Control::1	51	Gene RNU5E	RNU5E, U5E	RNA, U5E small nuclear	NR_002754
GeneID:90231	KIAA2013	1	11980122	11986480	6358	-	10	1_Control::1::93, 1_Control::1::94, 2_Meth::1::131, 2_Meth::1::132, 2_Meth::1::133, 2_Meth::1::134, 3_Meth+NAC::1::65, 4_Tat::1::79, 5_Meth+Tat::1::96, 5_Meth+Tat::1::97	18320, 8048, 18352, 9472, 6248, -8464, 18352, 18320, 18224, -8368	downstream, downstream, downstream, downstream, in gene, upstream, downstream, downstream, downstream, upstream	1	1	1	1	1	23	24	13	19.667	22.333	0.855087	1.04348	0.971	1.13556	3	1_Control::1	51	Gene KIAA2013	KIAA2013, MGC33867	KIAA2013	NM_138346, hCT2292499.0, hCT2292500.0, hCT2354957.0, hCT16188.3	1555933_at, 224706_at, 224708_at	NP_612355.1, EAW71722.1, EAW71720.1, EAW71721.1, EAW71723.1
GeneID:5351	PLOD1	1	11994746	12035594	40848	+	11	2_Meth::1::134, 5_Meth+Tat::1::97, 1_Control::1::95, 2_Meth::1::135, 2_Meth::1::136, 2_Meth::1::137, 2_Meth::1::138, 3_Meth+NAC::1::66, 4_Tat::1::80, 5_Meth+Tat::1::98, 5_Meth+Tat::1::99	198, 102, 45830, 15366, 32134, 35790, 45638, 45830, 45638, 14246, 45574	in gene, in gene, downstream, in gene, in gene, in gene, downstream, downstream, downstream, in gene, downstream	1	1	1	1	1	10.2	15.4	7	8.2	10.8	0.803922	1.5098	1.05882	1.31707	5	2_Meth::1	31	Gene PLOD1	LH, FLJ42041, LLH, PLOD, PLOD1, LH1	procollagen-lysine 1, 2-oxoglutarate 5-dioxygenase 1	NM_000302, hCT2292291.0, hCT16181.3	200827_at	NP_000293.2, EAW71725.1, EAW71724.1
GeneID:9927	MFN2	1	12040238	12073572	33334	+	12	1_Control::1::95, 1_Control::1::96, 2_Meth::1::137, 2_Meth::1::138, 2_Meth::1::139, 2_Meth::1::140, 2_Meth::1::141, 3_Meth+NAC::1::66, 4_Tat::1::80, 4_Tat::1::81, 5_Meth+Tat::1::99, 5_Meth+Tat::1::100	338, 34845, -9702, 146, 24754, 30994, 39570, 338, 146, 32056, 82, 34770	in gene, downstream, upstream, in gene, in gene, in gene, downstream, in gene, in gene, in gene, in gene, downstream	1	1	1	1	1	11	15	7.75	9	9.75	0.818182	1.36364	0.886364	1.08333	4	2_Meth::1	31	Gene MFN2	CMT2A2, MARF, HSG, CMT2A, MFN2, CPRP1, KIAA0214	mitofusin 2	NM_014874, NM_001127660, hCT2292293.0, hCT16180.3	1566105_at, 201155_s_at, 216205_s_at	NP_055689.1, NP_001121132.1, EAW71726.1, EAW71727.1
GeneID:7133	TNFRSF1B	1	12227060	12269277	42217	+	6	1_Control::1::98, 2_Meth::1::144, 3_Meth+NAC::1::67, 4_Tat::1::82, 4_Tat::1::83, 5_Meth+Tat::1::102	43788, 42540, 42572, 3052, 42332, 41932	downstream, downstream, downstream, in gene, downstream, in gene	1	1	1	1	1	43	34	32	26	34	0.604651	0.790698	0.790698	1.30769	1	1_Control::1	43	Gene TNFRSF1B	TNFRSF1B, TNFR2, CD120b, TNFBR, TNF-R75, TNFR80, TBPII, p75TNFR, p75, TNFR1B, TNF-R-II	tumor necrosis factor receptor superfamily, member 1B	NM_001066, hCT2292301.0, hCT2354954.0, hCT2354955.0, hCT14657.3, hCT1966477.1	203508_at	NP_001057.1, EAW71734.1, EAW71731.1, EAW71732.1, EAW71733.1, EAW71735.1
GeneID:390998	LOC390998	1	12280784	12281164	380	-	6	1_Control::1::98, 2_Meth::1::144, 2_Meth::1::145, 3_Meth+NAC::1::67, 4_Tat::1::83, 5_Meth+Tat::1::102	10316, 11564, -9908, 11532, 11772, 12172	downstream, downstream, upstream, downstream, downstream, downstream	1	1	1	1	1	25.5	23.5	18.5	17.5	20.5	0.686275	0.921569	0.803922	1.17143	2	1_Control::1	43	Gene LOC390998		ribosomal protein L10 pseudogene		216589_at
GeneID:55187	VPS13D	1	12290113	12572099	281986	+	22	1_Control::1::99, 1_Control::1::100, 1_Control::1::101, 1_Control::1::102, 1_Control::1::103, 1_Control::1::104, 2_Meth::1::145, 2_Meth::1::146, 2_Meth::1::147, 3_Meth+NAC::1::68, 3_Meth+NAC::1::69, 3_Meth+NAC::1::70, 4_Tat::1::84, 4_Tat::1::85, 4_Tat::1::86, 4_Tat::1::87, 5_Meth+Tat::1::103, 5_Meth+Tat::1::104, 5_Meth+Tat::1::105, 5_Meth+Tat::1::106, 5_Meth+Tat::1::107, 5_Meth+Tat::1::108	115311, 164831, 185871, 204415, 280671, 298527, 959, 205631, 280543, 204111, 280575, 291071, 163551, 204343, 248191, 280735, 115263, 164991, 205727, 248303, 282111, 298527	in gene, in gene, in gene, in gene, in gene, downstream, in gene, in gene, in gene, in gene, in gene, downstream, in gene, in gene, in gene, in gene, in gene, in gene, in gene, in gene, downstream, downstream	1	1	1	1	1	13	12.429	7.286	9.714	10.429	0.747231	0.956077	0.802231	1.07361	7	1_Control::1	30	Gene VPS13D	VPS13D, FLJ23066	vacuolar protein sorting 13 homolog D (S. cerevisiae)	NM_015378, NM_018156, hCT2292306.0, hCT2292307.0, hCT2292309.0	1557571_at, 212323_s_at, 212324_s_at, 212326_at, 220221_at	NP_056193.2, NP_060626.2, EAW71737.1, EAW71738.1, EAW71739.1
GeneID:677885	SNORA59A	1	12567300	12567451	151	+	7	1_Control::1::103, 1_Control::1::104, 2_Meth::1::147, 3_Meth+NAC::1::69, 3_Meth+NAC::1::70, 4_Tat::1::87, 5_Meth+Tat::1::107	3484, 21340, 3356, 3388, 13884, 3548, 4924	downstream, downstream, downstream, downstream, downstream, downstream, downstream	1	1	1	1	1	30	24	13	15	17	0.5	0.8	0.566667	1.13333	1	1_Control::1	30	Gene SNORA59A	ACA59, SNORA59A	small nucleolar RNA, H/ACA box 59A	NR_003025
GeneID:9249	DHRS3	1	12627939	12677820	49881	-	11	1_Control::1::106, 1_Control::1::107, 2_Meth::1::149, 2_Meth::1::150, 2_Meth::1::151, 3_Meth+NAC::1::73, 3_Meth+NAC::1::74, 3_Meth+NAC::1::75, 4_Tat::1::89, 4_Tat::1::90, 5_Meth+Tat::1::110	50524, 15836, 52796, 10220, -12644, 52593, 8204, -9636, 8092, -8132, 8028	downstream, in gene, downstream, in gene, upstream, downstream, in gene, upstream, in gene, upstream, in gene	1	1	1	1	1	29	33	24	36	53	1.24138	1.13793	1.82759	1.47222	1	5_Meth+Tat::1	53	Gene DHRS3	RDH17, DHRS3, Rsdr1, retSDR1, SDR16C1, SDR1	dehydrogenase/reductase (SDR family) member 3	NM_004753, hCT1776689.1	202481_at	NP_004744.2, EAW71743.1
GeneID:200197	C1orf126	1	15438311	15478960	40649	-	6	1_Control::1::112, 2_Meth::1::153, 2_Meth::1::154, 3_Meth+NAC::1::76, 4_Tat::1::93, 5_Meth+Tat::1::113	-864, -480, -4944, -3824, -1904, -5104	upstream, upstream, upstream, upstream, upstream, upstream	1	1	1	1	1	12	11	11	14	11	1.16667	0.916667	0.916667	0.785714	1	4_Tat::1	14	Gene C1orf126	C1orf126, RP1-21O18.2, FLJ23703	chromosome 1 open reading frame 126	NR_027136, hCT2342941.1, hCT2352483.0		EAW51709.1, EAW51708.1
GeneID:55092	TMEM51	1	15479028	15546974	67946	+	24	1_Control::1::112, 1_Control::1::113, 1_Control::1::114, 1_Control::1::115, 1_Control::1::116, 2_Meth::1::153, 2_Meth::1::154, 2_Meth::1::155, 2_Meth::1::156, 2_Meth::1::157, 2_Meth::1::158, 2_Meth::1::159, 3_Meth+NAC::1::76, 3_Meth+NAC::1::77, 4_Tat::1::93, 4_Tat::1::94, 4_Tat::1::95, 4_Tat::1::96, 5_Meth+Tat::1::113, 5_Meth+Tat::1::114, 5_Meth+Tat::1::115, 5_Meth+Tat::1::116, 5_Meth+Tat::1::117…	796, 26812, 43820, 54940, 72204, 412, 4876, 25996, 35809, 62828, 74396, 77404, 3756, 73996, 1836, 53788, 62828, 71628, 5036, 15276, 20428, 28284, 54860, 73959	in gene, in gene, in gene, in gene, downstream, in gene, in gene, in gene, in gene, in gene, downstream, downstream, in gene, downstream, in gene, in gene, in gene, downstream, in gene, in gene, in gene, in gene, in gene, downstream	1	1	1	1	1	9.8	9.4	8.8	10.8	11.2	1.10204	0.959184	1.14286	1.03704	5	4_Tat::1	16	Gene TMEM51	FLJ10199, TMEM51, C1orf72	transmembrane protein 51	NM_018022, NM_001136216, NM_001136217, NM_001136218, hCT16506.3, hCT1961753.1, hCT1961754.1, hCT2352490.0, hCT2352491.0	218815_s_at	NP_060492.1, NP_001129688.1, NP_001129689.1, NP_001129690.1, EAW51711.1, EAW51714.1, EAW51710.1, EAW51712.1, EAW51713.1
GeneID:114827	FHAD1	1	15573768	15724622	150854	+	5	1_Control::1::118, 2_Meth::1::160, 3_Meth+NAC::1::78, 4_Tat::1::97, 5_Meth+Tat::1::119	14248, 14136, 13432, 14211, 14264	in gene, in gene, in gene, in gene, in gene	1	1	1	1	1	17	17	11	15	11	0.882353	1	0.647059	0.733333	1	2_Meth::1	17	Gene FHAD1	DKFZp686P19183, DKFZp686G2134, FHAD1, KIAA1937, FLJ31291	forkhead-associated (FHA) phosphopeptide binding domain 1	NM_052929	1557771_at, 1560097_at, 1563639_a_at, 1563830_a_at, 1563961_at, 1564635_a_at	NP_443161.1
GeneID:79180	EFHD2	1	15736391	15756839	20448	+	8	1_Control::1::119, 1_Control::1::120, 2_Meth::1::161, 3_Meth+NAC::1::79, 4_Tat::1::98, 4_Tat::1::99, 5_Meth+Tat::1::120, 5_Meth+Tat::1::121	1721, 25465, 25529, 25582, 6265, 25481, 7737, 25529	in gene, downstream, downstream, downstream, in gene, downstream, in gene, downstream	1	1	1	1	1	75	117	48	89	99	1.18667	1.56	1.32	1.11236	1	2_Meth::1	117	Gene EFHD2	MGC4342, EFHD2, SWS1	EF-hand domain family, member D2	NM_024329, hCT16504.3, hCT1808941.2, hCT1966727.1, hCT1966728.1	217992_s_at, 222483_at	NP_077305.2, EAW51720.1, EAW51721.1, EAW51722.1, EAW51723.1
GeneID:11330	CTRC	1	15764938	15773153	8215	+	5	1_Control::1::120, 2_Meth::1::161, 3_Meth+NAC::1::79, 4_Tat::1::99, 5_Meth+Tat::1::121	-3082, -3018, -2965, -3066, -3018	upstream, upstream, upstream, upstream, upstream	1	1	1	1	1	75	117	48	89	99	1.18667	1.56	1.32	1.11236	1	2_Meth::1	117	Gene CTRC	CLCR, CTRC, ELA4	chymotrypsin C (caldecrin)	NM_007272, hCT16498.3, hCT2352489.0	206297_at	NP_009203.2, EAW51726.1, EAW51725.1
GeneID:84301	DDI2	1	15943953	15987552	43599	+	9	1_Control::1::121, 1_Control::1::122, 1_Control::1::123, 2_Meth::1::164, 2_Meth::1::165, 3_Meth+NAC::1::81, 3_Meth+NAC::1::82, 4_Tat::1::101, 5_Meth+Tat::1::122	495, 43807, 52847, 303, 52887, 9135, 51999, 52623, 54783	in gene, downstream, downstream, in gene, downstream, in gene, downstream, downstream, downstream	1	1	1	1	1	9.5	11.5	8.75	9	9	0.947368	1.21053	0.947368	1	4	2_Meth::1	22	Gene DDI2	MGC14844, DDI2, RP4-680D5.5	DDI1, DNA-damage inducible 1, homolog 2 (S. cerevisiae)	NM_032341, hCT2295826.1, hCT2295828.1, hCT2295830.1, hCT2344369.0	224449_at	NP_115717.3, EAW51741.1, EAW51740.1, EAW51742.1, EAW51743.1
GeneID:6248	RSC1A1	1	15986364	15988217	1853	+	6	1_Control::1::122, 1_Control::1::123, 2_Meth::1::165, 3_Meth+NAC::1::82, 4_Tat::1::101, 5_Meth+Tat::1::122	1396, 10436, 10476, 9588, 10212, 12372	in gene, downstream, downstream, downstream, downstream, downstream	1	1	1	1	1	8.5	8.5	8	7	10.5	0.823529	1	1.23529	1.5	2	5_Meth+Tat::1	13	Gene RSC1A1	RS1, RSC1A1	regulatory solute carrier protein, family 1, member 1	NM_006511, hCT2295824.1	214583_at, 225780_at, 238519_at	NP_006502.1, EAW51744.1
GeneID:23207	PLEKHM2	1	16010827	16061264	50437	+	26	1_Control::1::124, 1_Control::1::125, 1_Control::1::126, 1_Control::1::127, 1_Control::1::128, 1_Control::1::129, 2_Meth::1::166, 2_Meth::1::167, 2_Meth::1::168, 2_Meth::1::169, 2_Meth::1::170, 3_Meth+NAC::1::83, 3_Meth+NAC::1::84, 3_Meth+NAC::1::85, 4_Tat::1::102, 4_Tat::1::103, 4_Tat::1::104, 4_Tat::1::105, 4_Tat::1::106, 4_Tat::1::107, 5_Meth+Tat::1::123, 5_Meth+Tat::1::124, 5_Meth+Tat::1::125…	-1632, 7477, 12501, 21253, 23061, 51885, 565, 8149, 19269, 34485, 52869, -811, 53781, 56789, -960, 9237, 22629, 34637, 44501, 52232, -1643, 7349, 12469, 24725, 31925, 53685	upstream, in gene, in gene, in gene, in gene, downstream, in gene, in gene, in gene, in gene, downstream, upstream, downstream, downstream, upstream, in gene, in gene, in gene, in gene, downstream, upstream, in gene, in gene, in gene, in gene, downstream	1	1	1	1	1	13.2	13.4	9	11.6	13.2	0.878788	1.01515	1	1.13793	5	2_Meth::1	24	Gene PLEKHM2	SKIP, KIAA0842, RP11-169K16.1, PLEKHM2	pleckstrin homology domain containing, family M (with RUN domain) member 2	NM_015164	212146_at	NP_055979.2
GeneID:284723	SLC25A34	1	16062809	16067884	5075	+	7	1_Control::1::129, 2_Meth::1::170, 3_Meth+NAC::1::84, 3_Meth+NAC::1::85, 4_Tat::1::106, 4_Tat::1::107, 5_Meth+Tat::1::128	-97, 887, 1799, 4807, -7481, 250, 1703	upstream, in gene, in gene, in gene, upstream, in gene, in gene	1	1	1	1	1	18	24	13	15	22	0.833333	1.33333	1.22222	1.46667	1	2_Meth::1	24	Gene SLC25A34	SLC25A34, RP11-169K16.2, DKFZp781A10161	solute carrier family 25, member 34	NM_207348, hCT2345509.0	1559977_a_at, 232245_at	NP_997231.1, EAW51747.1
GeneID:388595	TMEM82	1	16068917	16074477	5560	+	6	1_Control::1::129, 2_Meth::1::170, 3_Meth+NAC::1::84, 3_Meth+NAC::1::85, 4_Tat::1::107, 5_Meth+Tat::1::128	-6205, -5221, -4309, -1301, -5858, -4405	upstream, upstream, upstream, upstream, upstream, upstream	1	1	1	1	1	18	24	13	15	22	0.833333	1.33333	1.22222	1.46667	1	2_Meth::1	24	Gene TMEM82	TMEM82	transmembrane protein 82	NM_001013641, hCT16507.3		NP_001013663.1, EAW51749.1
GeneID:729614	hCG_2008140	1	16160710	16174642	13932	-	11	1_Control::1::130, 1_Control::1::131, 2_Meth::1::171, 2_Meth::1::172, 2_Meth::1::173, 3_Meth+NAC::1::86, 3_Meth+NAC::1::87, 3_Meth+NAC::1::88, 4_Tat::1::108, 5_Meth+Tat::1::129, 5_Meth+Tat::1::130	12914, -1699, 13010, 658, -1502, 18450, 12738, -1502, 13330, 13010, -1614	in gene, upstream, in gene, in gene, upstream, downstream, in gene, upstream, in gene, in gene, upstream	1	1	1	1	1	15	19.5	13	13.5	14	0.9	1.3	0.933333	1.03704	2	2_Meth::1	23	Gene hCG_2008140	FLJ37453, FLJ42024	hypothetical LOC729614	NR_024279
GeneID:23013	SPEN	1	16174359	16266950	92591	+	16	1_Control::1::131, 1_Control::1::132, 1_Control::1::133, 2_Meth::1::171, 2_Meth::1::172, 2_Meth::1::173, 2_Meth::1::174, 2_Meth::1::175, 3_Meth+NAC::1::88, 3_Meth+NAC::1::89, 4_Tat::1::109, 4_Tat::1::110, 5_Meth+Tat::1::129, 5_Meth+Tat::1::130, 5_Meth+Tat::1::131, 5_Meth+Tat::1::132	1982, 38617, 90249, -12727, -375, 1785, 51449, 89993, 1785, 90228, 38441, 94313, -12727, 1897, 39049, 93737	in gene, in gene, in gene, upstream, upstream, in gene, in gene, in gene, in gene, in gene, in gene, downstream, upstream, in gene, in gene, downstream	1	1	1	1	1	13.6	16.6	11	14	13.2	1.02941	1.22059	0.970588	0.942857	5	2_Meth::1	26	Gene SPEN	RBM15C, KIAA0929, SPEN, RP1-134O19.1, HIAA0929, MINT, SHARP	spen homolog, transcriptional regulator (Drosophila)	NM_015001, hCT1950432.1	1556058_s_at, 1556059_s_at, 201996_s_at, 201997_s_at	NP_055816.2, EAW51756.1
GeneID:7709	ZBTB17	1	16268364	16302627	34263	-	5	1_Control::1::133, 2_Meth::1::175, 3_Meth+NAC::1::89, 4_Tat::1::110, 5_Meth+Tat::1::132	38019, 38275, 38040, 33955, 34531	downstream, downstream, downstream, in gene, downstream	1	1	1	1	1	22	26	13	20	21	0.909091	1.18182	0.954545	1.05	1	2_Meth::1	26	Gene ZBTB17	MIZ-1, ZNF60, ZBTB17, pHZ-67, ZNF151	zinc finger and BTB domain containing 17	NM_003443, hCT16495.3, hCT1958235.1	203601_s_at, 203602_s_at	NP_003434.2, EAW51757.1, EAW51758.1
GeneID:79363	C1orf89	1	16558182	16563659	5477	-	5	1_Control::1::136, 2_Meth::1::178, 3_Meth+NAC::1::90, 4_Tat::1::111, 5_Meth+Tat::1::134	-6122, -5557, -3549, -5349, -5669	upstream, upstream, upstream, upstream, upstream	1	1	1	1	1	17	20	11	14	17	0.823529	1.17647	1	1.21429	1	2_Meth::1	20	Gene C1orf89	MGC10731, C1orf89, RSG1, RP4-733M16.4	REM2 and RAB-like small GTPase 1	NM_030907, hCT15836.3	220963_s_at	NP_112169.2, EAW51773.1
GeneID:54455	FBXO42	1	16576559	16678948	102389	-	8	1_Control::1::136, 2_Meth::1::178, 3_Meth+NAC::1::90, 4_Tat::1::111, 4_Tat::1::112, 5_Meth+Tat::1::134, 5_Meth+Tat::1::135, 5_Meth+Tat::1::136	109167, 109732, 111740, 109940, 103684, 109620, 102436, 57668	downstream, downstream, downstream, downstream, downstream, downstream, downstream, in gene	1	1	1	1	1	10	10	7	9.667	11	0.9667	1	1.1	1.13789	3	2_Meth::1	20	Gene FBXO42	JFK, FBXO42, Fbx42, KIAA1332	F-box protein 42	NM_018994, hCT15835.3, hCT2296319.0	1559566_at, 221812_at, 221813_at, 47773_at	NP_061867.1, EAW51774.1, EAW51775.1
GeneID:26099	C1orf144	1	16693583	16724640	31057	+	11	1_Control::1::137, 1_Control::1::138, 1_Control::1::139, 2_Meth::1::179, 2_Meth::1::180, 2_Meth::1::181, 3_Meth+NAC::1::91, 3_Meth+NAC::1::92, 4_Tat::1::113, 5_Meth+Tat::1::137, 5_Meth+Tat::1::138	193, 7025, 39409, 497, 25409, 38513, 817, 38577, 38353, 273, 38801	in gene, in gene, downstream, in gene, in gene, downstream, in gene, downstream, downstream, in gene, downstream	1	1	1	1	1	15	20	12.5	13.5	18	0.9	1.33333	1.2	1.33333	2	2_Meth::1	21	Gene C1orf144	C1orf144, DKFZp566C0424, MGC70432	chromosome 1 open reading frame 144	NM_015609, NM_001114600, hCT2295884.1	212003_at, 212004_at	NP_056424.1, NP_001108072.1, EAW51777.1
GeneID:374955	SPATA21	1	16725138	16763919	38781	-	8	1_Control::1::139, 1_Control::1::140, 2_Meth::1::180, 2_Meth::1::181, 2_Meth::1::182, 3_Meth+NAC::1::92, 4_Tat::1::113, 5_Meth+Tat::1::138	30927, -3329, 44927, 31823, -3449, 31759, 31983, 31535	in gene, upstream, downstream, in gene, upstream, in gene, in gene, in gene	1	1	1	1	1	12.5	15.5	12	11.5	16	0.92	1.24	1.28	1.3913	2	2_Meth::1	19	Gene SPATA21	spergen-2, spergen2, MGC27074, SPATA21	spermatogenesis associated 21	NM_198546, hCT1642372.2	1570241_at, 1570242_x_at	NP_940948.1, EAW51779.1
GeneID:55707	NECAP2	1	16767167	16786585	19418	+	10	1_Control::1::140, 1_Control::1::141, 1_Control::1::142, 2_Meth::1::182, 2_Meth::1::183, 2_Meth::1::184, 3_Meth+NAC::1::93, 4_Tat::1::114, 5_Meth+Tat::1::139, 5_Meth+Tat::1::140	81, 22049, 26017, 201, 10449, 24385, 22113, 21633, 21617, 29329	in gene, downstream, downstream, in gene, in gene, downstream, downstream, downstream, downstream, downstream	1	1	1	1	1	10.667	10.333	10	8.667	11	0.812506	0.968688	1.03122	1.26918	3	3_Meth+NAC::1	14	Gene NECAP2	NECAP2, FLJ10420	NECAP endocytosis associated 2	NM_001145277, NM_001145278, NM_018090, hCT15840.4, hCT1961738.1, hCT1961739.1, hCT1961740.1, hCT1961742.1	220731_s_at	NP_001138749.1, NP_001138750.1, NP_060560.1, EAW51780.1, EAW51783.1, EAW51784.1, EAW51781.1, EAW51782.1
GeneID:26871	RNU1-1	1	16840617	16840780	163	-	5	1_Control::1::143, 2_Meth::1::185, 3_Meth+NAC::1::94, 4_Tat::1::115, 5_Meth+Tat::1::141	204, 44, 236, 188, 172	downstream, in gene, downstream, downstream, downstream	1	1	1	1	1	51	43	34	48	42	0.941176	0.843137	0.823529	0.875	1	1_Control::1	51	Gene RNU1-1	U1, U1A1, RNU1-1, RNU1A3, HSD1, RNU1A, RNU1G4, HU1-1, RNU1, Rnu1a1	RNA, U1 small nuclear 1	NR_004430
GeneID:55672	NBPF1	1	16890412	16939982	49570	-	5	1_Control::1::144, 2_Meth::1::186, 3_Meth+NAC::1::95, 4_Tat::1::116, 5_Meth+Tat::1::142	-50, -50, -114, 78, 62	upstream, upstream, upstream, in gene, in gene	1	1	1	1	1	51	49	26	32	38	0.627451	0.960784	0.745098	1.1875	1	1_Control::1	51	Gene NBPF1	NBG, AB14, AB13, AB23, AD2, KIAA1693, FLJ20719, NBPF, NBPF1	neuroblastoma breakpoint family, member 1	NM_017940	230712_at	NP_060410.2
GeneID:26870	RNU1-2	1	17222475	17222638	163	+	9	1_Control::1::145, 1_Control::1::146, 2_Meth::1::188, 2_Meth::1::189, 3_Meth+NAC::1::96, 4_Tat::1::117, 4_Tat::1::118, 5_Meth+Tat::1::143, 5_Meth+Tat::1::144	165, 9173, 181, 9141, 9077, 181, 9061, 181, 9130	downstream, downstream, downstream, downstream, downstream, downstream, downstream, downstream, downstream	1	1	1	1	1	37	41	16.5	25	31	0.675676	1.10811	0.837838	1.24	2	2_Meth::1	59	Gene RNU1-2	RNU1C2, U1C21, U1C1, RNU1C1, RNU1-2	RNA, U1 small nuclear 2	NR_004427
GeneID:353238	PADI6	1	17698741	17728195	29454	+	7	1_Control::1::149, 2_Meth::1::193, 3_Meth+NAC::1::97, 4_Tat::1::119, 4_Tat::1::120, 5_Meth+Tat::1::146, 5_Meth+Tat::1::147	32123, 32683, 32576, 33675, 38747, 33899, 40064	downstream, downstream, downstream, downstream, downstream, downstream, downstream	1	1	1	1	1	19	23	13	17	22	0.894737	1.21053	1.15789	1.29412	1	2_Meth::1	23	Gene PADI6	PADI6		NM_207421, hCT1955030.1		NP_997304.3, EAW94837.1
GeneID:55920	RCC2	1	17733251	17766220	32969	-	22	1_Control::1::149, 1_Control::1::150, 1_Control::1::151, 1_Control::1::152, 2_Meth::1::193, 2_Meth::1::194, 2_Meth::1::195, 2_Meth::1::196, 2_Meth::1::197, 3_Meth+NAC::1::97, 3_Meth+NAC::1::98, 3_Meth+NAC::1::99, 3_Meth+NAC::1::100, 3_Meth+NAC::1::101, 4_Tat::1::119, 4_Tat::1::120, 4_Tat::1::121, 4_Tat::1::122, 5_Meth+Tat::1::146, 5_Meth+Tat::1::147, 5_Meth+Tat::1::148, 5_Meth+Tat::1::149	35356, 20236, 7148, 1132, 34796, 23180, 13964, 7148, 1068, 34903, 18551, 14044, 2460, 678, 33804, 28732, 12252, 1068, 33580, 27415, 11564, 2999	downstream, in gene, in gene, in gene, downstream, in gene, in gene, in gene, in gene, downstream, in gene, in gene, in gene, in gene, downstream, in gene, in gene, in gene, downstream, in gene, in gene, in gene	1	1	1	1	1	15	17.667	11.333	11.333	13.333	0.755533	1.1778	0.888867	1.17648	3	2_Meth::1	23	Gene RCC2	DKFZp762N0610, KIAA1470, RCC2, TD-60	regulator of chromosome condensation 2	NM_018715, NM_001136204, hCT16253.3, hCT2255232.1	224578_at	NP_061185.1, NP_001129676.1, EAW94838.1, EAW94839.1
GeneID:23352	UBR4	1	19401000	19536746	135746	-	19	1_Control::1::155, 1_Control::1::156, 1_Control::1::157, 1_Control::1::158, 1_Control::1::159, 2_Meth::1::206, 2_Meth::1::207, 2_Meth::1::208, 2_Meth::1::209, 3_Meth+NAC::1::102, 3_Meth+NAC::1::103, 4_Tat::1::123, 4_Tat::1::124, 5_Meth+Tat::1::151, 5_Meth+Tat::1::152, 5_Meth+Tat::1::153, 5_Meth+Tat::1::154, 5_Meth+Tat::1::155, 5_Meth+Tat::1::156	140074, 128938, 105738, -86, -9798, 139882, 106202, -182, -12438, 139626, -150, 139946, -585, 140607, 122458, 116650, 69418, -246, -14358	downstream, in gene, in gene, upstream, upstream, downstream, in gene, upstream, upstream, downstream, upstream, downstream, upstream, downstream, in gene, in gene, in gene, upstream, upstream	1	1	1	1	1	11.667	13.833	10.333	9.833	12.667	0.842804	1.18565	1.08571	1.28821	6	2_Meth::1	29	Gene UBR4	KIAA0462, FLJ41863, KIAA1307, ZUBR1, p600, UBR4, RBAF600	ubiquitin protein ligase E3 component n-recognin 4	NM_020765, hCT2258791.0, hCT2258792.0, hCT2258793.0, hCT2258794.0, hCT2258795.0, hCT2357800.0	1563113_at, 211950_at, 215636_at, 231889_at, 232907_at	NP_065816.2, EAW94865.1, EAW94864.1, EAW94866.1, EAW94867.1, EAW94868.1, EAW94869.1
GeneID:23065	KIAA0090	1	19544584	19578046	33462	-	20	1_Control::1::158, 1_Control::1::159, 1_Control::1::160, 1_Control::1::161, 1_Control::1::162, 1_Control::1::163, 2_Meth::1::208, 2_Meth::1::209, 2_Meth::1::210, 3_Meth+NAC::1::103, 3_Meth+NAC::1::104, 3_Meth+NAC::1::105, 4_Tat::1::124, 4_Tat::1::125, 5_Meth+Tat::1::155, 5_Meth+Tat::1::156, 5_Meth+Tat::1::157, 5_Meth+Tat::1::158, 5_Meth+Tat::1::159, 5_Meth+Tat::1::160	41214, 31502, 23166, 11646, -34, -10754, 41118, 28862, -130, 41150, -322, -10258, 40715, -226, 41054, 26942, 24270, 17534, 9649, -34	downstream, in gene, in gene, in gene, upstream, upstream, downstream, in gene, upstream, downstream, upstream, upstream, downstream, upstream, downstream, in gene, in gene, in gene, in gene, upstream	1	1	1	1	1	17.25	19.5	14	12.75	17.5	0.73913	1.13043	1.01449	1.37255	4	2_Meth::1	31	Gene KIAA0090	RP1-43E13.1, KIAA0090	KIAA0090	NM_015047, hCT1955051.1, hCT2357806.0, hCT32353.3	1556186_s_at, 212394_at, 212395_s_at, 212396_s_at, 215991_s_at	NP_055862.1, EAW94872.1, EAW94870.1, EAW94871.1
GeneID:51154	MRTO4	1	19578075	19586622	8547	+	9	1_Control::1::161, 1_Control::1::162, 1_Control::1::163, 2_Meth::1::210, 3_Meth+NAC::1::104, 3_Meth+NAC::1::105, 4_Tat::1::125, 5_Meth+Tat::1::159, 5_Meth+Tat::1::160	-11675, 5, 10725, 101, 293, 10229, 197, -9678, 5	upstream, in gene, downstream, in gene, in gene, downstream, in gene, upstream, in gene	1	1	1	1	1	17.5	20	14	13.5	17	0.771429	1.14286	0.971429	1.25926	2	2_Meth::1	31	Gene MRTO4	MRT4, dJ657E11.4, MRTO4, C1orf33	mRNA turnover 4 homolog (S. cerevisiae)	NM_016183, hCT1955050.1, hCT1966273.1, hCT32350.3	220688_s_at, 235783_at	NP_057267.2, EAW94873.1, EAW94874.1, EAW94875.1
GeneID:246181	AKR7L	1	19592476	19600568	8092	-	5	1_Control::1::163, 2_Meth::1::210, 3_Meth+NAC::1::105, 4_Tat::1::125, 5_Meth+Tat::1::160	11768, 22392, 12264, 22296, 22488	downstream, downstream, downstream, downstream, downstream	1	1	1	1	1	27	31	19	18	27	0.666667	1.14815	1	1.5	1	2_Meth::1	31	Gene AKR7L	AFAR3, AKR7L, AKR7A4	aldo-keto reductase family 7-like	NM_201252, NM_001145289, hCT2357804.0, hCT32352.3		NP_957704.3, NP_001138761.1, EAW94876.1, EAW94877.1
GeneID:8574	AKR7A2	1	19630459	19638640	8181	-	10	1_Control::1::164, 1_Control::1::165, 2_Meth::1::211, 3_Meth+NAC::1::106, 3_Meth+NAC::1::107, 4_Tat::1::126, 4_Tat::1::127, 4_Tat::1::128, 5_Meth+Tat::1::161, 5_Meth+Tat::1::162	-240, -20688, -20800, -432, -21040, 16096, -368, -20016, -368, -18656	upstream, upstream, upstream, upstream, upstream, downstream, upstream, upstream, upstream, upstream	1	1	1	1	1	24	25	17	21.5	23	0.895833	1.04167	0.958333	1.06977	2	2_Meth::1	43	Gene AKR7A2	AKR7A2, AFAR, AFAR1, AFB1-AR1, AKR7	aldo-keto reductase family 7, member A2 (aflatoxin aldehyde reductase)	NM_003689, hCT31728.2	202139_at, 214259_s_at	NP_003680.2, EAW94881.1
GeneID:54896	PQLC2	1	19638740	19655794	17054	+	9	1_Control::1::164, 1_Control::1::165, 2_Meth::1::211, 3_Meth+NAC::1::106, 3_Meth+NAC::1::107, 4_Tat::1::127, 4_Tat::1::128, 5_Meth+Tat::1::161, 5_Meth+Tat::1::162	140, 20588, 20700, 332, 20940, 268, 19916, 268, 18556	in gene, downstream, downstream, in gene, downstream, in gene, downstream, in gene, downstream	1	1	1	1	1	41	43	27	35	41	0.853659	1.04878	1	1.17143	1	2_Meth::1	43	Gene PQLC2	FLJ26665, FLJ20320, FLJ26661, FLJ23906, PQLC2	PQ loop repeat containing 2	NM_001040125, NM_001040126, NM_017765, hCT1955052.1, hCT2357807.0, hCT2357808.0, hCT2357809.0, hCT2357810.0, hCT32354.3	1555781_at, 1555783_x_at, 220453_at	NP_001035214.1, NP_001035215.1, NP_060235.2, EAW94882.1, EAW94883.1, EAW94886.1, EAW94884.1, EAW94885.1, EAW94887.1
GeneID:832	CAPZB	1	19665267	19812066	146799	-	52	1_Control::1::165, 1_Control::1::166, 1_Control::1::167, 1_Control::1::168, 1_Control::1::169, 1_Control::1::170, 1_Control::1::171, 1_Control::1::172, 1_Control::1::173, 1_Control::1::174, 1_Control::1::175, 1_Control::1::176, 1_Control::1::177, 2_Meth::1::211, 2_Meth::1::212, 2_Meth::1::213, 2_Meth::1::214, 2_Meth::1::215, 2_Meth::1::216, 2_Meth::1::217, 2_Meth::1::218, 2_Meth::1::219, 3_Meth+N…	152738, 133106, 111034, 98050, 87058, 80258, 70050, 58514, 55186, 48738, 35106, 15018, 290, 152626, 135074, 115250, 94162, 79090, 47266, 36194, 18914, 386, 152386, 129538, 122562, 114082, 88418, 74839, 60226, 48674, 33082, 22114, 482, 153410, 122578, 108978, 98850, 86914, 48706, 1794, 154770, 135202, 123218, 87074, 55714, 47618, 37138, 31554, 22962, 19490, 16306, 450	downstream, in gene, in gene, in gene, in gene, in gene, in gene, in gene, in gene, in gene, in gene, in gene, in gene, downstream, in gene, in gene, in gene, in gene, in gene, in gene, in gene, in gene, downstream, in gene, in gene, in gene, in gene, in gene, in gene, in gene, in gene, in gene, in gene, downstream, in gene, in gene, in gene, in gene, in gene, in gene, downstream, in gene, in gen…	1	1	1	1	1	20.2	18.6	13.6	16.8	19.2	0.831683	0.920792	0.950495	1.14286	5	2_Meth::1	43	Gene CAPZB	MGC104401, CAPZ, CAPPB, CAPB, DKFZp686K0524, CAPZB, FLJ44693, MGC129749, MGC129750, FLJ12274	capping protein (actin filament) muscle Z-line, beta	NM_004930, hCT1955049.1, hCT2258760.0, hCT2258766.0, hCT2258773.0	201949_x_at, 201950_x_at, 215097_at, 37012_at	NP_004921.1, EAW94890.1, EAW94888.1, EAW94889.1, EAW94891.1
GeneID:644075	LOC644075	1	19677793	19680717	2924	-	12	1_Control::1::165, 1_Control::1::166, 2_Meth::1::211, 2_Meth::1::212, 3_Meth+NAC::1::107, 3_Meth+NAC::1::108, 3_Meth+NAC::1::109, 4_Tat::1::128, 4_Tat::1::129, 5_Meth+Tat::1::162, 5_Meth+Tat::1::163, 5_Meth+Tat::1::164	21389, 1757, 21277, 3725, 21037, -1811, -8787, 22061, -8771, 23421, 3853, -8131	downstream, in gene, downstream, downstream, downstream, upstream, upstream, downstream, upstream, downstream, downstream, upstream	1	1	1	1	1	30.5	27	19.5	26	29	0.852459	0.885246	0.95082	1.11538	2	2_Meth::1	43	Gene LOC644075		hypothetical LOC644075	XR_112043, XR_108367, XR_115628
GeneID:644083	LOC644083	1	19725373	19727708	2335	+	9	1_Control::1::168, 1_Control::1::169, 1_Control::1::170, 2_Meth::1::214, 2_Meth::1::215, 3_Meth+NAC::1::111, 3_Meth+NAC::1::112, 4_Tat::1::132, 5_Meth+Tat::1::165	-11357, -365, 6435, -7469, 7603, -1725, 11854, -221, -381	upstream, upstream, downstream, upstream, downstream, upstream, downstream, upstream, upstream	1	1	1	1	1	20	11	12	17	17	0.85	0.55	0.85	1	1	1_Control::1	20	Gene LOC644083		hypothetical LOC644083	XR_112044, XR_108368, XR_115629
GeneID:64600	PLA2G2F	1	20465823	20476879	11056	+	8	1_Control::1::180, 2_Meth::1::221, 2_Meth::1::222, 3_Meth+NAC::1::118, 3_Meth+NAC::1::119, 4_Tat::1::135, 5_Meth+Tat::1::176, 5_Meth+Tat::1::177	1889, 449, 26305, 2497, 24257, 801, 993, 26881	in gene, in gene, downstream, in gene, downstream, in gene, in gene, downstream	1	1	1	1	1	38	31	21	30	39	0.789474	0.815789	1.02632	1.3	1	5_Meth+Tat::1	39	Gene PLA2G2F	FLJ25429, FLJ36326, PLA2G2F	phospholipase A2, group IIF	NM_022819, hCT29418.2	221416_at	NP_073730.3, EAW94916.1
GeneID:391013	PLA2G2C	1	20490484	20501687	11203	-	12	1_Control::1::180, 1_Control::1::181, 2_Meth::1::221, 2_Meth::1::222, 2_Meth::1::223, 2_Meth::1::224, 3_Meth+NAC::1::118, 3_Meth+NAC::1::119, 4_Tat::1::135, 4_Tat::1::136, 5_Meth+Tat::1::176, 5_Meth+Tat::1::177	33975, 3799, 35415, 9559, 247, -9276, 33367, 11607, 35063, -13433, 34871, 8983	downstream, in gene, downstream, in gene, in gene, upstream, downstream, downstream, downstream, upstream, downstream, in gene	1	1	1	1	1	23.5	20.5	14.5	20.5	24	0.87234	0.87234	1.02128	1.17073	2	5_Meth+Tat::1	39	Gene PLA2G2C	PLA2G2C		NM_001105572		NP_001099042.1
GeneID:65018	PINK1	1	20959948	20978004	18056	+	14	1_Control::1::183, 1_Control::1::184, 1_Control::1::185, 2_Meth::1::226, 2_Meth::1::227, 3_Meth+NAC::1::120, 3_Meth+NAC::1::121, 3_Meth+NAC::1::122, 4_Tat::1::137, 4_Tat::1::138, 4_Tat::1::139, 5_Meth+Tat::1::179, 5_Meth+Tat::1::180, 5_Meth+Tat::1::181	8308, 15604, 28340, 10804, 27796, 11500, 17124, 27828, 11220, 15103, 27913, 10628, 15668, 27828	in gene, in gene, downstream, in gene, downstream, in gene, in gene, downstream, in gene, in gene, downstream, in gene, in gene, downstream	1	1	1	1	1	30	32	19	25	37	0.833333	1.06667	1.23333	1.48	1	5_Meth+Tat::1	37	Gene PINK1	FLJ27236, PARK6, BRPK, PINK1	PTEN induced putative kinase 1	NM_032409, hCT2357824.0, hCT30119.3	209018_s_at, 209019_s_at	NP_115785.1, EAW94934.1, EAW94935.1
GeneID:1650	DDOST	1	20978260	20988037	9777	-	15	1_Control::1::183, 1_Control::1::184, 1_Control::1::185, 2_Meth::1::226, 2_Meth::1::227, 3_Meth+NAC::1::120, 3_Meth+NAC::1::121, 3_Meth+NAC::1::122, 4_Tat::1::137, 4_Tat::1::138, 4_Tat::1::139, 5_Meth+Tat::1::179, 5_Meth+Tat::1::180, 5_Meth+Tat::1::181, 5_Meth+Tat::1::182	19781, 12485, -251, 17285, 293, 16589, 10965, 261, 16869, 12986, 176, 17461, 12421, 261, -9515	downstream, downstream, upstream, downstream, in gene, downstream, downstream, in gene, downstream, downstream, in gene, downstream, downstream, in gene, upstream	1	1	1	1	1	18.5	19.5	13	14.5	24	0.783784	1.05405	1.2973	1.65517	2	5_Meth+Tat::1	37	Gene DDOST	AGER1, DDOST, AGE-R1, MGC2191, OST48, OK/SW-cl.45, WBP1, OST, OKSWcl45, KIAA0115	dolichyl-diphosphooligosaccharide--protein glycosyltransferase	NM_005216, hCT1955779.1, hCT1955780.1, hCT1955781.1, hCT2258547.0, hCT30117.3	208674_x_at, 208675_s_at	NP_005207.2, EAW94937.1, EAW94936.1, EAW94938.1, EAW94939.1, EAW94940.1
GeneID:57576	KIF17	1	20990507	21044317	53810	-	8	1_Control::1::185, 2_Meth::1::227, 3_Meth+NAC::1::121, 3_Meth+NAC::1::122, 4_Tat::1::139, 5_Meth+Tat::1::181, 5_Meth+Tat::1::182, 2_Meth::1::228	56029, 56573, 67245, 56541, 56456, 56541, 46765, 33181	downstream, downstream, downstream, downstream, downstream, downstream, in gene, in gene	1	1	1	1	1	15	17.667	11.667	12.667	18.667	0.844467	1.1778	1.24447	1.47367	3	5_Meth+Tat::1	37	Gene KIF17	KIF3X, KIAA1405, KIF17B, KIF17	kinesin family member 17	NM_020816, NM_001122819, hCT1955782.1, hCT2258539.0, hCT2258541.0, hCT2258542.0, hCT2357823.0, hCT30118.3	222144_at	NP_065867.2, NP_001116291.1, EAW94941.1, EAW94942.1, EAW94944.1, EAW94946.1, EAW94943.1, EAW94945.1
GeneID:400745	SH2D5	1	21046225	21059133	12908	-	6	1_Control::1::186, 1_Control::1::187, 2_Meth::1::229, 3_Meth+NAC::1::123, 4_Tat::1::140, 5_Meth+Tat::1::183	173, -4867, 109, 317, 253, 29	in gene, upstream, in gene, in gene, in gene, in gene	1	1	1	1	1	16	15	14	21	21	1.3125	0.9375	1.3125	1	1	5_Meth+Tat::1	21	Gene SH2D5	FLJ42879, FLJ41242, SH2D5, FLJ41847	SH2 domain containing 5	NM_001103161, NM_001103160	230973_at	NP_001096631.1, NP_001096630.1
GeneID:50809	HP1BP3	1	21069171	21113181	44010	-	12	1_Control::1::186, 1_Control::1::187, 1_Control::1::188, 2_Meth::1::229, 2_Meth::1::230, 3_Meth+NAC::1::123, 3_Meth+NAC::1::124, 4_Tat::1::140, 4_Tat::1::141, 5_Meth+Tat::1::183, 5_Meth+Tat::1::184, 5_Meth+Tat::1::185	54221, 49181, -35, 54157, -195, 54365, -867, 54301, 189, 54077, 34413, 189	downstream, downstream, upstream, downstream, upstream, downstream, upstream, downstream, in gene, downstream, in gene, in gene	1	1	1	1	1	14.667	15.667	12	14.333	17.667	0.977228	1.06818	1.20454	1.23261	3	2_Meth::1	26	Gene HP1BP3	HP1BP3, MGC43701	heterochromatin protein 1, binding protein 3	NM_016287, hCT2258531.0, hCT2258534.0, hCT2258535.0, hCT30116.2	1554251_at, 220633_s_at, 224591_at, 224592_x_at, 229204_at	NP_057371.2, EAW94953.1, EAW94950.1, EAW94951.1, EAW94952.1
GeneID:8672	EIF4G3	1	21132972	21503340	370368	-	28	1_Control::1::189, 1_Control::1::190, 1_Control::1::191, 1_Control::1::192, 1_Control::1::193, 1_Control::1::194, 1_Control::1::195, 1_Control::1::196, 2_Meth::1::231, 2_Meth::1::232, 3_Meth+NAC::1::125, 3_Meth+NAC::1::126, 3_Meth+NAC::1::127, 3_Meth+NAC::1::128, 4_Tat::1::142, 4_Tat::1::143, 4_Tat::1::144, 5_Meth+Tat::1::186, 5_Meth+Tat::1::187, 5_Meth+Tat::1::188, 5_Meth+Tat::1::189, 5_Meth+Tat…	307532, 257132, 135745, 53836, 34529, 30764, 11244, 12, 9612, 20, 379148, 249036, 25644, 44, 306892, 246780, 112185, 330188, 315292, 306119, 259404, 245612, 198028, 60972, 45740, 38700, 23516, 60	in gene, in gene, in gene, in gene, in gene, in gene, in gene, in gene, in gene, in gene, downstream, in gene, in gene, in gene, in gene, in gene, in gene, in gene, in gene, in gene, in gene, in gene, in gene, in gene, in gene, in gene, in gene, in gene	1	1	1	1	1	7.562	5.75	6.125	6.438	8	0.851362	0.760381	1.05792	1.24262	16	1_Control::1	18	Gene EIF4G3	eIF4GII, eIF-4G 3, eIF4G 3, EIF4G3	eukaryotic translation initiation factor 4 gamma, 3	NM_003760, hCT1955725.1, hCT2258522.0, hCT2258525.0	1554309_at, 1554310_a_at, 201935_s_at, 201936_s_at	NP_003751.2, EAW94955.1, EAW94954.1, EAW94956.1
GeneID:5909	RAP1GAP	1	21922708	21995856	73148	-	6	1_Control::1::197, 2_Meth::1::234, 2_Meth::1::235, 3_Meth+NAC::1::130, 4_Tat::1::146, 5_Meth+Tat::1::197	-624, 79552, -528, -1952, -272, 160	upstream, downstream, upstream, upstream, upstream, in gene	1	1	1	1	1	9.5	10	6.5	11	8.5	1.15789	1.05263	0.894737	0.772727	2	4_Tat::1	15	Gene RAP1GAP	RAP1GAP, RAPGAP, RAP1GAP1, RAP1GA1, KIAA0474, RAP1GAPII	RAP1 GTPase activating protein	NM_001145657, NM_001145658, NM_002885, hCT1848939.2, hCT2254405.1, hCT2254407.1, hCT2254408.1, hCT2254409.1, hCT2254410.1, hCT2357816.0, hCT28819.4	203911_at, 210618_at	NP_001139129.1, NP_001139130.1, NP_002876.2, EAW94979.1, EAW94980.1, EAW94986.1, EAW94981.1, EAW94982.1, EAW94983.1, EAW94984.1, EAW94985.1
GeneID:84196	USP48	1	22004791	22109688	104897	-	12	1_Control::1::197, 1_Control::1::198, 2_Meth::1::235, 2_Meth::1::236, 3_Meth+NAC::1::130, 3_Meth+NAC::1::131, 4_Tat::1::146, 4_Tat::1::147, 4_Tat::1::148, 5_Meth+Tat::1::197, 5_Meth+Tat::1::198, 5_Meth+Tat::1::199	113208, -200, 113304, -168, 111880, -184, 113560, 14840, -72, 113992, 14728, -136	downstream, upstream, downstream, upstream, downstream, upstream, downstream, in gene, upstream, downstream, in gene, upstream	1	1	1	1	1	20.667	22.333	13	16.667	20.667	0.806455	1.08061	1	1.24	3	2_Meth::1	45	Gene USP48	USP31, MGC14879, RAP1GA1, DKFZp762M1713, USP48, MGC132556	ubiquitin specific peptidase 48	NM_032236, NM_001032730, hCT1955736.1, hCT2254397.0, hCT2254398.0, hCT2254402.0, hCT2254403.0, hCT2254404.0	220078_at, 220079_s_at, 225925_s_at, 229812_at, 232621_at	NP_115612.4, NP_001027902.1, EAW94987.1, EAW94990.1, EAW94991.1, EAW94992.1, EAW94988.1, EAW94989.1
GeneID:998	CDC42	1	22379120	22419436	40316	+	24	1_Control::1::200, 1_Control::1::201, 1_Control::1::202, 1_Control::1::203, 1_Control::1::204, 1_Control::1::205, 2_Meth::1::240, 2_Meth::1::241, 2_Meth::1::242, 2_Meth::1::243, 3_Meth+NAC::1::132, 3_Meth+NAC::1::133, 3_Meth+NAC::1::134, 3_Meth+NAC::1::135, 3_Meth+NAC::1::136, 3_Meth+NAC::1::137, 4_Tat::1::150, 4_Tat::1::151, 4_Tat::1::152, 5_Meth+Tat::1::201, 5_Meth+Tat::1::202, 5_Meth+Tat::1::2…	112, 17312, 22939, 29056, 32144, 70064, 144, 19312, 42250, 46704, 1984, 14295, 23952, 29424, 40816, 67968, 144, 40880, 67808, 144, 14115, 22096, 26032, 54080	in gene, in gene, in gene, in gene, in gene, downstream, in gene, in gene, downstream, downstream, in gene, in gene, in gene, in gene, downstream, downstream, in gene, downstream, downstream, in gene, in gene, in gene, in gene, downstream	1	1	1	1	1	18	36	14	18	28.5	1	2	1.58333	1.58333	2	2_Meth::1	46	Gene CDC42	G25K, CDC42, CDC42Hs	cell division cycle 42 (GTP binding protein, 25kDa)	NM_001039802, NM_001791, NM_044472, hCT2253638.0, hCT2253639.0, hCT2253640.0, hCT2253641.0, hCT2253642.0, hCT2253644.0, hCT2253645.0, hCT2253646.0	208727_s_at, 208728_s_at, 210232_at, 214230_at, 226400_at	NP_001034891.1, NP_001782.1, NP_426359.1, EAW95002.1, EAW95003.1, EAW95006.1, EAW95004.1, EAW95005.1, EAW95007.1, EAW95008.1, EAW95009.1
GeneID:54361	WNT4	1	22443798	22469519	25721	-	6	1_Control::1::205, 2_Meth::1::244, 3_Meth+NAC::1::137, 4_Tat::1::152, 5_Meth+Tat::1::205, 5_Meth+Tat::1::206	20335, 22271, 22431, 22591, 36319, 21583	in gene, in gene, in gene, in gene, downstream, in gene	1	1	1	1	1	19	26	18	19	26	1	1.36842	1.36842	1.36842	1	5_Meth+Tat::1	26	Gene WNT4	SERKAL, WNT-4, WNT4	wingless-type MMTV integration site family, member 4	NM_030761, hCT31223.2	1556689_a_at, 208606_s_at	NP_110388.2, EAW95010.1
GeneID:7798	LUZP1	1	23410516	23495351	84835	-	10	1_Control::1::207, 1_Control::1::208, 2_Meth::1::247, 2_Meth::1::248, 3_Meth+NAC::1::138, 4_Tat::1::153, 4_Tat::1::154, 5_Meth+Tat::1::208, 5_Meth+Tat::1::209, 5_Meth+Tat::1::210	91895, 23, 54039, 583, 88236, 68647, -393, 94727, 90919, 69815	downstream, in gene, in gene, in gene, downstream, in gene, upstream, downstream, downstream, in gene	1	1	1	1	1	8.5	9.5	9	8.5	9.75	1	1.11765	1.14706	1.14706	4	5_Meth+Tat::1	14	Gene LUZP1	LUZP, KIAA0601, FLJ35697, LUZP1	leucine zipper protein 1	NM_033631, NM_001142546, hCT1643364.3, hCT1955715.1, hCT2255285.0	1553224_at, 1558173_a_at, 221831_at, 221832_s_at, 225831_at	NP_361013.3, NP_001136018.1, EAW95034.1, EAW95035.1, EAW95036.1
GeneID:6135	RPL11	1	24018294	24022915	4621	+	6	1_Control::1::211, 2_Meth::1::250, 2_Meth::1::251, 3_Meth+NAC::1::139, 4_Tat::1::157, 5_Meth+Tat::1::215	74, 42, 15978, 26, 90, 42	in gene, in gene, downstream, in gene, in gene, in gene	1	1	1	1	1	41	44	26	31	43	0.756098	1.07317	1.04878	1.3871	1	2_Meth::1	44	Gene RPL11	L11, DBA7, GIG34, RPL11	ribosomal protein L11	NM_000975, hCT1777320.1, hCT1955732.1	200010_at	NP_000966.2, EAW95068.1, EAW95067.1
GeneID:57095	C1orf128	1	24104876	24114722	9846	+	6	1_Control::1::214, 2_Meth::1::254, 3_Meth+NAC::1::140, 3_Meth+NAC::1::141, 4_Tat::1::160, 5_Meth+Tat::1::218	22244, 22132, 12660, 22228, 22324, 22228	downstream, downstream, downstream, downstream, downstream, downstream	1	1	1	1	1	26	34	19	18	29	0.692308	1.30769	1.11538	1.61111	1	2_Meth::1	34	Gene C1orf128	TXNL1CL, RP5-886K2.4, C1orf128, PITHD1	PITH (C-terminal proteasome-interacting domain of thioredoxin-like) domain containing 1	NM_020362, hCT1961487.1, hCT2254724.0, hCT28918.2	223123_s_at, 223124_s_at, 229856_s_at	NP_065095.2, EAW95076.1, EAW95074.1, EAW95075.1
GeneID:11313	LYPLA2	1	24117646	24122029	4383	+	6	1_Control::1::214, 2_Meth::1::254, 3_Meth+NAC::1::140, 3_Meth+NAC::1::141, 4_Tat::1::160, 5_Meth+Tat::1::218	9474, 9362, -110, 9458, 9554, 9458	downstream, downstream, upstream, downstream, downstream, downstream	1	1	1	1	1	26	34	19	18	29	0.692308	1.30769	1.11538	1.61111	1	2_Meth::1	34	Gene LYPLA2	APT-2, LYPLA2, DJ886K2.4	lysophospholipase II	NM_007260, hCT2254733.0, hCT2254734.0, hCT2254736.0, hCT2254737.0, hCT2254739.0, hCT2254740.0	202292_x_at, 215568_x_at	NP_009191.1, EAW95077.1, EAW95078.1, EAW95079.1, EAW95080.1, EAW95081.1, EAW95082.1
GeneID:2582	GALE	1	24122089	24127294	5205	-	6	1_Control::1::214, 2_Meth::1::254, 3_Meth+NAC::1::140, 3_Meth+NAC::1::141, 4_Tat::1::160, 5_Meth+Tat::1::218	174, 286, 9758, 190, 94, 190	in gene, in gene, downstream, in gene, in gene, in gene	1	1	1	1	1	26	34	19	18	29	0.692308	1.30769	1.11538	1.61111	1	2_Meth::1	34	Gene GALE	FLJ95174, FLJ97302, SDR1E1, GALE	UDP-galactose-4-epimerase	NM_001008216, NM_000403, NM_001127621, hCT1955752.1, hCT1955753.1, hCT1955754.1, hCT1955755.1, hCT2256363.0, hCT2256364.0, hCT2256367.0, hCT2256370.0, hCT2256371.0, hCT2256373.0, hCT28915.3	1557649_at, 1557651_x_at, 202528_at	NP_001008217.1, NP_000394.2, NP_001121093.1, EAW95083.1, EAW95085.1, EAW95092.1, EAW95084.1, EAW95086.1, EAW95087.1, EAW95088.1, EAW95089.1, EAW95090.1, EAW95091.1, EAW95093.1
GeneID:3155	HMGCL	1	24128367	24151949	23582	-	9	1_Control::1::214, 2_Meth::1::254, 2_Meth::1::255, 3_Meth+NAC::1::140, 3_Meth+NAC::1::141, 4_Tat::1::160, 4_Tat::1::161, 5_Meth+Tat::1::218, 5_Meth+Tat::1::219	24829, 24941, 141, 34413, 24845, 24749, 109, 24845, 109	downstream, downstream, in gene, downstream, downstream, downstream, in gene, downstream, in gene	1	1	1	1	1	21	28	16	16.5	27.5	0.785714	1.33333	1.30952	1.66667	2	2_Meth::1	34	Gene HMGCL	HL, HMGCL	3-hydroxymethyl-3-methylglutaryl-CoA lyase	NM_000191, NM_001166059, hCT1955761.1, hCT1955764.1, hCT2357817.0, hCT28917.2	202772_at	NP_000182.2, NP_001159531.1, EAW95094.1, EAW95095.1, EAW95096.1, EAW95097.1
GeneID:55629	PNRC2	1	24286301	24289952	3651	+	12	1_Control::1::215, 1_Control::1::216, 1_Control::1::217, 2_Meth::1::256, 2_Meth::1::257, 3_Meth+NAC::1::142, 3_Meth+NAC::1::143, 4_Tat::1::162, 4_Tat::1::163, 5_Meth+Tat::1::220, 5_Meth+Tat::1::221, 5_Meth+Tat::1::222	35, 4259, 20323, 35, 5251, 17, 5219, 3, 4163, 67, 4515, 13667	in gene, downstream, downstream, in gene, downstream, in gene, downstream, in gene, downstream, in gene, downstream, downstream	1	1	1	1	1	26	32.333	20	20	33	0.769231	1.24358	1.26923	1.65	3	2_Meth::1	50	Gene PNRC2	FLJ20312, MGC99541, PNRC2	proline-rich nuclear receptor coactivator 2	NM_017761, hCT1777123.2, hCT1955726.1	217779_s_at, 222406_s_at	NP_060231.1, EAW95101.1, EAW95102.1
GeneID:10772	SFRS13A	1	24292935	24306953	14018	-	18	1_Control::1::215, 1_Control::1::216, 1_Control::1::217, 2_Meth::1::256, 2_Meth::1::257, 2_Meth::1::258, 3_Meth+NAC::1::142, 3_Meth+NAC::1::143, 3_Meth+NAC::1::144, 4_Tat::1::162, 4_Tat::1::163, 4_Tat::1::164, 4_Tat::1::165, 5_Meth+Tat::1::220, 5_Meth+Tat::1::221, 5_Meth+Tat::1::222, 5_Meth+Tat::1::223, 5_Meth+Tat::1::224	20617, 16393, 329, 20617, 15401, 233, 20635, 15433, 233, 20649, 16489, 3881, 244, 20585, 16137, 6985, 3017, 233	downstream, downstream, in gene, downstream, downstream, in gene, downstream, downstream, in gene, downstream, downstream, in gene, in gene, downstream, downstream, in gene, in gene, in gene	1	1	1	1	1	26	32.333	20	20	33	0.769231	1.24358	1.26923	1.65	3	2_Meth::1	50	Gene SFRS13A	SRrp40, SRp38, FLJ43846, SFRS13A, TASR1, NSSR, TASR2, FUSIP2, DKFZp686H0644, FLJ30749, SRSF10, FUSIP1, SFRS13, TASR	serine/arginine-rich splicing factor 10	NM_001191005, NM_001191006, NM_001191007, NM_001191009, NM_006625, NM_054016, NR_034035, hCT2256349.0, hCT2256351.0, hCT2256352.0, hCT2256354.0, hCT2357805.0	204299_at, 206095_s_at, 210178_x_at, 213594_x_at	NP_001177934.1, NP_001177935.1, NP_473357.1, NP_006616.1, NP_001177936.1, NP_001177938.1, EAW95103.1, EAW95104.1, EAW95105.1, EAW95106.1, EAW95107.1
GeneID:10250	SRRM1	1	24969594	24999772	30178	+	14	1_Control::1::218, 1_Control::1::219, 1_Control::1::220, 2_Meth::1::259, 2_Meth::1::260, 3_Meth+NAC::1::145, 3_Meth+NAC::1::146, 3_Meth+NAC::1::147, 4_Tat::1::166, 4_Tat::1::167, 5_Meth+Tat::1::225, 5_Meth+Tat::1::226, 5_Meth+Tat::1::227, 5_Meth+Tat::1::228	-266, 26742, 33926, -266, 34545, -314, 23814, 37846, -266, 31046, -314, 19350, 24486, 31782	upstream, in gene, downstream, upstream, downstream, upstream, in gene, downstream, upstream, downstream, upstream, in gene, in gene, downstream	1	1	1	1	1	10.25	12.5	9.25	8	13.25	0.780488	1.21951	1.29268	1.65625	4	2_Meth::1	22	Gene SRRM1	160-KD, SRM160, SRRM1, MGC39488, POP101	serine/arginine repetitive matrix 1	NM_005839, hCT2253294.0, hCT2253296.0, hCT87587.3	201224_s_at, 201225_s_at	NP_005830.2, EAW95138.1, EAW95139.1, EAW95140.1
GeneID:25932	CLIC4	1	25071760	25170815	99055	+	7	1_Control::1::221, 1_Control::1::222, 2_Meth::1::261, 2_Meth::1::262, 3_Meth+NAC::1::148, 4_Tat::1::168, 5_Meth+Tat::1::229	25360, 103184, 144, 103072, 103120, 103184, 103136	in gene, downstream, in gene, downstream, downstream, downstream, downstream	1	1	1	1	1	12	22.333	12.333	12.667	14.333	1.05558	1.86108	1.19442	1.13152	3	2_Meth::1	37	Gene CLIC4	CLIC4, huH1, MTCLIC, H1, p64H1, DKFZp566G223, FLJ38640, CLIC4L	chloride intracellular channel 4	NM_013943, hCT15161.3, hCT2253300.0, hCT2253301.0, hCT2253303.0, hCT2253304.0	201559_s_at, 201560_at, 221881_s_at	NP_039234.1, EAW95146.1, EAW95142.1, EAW95143.1, EAW95144.1, EAW95145.1
GeneID:864	RUNX3	1	25226002	25291501	65499	-	11	1_Control::1::223, 1_Control::1::224, 2_Meth::1::263, 2_Meth::1::264, 2_Meth::1::265, 2_Meth::1::266, 3_Meth+NAC::1::149, 4_Tat::1::169, 4_Tat::1::170, 5_Meth+Tat::1::230, 5_Meth+Tat::1::231	65981, 16813, 65293, 35533, 16493, 4354, 65741, 66029, 41069, 66733, 41421	downstream, in gene, in gene, in gene, in gene, in gene, downstream, downstream, in gene, downstream, in gene	1	1	1	1	1	29	23.5	17.5	19.5	27	0.672414	0.810345	0.931034	1.38462	2	1_Control::1	47	Gene RUNX3	AML2, RUNX3, MGC16070, CBFA3, FLJ34510, PEBP2aC	runt-related transcription factor 3	NM_001031680, NM_004350, hCT1955718.1, hCT1955719.1, hCT2254122.0	204197_s_at, 204198_s_at, 234928_x_at	NP_001026850.1, NP_004341.1, EAW95147.1, EAW95148.1, EAW95149.1
GeneID:25949	SYF2	1	25548764	25559013	10249	-	11	1_Control::1::226, 1_Control::1::227, 2_Meth::1::270, 2_Meth::1::271, 3_Meth+NAC::1::150, 3_Meth+NAC::1::151, 4_Tat::1::171, 4_Tat::1::172, 5_Meth+Tat::1::232, 5_Meth+Tat::1::233, 5_Meth+Tat::1::234	133, -14811, -59, -7259, -315, -14779, -123, -14875, 13125, -171, -14811	in gene, upstream, upstream, upstream, upstream, upstream, upstream, upstream, downstream, upstream, upstream	1	1	1	1	1	32.667	33	16.667	24	35.667	0.734686	1.01019	1.09184	1.48612	3	2_Meth::1	72	Gene SYF2	P29, DKFZp564O2082, fSAP29, CBPIN, NTC31, SYF2	SYF2 homolog, RNA splicing factor (S. cerevisiae)	NM_207170, NM_015484, hCT15159.3, hCT1955747.0, hCT2254116.0, hCT2357799.0	1559979_at, 202553_s_at	NP_997053.1, NP_056299.1, EAW95152.1, EAW95153.1, EAW95154.1, EAW95155.1
GeneID:57035	C1orf63	1	25568740	25573985	5245	-	12	1_Control::1::226, 1_Control::1::227, 2_Meth::1::270, 2_Meth::1::271, 2_Meth::1::272, 2_Meth::1::273, 3_Meth+NAC::1::150, 3_Meth+NAC::1::151, 4_Tat::1::171, 4_Tat::1::172, 5_Meth+Tat::1::233, 5_Meth+Tat::1::234	15105, 161, 14913, 7713, 145, -10479, 14657, 193, 14849, 97, 14801, 161	downstream, in gene, downstream, downstream, in gene, upstream, downstream, in gene, downstream, in gene, downstream, in gene	1	1	1	1	1	32.333	33.667	15	24	34.333	0.742276	1.04126	1.06186	1.43054	3	2_Meth::1	72	Gene C1orf63	RP3-465N24.4, DJ465N24.2.1, C1orf63, NPD014	chromosome 1 open reading frame 63	NM_020317, hCT2254136.0, hCT2254137.0, hCT2254138.0, hCT2254139.0, hCT2357821.0	209006_s_at, 209007_s_at	NP_064713.3, EAW95159.1, EAW95157.1, EAW95158.1, EAW95160.1, EAW95161.1
GeneID:55219	TMEM57	1	25757388	25826700	69312	+	7	1_Control::1::228, 2_Meth::1::275, 2_Meth::1::276, 3_Meth+NAC::1::152, 4_Tat::1::173, 5_Meth+Tat::1::236, 5_Meth+Tat::1::237	-492, -444, 75124, 75252, 74620, -524, 74388	upstream, upstream, downstream, downstream, downstream, upstream, downstream	1	1	1	1	1	14	15	11.5	9.5	15	0.678571	1.07143	1.07143	1.57895	2	2_Meth::1	23	Gene TMEM57	MACOILIN, FLJ23007, TMEM57, FLJ10747	transmembrane protein 57	NM_018202, hCT14306.3, hCT2334509.0, hCT2334510.0	218562_s_at, 241364_at	NP_060672.2, EAX07877.1, EAX07876.1, EAX07878.1
GeneID:57190	SEPN1	1	26126667	26144713	18046	+	10	1_Control::1::229, 1_Control::1::230, 2_Meth::1::280, 2_Meth::1::281, 3_Meth+NAC::1::153, 3_Meth+NAC::1::154, 4_Tat::1::175, 4_Tat::1::176, 5_Meth+Tat::1::238, 5_Meth+Tat::1::239	789, 19509, -315, 19637, 10197, 19989, -2779, 19749, -2283, 19541	in gene, downstream, upstream, downstream, in gene, downstream, upstream, downstream, upstream, downstream	1	1	1	1	1	33	44	26	31	50	0.939394	1.33333	1.51515	1.6129	1	5_Meth+Tat::1	50	Gene SEPN1	SELN, RSMD1, FLJ24021, MDRS1, SEPN1, RSS	selenoprotein N, 1	NM_020451, NM_206926	224659_at	NP_065184.2, NP_996809.1
GeneID:56181	FAM54B	1	26146397	26159433	13036	+	6	1_Control::1::230, 2_Meth::1::281, 3_Meth+NAC::1::153, 3_Meth+NAC::1::154, 4_Tat::1::176, 5_Meth+Tat::1::239	-221, -93, -9533, 259, 19, -189	upstream, upstream, upstream, in gene, in gene, upstream	1	1	1	1	1	33	44	26	31	50	0.939394	1.33333	1.51515	1.6129	1	5_Meth+Tat::1	50	Gene FAM54B	MST116, HYST1888, MSTP116, FAM54B	family with sequence similarity 54, member B	NM_019557, NM_001099625, NM_001099626, NM_001099627	224280_s_at	NP_062457.3, NP_001093095.1, NP_001093096.1, NP_001093097.1
GeneID:646471	LOC646471	1	26146445	26150097	3652	-	6	1_Control::1::230, 2_Meth::1::281, 3_Meth+NAC::1::153, 3_Meth+NAC::1::154, 4_Tat::1::176, 5_Meth+Tat::1::239	3921, 3793, 13233, 3441, 3681, 3889	downstream, downstream, downstream, in gene, downstream, downstream	1	1	1	1	1	33	44	26	31	50	0.939394	1.33333	1.51515	1.6129	1	5_Meth+Tat::1	50	Gene LOC646471		hypothetical LOC646471	NR_024498
GeneID:64793	CCDC21	1	26560693	26605299	44606	+	5	1_Control::1::231, 2_Meth::1::285, 3_Meth+NAC::1::155, 4_Tat::1::177, 5_Meth+Tat::1::240	49675, 48443, 50859, 49387, 49814	downstream, downstream, downstream, downstream, downstream	1	1	1	1	1	62	93	48	57	58	0.919355	1.5	0.935484	1.01754	1	2_Meth::1	93	Gene CCDC21	DKFZp434P232, DKFZp434L0117, FLJ13976, CCDC21, FLJ22000	coiled-coil domain containing 21	NM_022778, hCT1777221.1, hCT1964454.1, hCT1964455.1, hCT2359061.0	219611_s_at, 227818_at	NP_073615.2, EAX07836.1, EAX07833.1, EAX07834.1, EAX07835.1
GeneID:83442	SH3BGRL3	1	26606213	26608013	1800	+	5	1_Control::1::231, 2_Meth::1::285, 3_Meth+NAC::1::155, 4_Tat::1::177, 5_Meth+Tat::1::240	4155, 2923, 5339, 3867, 4294	downstream, downstream, downstream, downstream, downstream	1	1	1	1	1	62	93	48	57	58	0.919355	1.5	0.935484	1.01754	1	2_Meth::1	93	Gene SH3BGRL3	SH3BGRL3, TIP-B1, SH3BP-1	SH3 domain binding glutamic acid-rich protein like 3	NM_031286, hCT1777223.2, hCT1957528.1	221269_s_at	NP_112576.1, EAX07831.1, EAX07832.1
GeneID:91544	UBXN11	1	26608773	26644756	35983	-	12	1_Control::1::231, 1_Control::1::232, 1_Control::1::233, 2_Meth::1::285, 2_Meth::1::286, 2_Meth::1::287, 3_Meth+NAC::1::155, 3_Meth+NAC::1::156, 4_Tat::1::177, 4_Tat::1::178, 5_Meth+Tat::1::240, 5_Meth+Tat::1::241	34388, 11828, -3292, 35620, 11956, -2700, 33204, -3116, 34676, -3660, 34249, -6380	in gene, in gene, upstream, in gene, in gene, upstream, in gene, upstream, in gene, upstream, in gene, upstream	1	1	1	1	1	31.667	43.667	25	28	28.333	0.884201	1.37894	0.894717	1.01189	3	2_Meth::1	93	Gene UBXN11	COA-1, PP2243, UBXD5, SOCI, DKFZp686F04228, SOC, UBXN11	UBX domain protein 11	NM_183008, NM_145345, NM_001077262, hCT1777235.1, hCT1964276.1, hCT1964280.1, hCT1964282.1, hCT2359148.0, hCT2359149.0, hCT2359150.0, hCT2359151.0	227716_at	NP_892120.2, NP_663320.2, NP_001070730.1, EAX07825.1, EAX07826.1, EAX07830.1, EAX07823.1, EAX07824.1, EAX07827.1, EAX07828.1, EAX07829.1
GeneID:1043	CD52	1	26644411	26647014	2603	+	5	1_Control::1::233, 2_Meth::1::287, 3_Meth+NAC::1::156, 4_Tat::1::178, 5_Meth+Tat::1::241	3637, 3045, 3461, 4005, 6725	downstream, downstream, downstream, downstream, downstream	1	1	1	1	1	23	26	17	20	19	0.869565	1.13043	0.826087	0.95	1	2_Meth::1	26	Gene CD52	CD52, CDW52	CD52 molecule	NM_001803, hCT1777224.2	204661_at, 34210_at	NP_001794.2, EAX07822.1
GeneID:55057	AIM1L	1	26648350	26680621	32271	-	5	1_Control::1::233, 2_Meth::1::287, 3_Meth+NAC::1::156, 4_Tat::1::178, 5_Meth+Tat::1::241	32573, 33165, 32749, 32205, 29485	downstream, downstream, downstream, in gene, in gene	1	1	1	1	1	23	26	17	20	19	0.869565	1.13043	0.826087	0.95	1	2_Meth::1	26	Gene AIM1L	CRYBG2, AIM1L, FLJ10040, FLJ38020, DKFZp434L1713	absent in melanoma 1-like	NM_001039775, hCT1777227.0	220290_at	NP_001034864.2, EAX07819.1
GeneID:79947	DHDDS	1	26758802	26797797	38995	+	16	1_Control::1::234, 1_Control::1::235, 1_Control::1::236, 1_Control::1::237, 2_Meth::1::288, 2_Meth::1::289, 2_Meth::1::290, 2_Meth::1::291, 2_Meth::1::292, 3_Meth+NAC::1::157, 3_Meth+NAC::1::158, 4_Tat::1::179, 4_Tat::1::180, 4_Tat::1::181, 5_Meth+Tat::1::242, 5_Meth+Tat::1::243	12958, 40334, 43838, 49102, -98, 26094, 39662, 44590, 52494, 40291, 45198, 40302, 45102, 52622, 39598, 52686	in gene, downstream, downstream, downstream, upstream, in gene, downstream, downstream, downstream, downstream, downstream, downstream, downstream, downstream, downstream, downstream	1	1	1	1	1	12.8	14.6	10	12.4	13.2	0.96875	1.14062	1.03125	1.06452	5	1_Control::1	32	Gene DHDDS	CPT, CIT, DS, FLJ13102, HDS, DHDDS	dehydrodolichyl diphosphate synthase	NM_205861, NM_024887, hCT11293.2, hCT1957534.1, hCT2334856.0, hCT2359101.0, hCT2359102.0, hCT2359103.0, hCT2359104.0	218547_at, 224064_s_at	NP_995583.1, NP_079163.2, EAX07808.1, EAX07810.1, EAX07811.1, EAX07812.1, EAX07806.1, EAX07807.1, EAX07809.1
GeneID:3151	HMGN2	1	26798902	26803133	4231	+	14	1_Control::1::235, 1_Control::1::236, 1_Control::1::237, 2_Meth::1::290, 2_Meth::1::291, 2_Meth::1::292, 3_Meth+NAC::1::157, 3_Meth+NAC::1::158, 3_Meth+NAC::1::159, 4_Tat::1::179, 4_Tat::1::180, 4_Tat::1::181, 5_Meth+Tat::1::242, 5_Meth+Tat::1::243	234, 3738, 9002, -438, 4490, 12394, 191, 5098, 9034, 202, 5002, 12522, -502, 12586	in gene, in gene, downstream, upstream, downstream, downstream, in gene, downstream, downstream, in gene, downstream, downstream, upstream, downstream	1	1	1	1	1	23.5	21.5	15.5	20	20	0.851064	0.914894	0.851064	1	2	1_Control::1	32	Gene HMGN2	HMG17, MGC88718, MGC5629, HMGN2	high mobility group nucleosomal binding domain 2	NM_005517, hCT2334857.1, hCT2334858.1, hCT2334859.1, hCT2334860.1	208668_x_at	NP_005508.1, EAX07804.1, EAX07802.1, EAX07803.1, EAX07805.1
GeneID:6195	RPS6KA1	1	26856249	26901520	45271	+	8	1_Control::1::238, 2_Meth::1::294, 2_Meth::1::295, 3_Meth+NAC::1::160, 4_Tat::1::182, 4_Tat::1::183, 5_Meth+Tat::1::244, 5_Meth+Tat::1::245	42023, 12423, 33351, 24503, 17015, 37223, 12951, 51559	in gene, in gene, in gene, in gene, in gene, in gene, in gene, downstream	1	1	1	1	1	26	35	24	30	31	1.15385	1.34615	1.19231	1.03333	1	2_Meth::1	35	Gene RPS6KA1	MAPKAPK1A, RSK, RSK1, HU-1, RPS6KA1	ribosomal protein S6 kinase, 90kDa, polypeptide 1	NM_001006665, NM_002953, hCT10675.3, hCT2334862.0, hCT2334863.0	203379_at	NP_001006666.1, NP_002944.2, EAX07798.1, EAX07799.1, EAX07800.1
GeneID:100302190	MIR1976	1	26881033	26881084	51	+	6	1_Control::1::238, 2_Meth::1::295, 3_Meth+NAC::1::160, 4_Tat::1::182, 4_Tat::1::183, 5_Meth+Tat::1::245	17239, 8567, -281, -7769, 12439, 26775	downstream, downstream, upstream, upstream, downstream, downstream	1	1	1	1	1	26	35	24	30	31	1.15385	1.34615	1.19231	1.03333	1	2_Meth::1	35	Gene MIR1976	hsa-mir-1976, MIR1976	microRNA 1976	NR_031740
GeneID:8289	ARID1A	1	27022522	27108601	86079	+	21	1_Control::1::240, 1_Control::1::241, 1_Control::1::242, 1_Control::1::243, 2_Meth::1::297, 2_Meth::1::298, 2_Meth::1::299, 2_Meth::1::300, 2_Meth::1::301, 3_Meth+NAC::1::162, 3_Meth+NAC::1::163, 3_Meth+NAC::1::164, 3_Meth+NAC::1::165, 4_Tat::1::185, 4_Tat::1::186, 4_Tat::1::187, 5_Meth+Tat::1::247, 5_Meth+Tat::1::248, 5_Meth+Tat::1::249, 5_Meth+Tat::1::250, 5_Meth+Tat::1::251	-3290, 33937, 48518, 92038, -2746, 2022, 43390, 49382, 92310, 1046, 33366, 48422, 92518, 2026, 48198, 91814, 9766, 15846, 48230, 84635, 91478	upstream, in gene, in gene, downstream, upstream, in gene, in gene, in gene, downstream, in gene, in gene, in gene, downstream, in gene, in gene, downstream, in gene, in gene, in gene, in gene, downstream	1	1	1	1	1	11.667	11.667	8.833	10.333	10.167	0.88566	1	0.871432	0.983935	6	2_Meth::1	21	Gene ARID1A	P270, B120, C1orf4, ARID1A, BAF250a, BM029, BAF250, SMARCF1	AT rich interactive domain 1A (SWI-like)	NM_139135, NM_006015, hCT10522.3, hCT2334864.0, hCT2334866.0, hCT2334867.0, hCT2334868.0	207591_s_at, 210649_s_at, 212152_x_at, 218917_s_at	NP_624361.1, NP_006006.3, EAX07793.1, EAX07794.1, EAX07795.1, EAX07796.1, EAX07797.1
GeneID:55650	PIGV	1	27114486	27124887	10401	+	6	1_Control::1::243, 2_Meth::1::301, 3_Meth+NAC::1::165, 4_Tat::1::187, 5_Meth+Tat::1::250, 5_Meth+Tat::1::251	74, 346, 554, -150, -7329, -486	in gene, in gene, in gene, upstream, upstream, upstream	1	1	1	1	1	20	21	12	18	15	0.9	1.05	0.75	0.833333	1	2_Meth::1	21	Gene PIGV	FLJ20477, PIGV	phosphatidylinositol glycan anchor biosynthesis, class V	NM_017837, hCT10529.3, hCT2334869.0, hCT2359064.0	219238_at, 240375_at, 51146_at	NP_060307.2, EAX07792.1, EAX07790.1, EAX07791.1
GeneID:54707	GPN2	1	27205873	27216869	10996	-	8	1_Control::1::244, 2_Meth::1::302, 2_Meth::1::303, 3_Meth+NAC::1::166, 4_Tat::1::188, 4_Tat::1::189, 5_Meth+Tat::1::252, 5_Meth+Tat::1::253	325, 15237, 293, 261, 15749, 453, 15125, 245	in gene, downstream, in gene, in gene, downstream, in gene, downstream, in gene	1	1	1	1	1	31.5	35	22	24.5	26	0.777778	1.11111	0.825397	1.06122	2	2_Meth::1	59	Gene GPN2	FLJ10349, ATPBD1B, GPN2	GPN-loop GTPase 2	NM_018066, hCT2344287.0	218799_at	NP_060536.3, EAX07784.1
GeneID:63906	GPATCH3	1	27216979	27226962	9983	-	5	1_Control::1::244, 2_Meth::1::303, 3_Meth+NAC::1::166, 4_Tat::1::189, 5_Meth+Tat::1::253	10418, 10386, 10354, 10546, 10338	downstream, downstream, downstream, downstream, downstream	1	1	1	1	1	52	59	37	38	43	0.730769	1.13462	0.826923	1.13158	1	2_Meth::1	59	Gene GPATCH3	GPATC3, FLJ12455, DKFZp686E0221, GPATCH3	G patch domain containing 3	NM_022078, hCT2334041.1	218895_at	NP_071361.2, EAX07783.1
GeneID:6548	SLC9A1	1	27425300	27481451	56151	-	17	1_Control::1::247, 1_Control::1::248, 1_Control::1::249, 1_Control::1::250, 2_Meth::1::307, 2_Meth::1::308, 2_Meth::1::309, 2_Meth::1::310, 3_Meth+NAC::1::167, 3_Meth+NAC::1::168, 3_Meth+NAC::1::169, 4_Tat::1::191, 4_Tat::1::192, 5_Meth+Tat::1::255, 5_Meth+Tat::1::256, 5_Meth+Tat::1::257, 5_Meth+Tat::1::258	57355, 42763, 38315, 17771, 55947, 23947, 17179, -181, 57579, 45611, 38283, 54328, 38507, 48171, 38475, 27876, -165	downstream, in gene, in gene, in gene, in gene, in gene, in gene, upstream, downstream, in gene, in gene, in gene, in gene, in gene, in gene, in gene, upstream	1	1	1	1	1	13	14.25	8.75	8.5	11.25	0.653846	1.09615	0.865385	1.32353	4	5_Meth+Tat::1	19	Gene SLC9A1	SLC9A1, NHE1, FLJ42224, APNH	solute carrier family 9 (sodium/hydrogen exchanger), member 1	NM_003047, hCT10527.3, hCT2334063.1, hCT2349548.0	1554728_at, 209453_at	NP_003038.2, EAX07773.1, EAX07774.1, EAX07775.1
GeneID:23038	WDTC1	1	27561007	27635110	74103	+	5	1_Control::1::251, 2_Meth::1::311, 2_Meth::1::312, 3_Meth+NAC::1::170, 5_Meth+Tat::1::259	84049, 65713, 84209, 82449, 83697	downstream, in gene, downstream, downstream, downstream	1	1	1	0	1	8.5	10.5	6.5	7.5	8.5	0.882353	1.23529	1	1.13333	2	2_Meth::1	12	Gene WDTC1	WDTC1, DCAF9, KIAA1037, ADP	WD and tetratricopeptide repeats 1	NM_015023, hCT2334846.0, hCT2334847.0, hCT2334849.0, hCT2334850.0	215497_s_at, 216036_x_at, 40829_at	NP_055838.2, EAX07770.1, EAX07769.1, EAX07771.1, EAX07772.1
GeneID:84065	TMEM222	1	27648636	27662891	14255	+	15	1_Control::1::251, 1_Control::1::252, 1_Control::1::253, 2_Meth::1::312, 2_Meth::1::313, 2_Meth::1::314, 2_Meth::1::315, 3_Meth+NAC::1::170, 3_Meth+NAC::1::171, 4_Tat::1::193, 4_Tat::1::194, 5_Meth+Tat::1::259, 5_Meth+Tat::1::260, 5_Meth+Tat::1::261, 5_Meth+Tat::1::262	-3580, 20, 21188, -3420, 196, 13828, 20132, -5180, 19652, 196, 17540, -3932, 68, 17396, 20815	upstream, in gene, downstream, upstream, in gene, in gene, downstream, upstream, downstream, in gene, downstream, upstream, in gene, downstream, downstream	1	1	1	1	1	12	15	8.333	12.333	13	1.02775	1.25	1.08333	1.05408	3	2_Meth::1	19	Gene TMEM222	C1orf160, TMEM222, MGC111002, DKFZp564D0478	transmembrane protein 222	NM_032125, hCT1970905.1, hCT2359136.0, hCT2359137.0, hCT2359138.0, hCT2359139.0, hCT87887.2	221512_at, 52078_at	NP_115501.2, EAX07764.1, EAX07763.1, EAX07765.1, EAX07767.1, EAX07768.1, EAX07766.1
GeneID:644961	LOC644961	1	27650365	27653016	2651	+	11	1_Control::1::251, 1_Control::1::252, 1_Control::1::253, 2_Meth::1::312, 2_Meth::1::313, 2_Meth::1::314, 3_Meth+NAC::1::170, 4_Tat::1::193, 5_Meth+Tat::1::259, 5_Meth+Tat::1::260, 5_Meth+Tat::1::261	-5309, -1709, 19459, -5149, -1533, 12099, -6909, -1533, -5661, -1661, 15667	upstream, upstream, downstream, upstream, upstream, downstream, upstream, upstream, upstream, upstream, downstream	1	1	1	1	1	12	15	8.333	12.333	13	1.02775	1.25	1.08333	1.05408	3	2_Meth::1	19	Gene LOC644961		actin, gamma 1 pseudogene	NR_033926
GeneID:84958	SYTL1	1	27668483	27680423	11940	+	9	1_Control::1::253, 2_Meth::1::314, 2_Meth::1::315, 2_Meth::1::316, 2_Meth::1::317, 3_Meth+NAC::1::171, 4_Tat::1::194, 5_Meth+Tat::1::261, 5_Meth+Tat::1::262	1341, -6019, 285, 7117, 22765, -195, -2307, -2451, 968	in gene, upstream, in gene, in gene, downstream, upstream, upstream, upstream, in gene	1	1	1	1	1	8.667	14	7	9.333	10.333	1.07684	1.61532	1.19222	1.10715	3	2_Meth::1	19	Gene SYTL1	JFC1, SYTL1, FLJ14996, SLP1	synaptotagmin-like 1	NM_032872, NM_001193308, hCT10703.3, hCT2334616.0, hCT2334617.0, hCT2359056.0	227134_at	NP_116261.1, NP_001180237.1, EAX07759.1, EAX07760.1, EAX07761.1, EAX07762.1
GeneID:2827	GPR3	1	27719152	27722318	3166	+	5	1_Control::1::254, 2_Meth::1::318, 3_Meth+NAC::1::172, 4_Tat::1::195, 5_Meth+Tat::1::263	5920, 6864, 6928, 6784, 6832	downstream, downstream, downstream, downstream, downstream	1	1	1	1	1	36	60	27	36	53	1	1.66667	1.47222	1.47222	1	2_Meth::1	60	Gene GPR3	GPR3, ACCA	G protein-coupled receptor 3	NM_005281, hCT2334618.1	214613_at	NP_005272.1, EAX07754.1
GeneID:10163	WASF2	1	27732126	27816669	84543	-	24	1_Control::1::254, 1_Control::1::255, 1_Control::1::256, 1_Control::1::257, 1_Control::1::258, 2_Meth::1::318, 2_Meth::1::319, 2_Meth::1::320, 2_Meth::1::321, 3_Meth+NAC::1::172, 3_Meth+NAC::1::173, 3_Meth+NAC::1::174, 3_Meth+NAC::1::175, 4_Tat::1::195, 4_Tat::1::196, 4_Tat::1::197, 4_Tat::1::198, 5_Meth+Tat::1::263, 5_Meth+Tat::1::264, 5_Meth+Tat::1::265, 5_Meth+Tat::1::266, 5_Meth+Tat::1::267, …	91597, 54130, 34909, 14920, 45, 90653, 82445, 49997, 93, 90589, 56957, 52477, 24541, 90733, 43223, 33437, 333, 90685, 50077, 45469, 42045, 34525, 28061, 93	downstream, in gene, in gene, in gene, in gene, downstream, in gene, in gene, in gene, downstream, in gene, in gene, in gene, downstream, in gene, in gene, in gene, downstream, in gene, in gene, in gene, in gene, in gene, in gene	1	1	1	1	1	12.125	15.75	9.75	11.25	14.875	0.927835	1.29897	1.2268	1.32222	8	2_Meth::1	60	Gene WASF2	WASF2, dJ393P12.2, WAVE2, SCAR2	WAS protein family, member 2	NM_006990, hCT10702.3	224562_at, 224563_at	NP_008921.1, EAX07753.1
GeneID:27245	AHDC1	1	27860756	27930143	69387	-	7	1_Control::1::259, 2_Meth::1::322, 2_Meth::1::323, 2_Meth::1::324, 3_Meth+NAC::1::176, 4_Tat::1::199, 5_Meth+Tat::1::270	-6401, 75348, 1647, -5745, -5649, -5169, -4065	upstream, downstream, in gene, upstream, upstream, upstream, upstream	1	1	1	1	1	16	20.5	14	18.5	21.5	1.15625	1.28125	1.34375	1.16216	2	5_Meth+Tat::1	33	Gene AHDC1	CL23945, RP1-159A19.1, DJ159A19.3, AHDC1	AT hook, DNA binding motif, containing 1	NM_001029882, hCT2334368.0, hCT2359153.0	205002_at, 229379_at, 243793_at	NP_001025053.1, EAX07752.1, EAX07751.1
GeneID:2268	FGR	1	27938800	27961727	22927	-	8	1_Control::1::259, 1_Control::1::260, 2_Meth::1::323, 2_Meth::1::324, 3_Meth+NAC::1::176, 4_Tat::1::199, 4_Tat::1::200, 5_Meth+Tat::1::270	25183, 959, 33231, 25839, 25935, 26415, 3903, 27519	downstream, in gene, downstream, downstream, downstream, downstream, in gene, downstream	1	1	1	1	1	21	28	20	29	33	1.38095	1.33333	1.57143	1.13793	1	5_Meth+Tat::1	33	Gene FGR	SRC2, p55c-fgr, FLJ43153, MGC75096, c-src2, c-fgr, FGR, p58c-fgr, p55-Fgr	Gardner-Rasheed feline sarcoma viral (v-fgr) oncogene homolog	NM_001042729, NM_005248, NM_001042747, hCT11238.2, hCT2334364.0, hCT2334365.0	208438_s_at	NP_001036194.1, NP_005239.1, NP_001036212.1, EAX07748.1, EAX07749.1, EAX07750.1
GeneID:2537	IFI6	1	27992572	27998724	6152	-	5	1_Control::1::261, 2_Meth::1::325, 3_Meth+NAC::1::177, 4_Tat::1::201, 5_Meth+Tat::1::271	9071, 9220, 6105, 3769, 7140	downstream, downstream, in gene, in gene, downstream	1	1	1	1	1	15	24	18	21	18	1.4	1.6	1.2	0.857143	1	2_Meth::1	24	Gene IFI6	IFI616, 6-16, IFI-6-16, G1P3, IFI6, FAM14C	interferon, alpha-inducible protein 6	NM_002038, NM_022872, NM_022873, hCT1764852.1, hCT2334360.0, hCT2334362.0	204415_at, 224533_s_at	NP_002029.3, NP_075010.1, NP_075011.1, EAX07744.1, EAX07745.1, EAX07746.1
GeneID:23673	STX12	1	28099694	28150963	51269	+	6	1_Control::1::262, 2_Meth::1::326, 2_Meth::1::327, 3_Meth+NAC::1::178, 4_Tat::1::202, 5_Meth+Tat::1::272	57682, 178, 57682, 57650, 57650, 57650	downstream, in gene, downstream, downstream, downstream, downstream	1	1	1	1	1	17	40	13.5	16.5	27.5	0.970588	2.35294	1.61765	1.66667	2	2_Meth::1	51	Gene STX12	STX12, STX14, MGC51957, STX13	syntaxin 12	NM_177424, hCT11245.1, hCT2334588.0	212111_at, 212112_s_at	NP_803173.1, EAX07739.1, EAX07738.1
GeneID:5511	PPP1R8	1	28157293	28178183	20890	+	6	1_Control::1::262, 2_Meth::1::327, 2_Meth::1::328, 3_Meth+NAC::1::178, 4_Tat::1::202, 5_Meth+Tat::1::272	83, 83, 21171, 51, 51, 51	in gene, in gene, downstream, in gene, in gene, in gene	1	1	1	1	1	15	30.5	11.5	15	23.5	1	2.03333	1.56667	1.56667	2	2_Meth::1	51	Gene PPP1R8	NIPP-1, ARD-1, PRO2047, ARD1, PPP1R8, NIPP1	protein phosphatase 1, regulatory (inhibitor) subunit 8	NM_002713, NM_014110, NM_138558, hCT2334590.0, hCT2334591.0, hCT2334592.0, hCT2359240.0, hCT2359241.0, hCT2359242.0	207830_s_at	NP_002704.1, NP_054829.2, NP_612568.1, EAX07732.1, EAX07733.1, EAX07736.1, EAX07731.1, EAX07734.1, EAX07735.1
GeneID:677774	SCARNA1	1	28160912	28161077	165	+	5	1_Control::1::262, 2_Meth::1::327, 3_Meth+NAC::1::178, 4_Tat::1::202, 5_Meth+Tat::1::272	-3536, -3536, -3568, -3568, -3568	upstream, upstream, upstream, upstream, upstream	1	1	1	1	1	24	51	17	23	38	0.958333	2.125	1.58333	1.65217	1	2_Meth::1	51	Gene SCARNA1	ACA35, SCARNA1	small Cajal body-specific RNA 1	NR_002997
GeneID:9473	C1orf38	1	28199055	28213196	14141	+	8	1_Control::1::263, 1_Control::1::264, 1_Control::1::265, 2_Meth::1::329, 2_Meth::1::330, 3_Meth+NAC::1::179, 4_Tat::1::203, 5_Meth+Tat::1::273	-8991, 337, 14257, 625, 19793, 9537, 12401, 15185	upstream, in gene, downstream, in gene, downstream, in gene, in gene, downstream	1	1	1	1	1	14.5	17	10.5	9.5	11	0.655172	1.17241	0.758621	1.15789	2	2_Meth::1	25	Gene C1orf38	ICB-1, THEMIS2, C1orf38	chromosome 1 open reading frame 38	NM_004848, NM_001039477, NM_001105556, hCT1965766.1, hCT2334593.0, hCT2334594.0, hCT2334595.0, hCT2334596.0	207571_x_at, 210785_s_at	NP_004839.2, NP_001034566.1, NP_001099026.1, EAX07725.1, EAX07726.1, EAX07728.1, EAX07727.1, EAX07729.1
GeneID:6118	RPA2	1	28218049	28241236	23187	-	8	1_Control::1::265, 2_Meth::1::329, 2_Meth::1::330, 2_Meth::1::331, 3_Meth+NAC::1::179, 4_Tat::1::203, 4_Tat::1::204, 5_Meth+Tat::1::273	27924, 41556, 22388, 372, 32644, 29780, 10340, 26996	downstream, downstream, in gene, in gene, downstream, downstream, in gene, downstream	1	1	1	1	1	10.667	13.333	9	8.667	9.667	0.812506	1.24993	0.906253	1.11538	3	2_Meth::1	25	Gene RPA2	RPA2, REPA2, RPA32	replication protein A2, 32kDa	NM_002946, hCT11242.2	201756_at	NP_002937.1, EAX07724.1
GeneID:5724	PTAFR	1	28473677	28520447	46770	-	5	1_Control::1::271, 2_Meth::1::336, 3_Meth+NAC::1::180, 4_Tat::1::206, 5_Meth+Tat::1::277	-3329, -3457, -3393, -4257, -3745	upstream, upstream, upstream, upstream, upstream	1	1	1	1	1	9	9	9	9	11	1	1	1.22222	1.22222	1	5_Meth+Tat::1	11	Gene PTAFR	PAFR, PTAFR	platelet-activating factor receptor	NM_001164721, NM_000952, NM_001164722, NM_001164723	206278_at, 211661_x_at	NP_001158193.1, NP_000943.1, NP_001158194.1, NP_001158195.1
GeneID:22826	DNAJC8	1	28526789	28559542	32753	-	5	1_Control::1::271, 2_Meth::1::336, 3_Meth+NAC::1::180, 4_Tat::1::206, 5_Meth+Tat::1::277	35766, 35638, 35702, 34838, 35350	downstream, downstream, downstream, downstream, downstream	1	1	1	1	1	9	9	9	9	11	1	1	1.22222	1.22222	1	5_Meth+Tat::1	11	Gene DNAJC8	SPF31, DNAJC8, HSPC331	DnaJ (Hsp40) homolog, subfamily C, member 8	NM_014280, hCT10649.2, hCT1963176.1, hCT2334344.0, hCT2359147.0	205545_x_at, 212490_at, 212491_s_at	NP_055095.2, EAX07707.1, EAX07708.1, EAX07709.1, EAX07710.1
GeneID:54797	MED18	1	28655513	28662478	6965	+	6	1_Control::1::272, 2_Meth::1::338, 2_Meth::1::339, 3_Meth+NAC::1::181, 4_Tat::1::207, 5_Meth+Tat::1::278	103, -25, 8231, 583, 71, 103	in gene, upstream, downstream, in gene, in gene, in gene	1	1	1	1	1	10	10.5	6.5	8.5	14.5	0.85	1.05	1.45	1.70588	2	5_Meth+Tat::1	22	Gene MED18	FLJ20045, p28b, MED18	mediator complex subunit 18	NM_001127350, NM_017638, hCT10648.1, hCT1964956.0, hCT1964957.0, hCT2334317.0	219730_at, 221650_s_at	NP_001120822.1, NP_060108.2, EAX07699.1, EAX07700.1, EAX07701.1, EAX07702.1
GeneID:65979	PHACTR4	1	28696093	28826881	130788	+	8	1_Control::1::273, 1_Control::1::274, 2_Meth::1::340, 2_Meth::1::341, 2_Meth::1::342, 3_Meth+NAC::1::182, 4_Tat::1::208, 5_Meth+Tat::1::279	68579, 138547, 163, 68531, 136387, 141027, 140803, 140995	in gene, downstream, in gene, in gene, downstream, downstream, downstream, downstream	1	1	1	1	1	26.667	28	25	25.333	32	0.949976	1.04999	1.19999	1.26317	3	5_Meth+Tat::1	77	Gene PHACTR4	PHACTR4, FLJ13171, MGC20618, DKFZp686L07205, MGC34186	phosphatase and actin regulator 4	NM_023923, NM_001048183, hCT2334321.0, hCT2334322.0, hCT2359226.0	219235_s_at, 226823_at	NP_076412.3, NP_001041648.1, EAX07696.1, EAX07697.1, EAX07698.1
GeneID:1104	RCC1	1	28832455	28865708	33253	+	7	1_Control::1::274, 2_Meth::1::342, 2_Meth::1::343, 3_Meth+NAC::1::182, 4_Tat::1::208, 5_Meth+Tat::1::279, 5_Meth+Tat::1::280	2185, 25, 40878, 4665, 4441, 4633, 40217	in gene, in gene, downstream, in gene, in gene, in gene, downstream	1	1	1	1	1	31	30.5	30.5	35.5	43	1.14516	0.983871	1.3871	1.21127	2	5_Meth+Tat::1	77	Gene RCC1	RCC1, CHC1, RCC1-I, SNHG3-RCC1	regulator of chromosome condensation 1	NM_001048199, NR_030725, NR_030726, NM_001048194, NM_001048195, NM_001269, hCT18951.1, hCT1957642.0, hCT1963753.1, hCT1963754.1, hCT2334288.0, hCT2334290.0	206499_s_at, 215747_s_at	NP_001041664.1, NP_001041659.1, NP_001041660.1, NP_001260.1, EAX07694.1, EAX07695.1, EAX07690.1, EAX07691.1, EAX07692.1, EAX07693.1
GeneID:8420	SNHG3	1	28832455	28837404	4949	+	5	1_Control::1::274, 2_Meth::1::342, 3_Meth+NAC::1::182, 4_Tat::1::208, 5_Meth+Tat::1::279	2185, 25, 4665, 4441, 4633	in gene, in gene, in gene, in gene, in gene	1	1	1	1	1	56	53	55	65	77	1.16071	0.946429	1.375	1.18462	1	5_Meth+Tat::1	77	Gene SNHG3	SNHG3, U17HG-A, U17HG, RNU17D, FLJ18619, NCRNA00014, RNU17C, U17HG-AB	small nucleolar RNA host gene 3 (non-protein coding)	NR_002909, NR_036473	215011_at
GeneID:6080	SNORA73A	1	28833877	28834083	206	+	5	1_Control::1::274, 2_Meth::1::342, 3_Meth+NAC::1::182, 4_Tat::1::208, 5_Meth+Tat::1::279	763, -1397, 3243, 3019, 3211	downstream, upstream, downstream, downstream, downstream	1	1	1	1	1	56	53	55	65	77	1.16071	0.946429	1.375	1.18462	1	5_Meth+Tat::1	77	Gene SNORA73A	E1, RNU17A, E1b, E1-7, U17A, SNORA73A, RNE1	small nucleolar RNA, H/ACA box 73A	NR_002907
GeneID:26768	RNU105A	1	28835070	28835227	157	+	5	1_Control::1::274, 2_Meth::1::342, 3_Meth+NAC::1::182, 4_Tat::1::208, 5_Meth+Tat::1::279	-430, -2590, 2050, 1826, 2018	upstream, upstream, downstream, downstream, downstream	1	1	1	1	1	56	53	55	65	77	1.16071	0.946429	1.375	1.18462	1	5_Meth+Tat::1	77	Gene RNU105A	RNU105A, 105A, E1c	RNA, U105A small nucleolar	NR_004404
GeneID:85028	SNHG12	1	28905050	28908366	3316	-	5	1_Control::1::275, 2_Meth::1::344, 3_Meth+NAC::1::183, 4_Tat::1::209, 5_Meth+Tat::1::281	30, 78, 46, 46, 46	in gene, in gene, in gene, in gene, in gene	1	1	1	1	1	48	88	32	59	49	1.22917	1.83333	1.02083	0.830508	1	2_Meth::1	88	Gene SNHG12	C1orf79, RP4-669K10.5, NCRNA00100, SNHG12	small nucleolar RNA host gene 12 (non-protein coding)	NR_024127	223773_s_at, 223774_at, 228990_at
GeneID:692212	SNORD99	1	28905255	28905334	79	-	5	1_Control::1::275, 2_Meth::1::344, 3_Meth+NAC::1::183, 4_Tat::1::209, 5_Meth+Tat::1::281	-3002, -2954, -2986, -2986, -2986	upstream, upstream, upstream, upstream, upstream	1	1	1	1	1	48	88	32	59	49	1.22917	1.83333	1.02083	0.830508	1	2_Meth::1	88	Gene SNORD99	HBII-420, SNORD99	small nucleolar RNA, C/D box 99	NR_003077
GeneID:677838	SNORA61	1	28906276	28906405	129	-	5	1_Control::1::275, 2_Meth::1::344, 3_Meth+NAC::1::183, 4_Tat::1::209, 5_Meth+Tat::1::281	-1931, -1883, -1915, -1915, -1915	upstream, upstream, upstream, upstream, upstream	1	1	1	1	1	48	88	32	59	49	1.22917	1.83333	1.02083	0.830508	1	2_Meth::1	88	Gene SNORA61	ACA61, SNORA61	small nucleolar RNA, H/ACA box 61	NR_002987
GeneID:677825	SNORA44	1	28906893	28907024	131	-	5	1_Control::1::275, 2_Meth::1::344, 3_Meth+NAC::1::183, 4_Tat::1::209, 5_Meth+Tat::1::281	-1312, -1264, -1296, -1296, -1296	upstream, upstream, upstream, upstream, upstream	1	1	1	1	1	48	88	32	59	49	1.22917	1.83333	1.02083	0.830508	1	2_Meth::1	88	Gene SNORA44	SNORA44, ACA44	small nucleolar RNA, H/ACA box 44	NR_002976
GeneID:692073	SNORA16A	1	28907432	28907565	133	-	5	1_Control::1::275, 2_Meth::1::344, 3_Meth+NAC::1::183, 4_Tat::1::209, 5_Meth+Tat::1::281	-771, -723, -755, -755, -755	upstream, upstream, upstream, upstream, upstream	1	1	1	1	1	48	88	32	59	49	1.22917	1.83333	1.02083	0.830508	1	2_Meth::1	88	Gene SNORA16A	SNORA16A, ACA16	small nucleolar RNA, H/ACA box 16A	NR_003035
GeneID:115273	RAB42	1	28918712	28921098	2386	+	5	1_Control::1::275, 2_Meth::1::344, 3_Meth+NAC::1::183, 4_Tat::1::209, 5_Meth+Tat::1::281	-10376, -10424, -10392, -10392, -10392	upstream, upstream, upstream, upstream, upstream	1	1	1	1	1	48	88	32	59	49	1.22917	1.83333	1.02083	0.830508	1	2_Meth::1	88	Gene RAB42	RP4-669K10.6, MGC45806, RAB42	RAB42, member RAS oncogene family	NM_152304, NM_001193532, hCT1640543.4, hCT2349536.0	1552846_s_at	NP_689517.1, NP_001180461.1, EAX07684.1, EAX07685.1
GeneID:6883	TAF12	1	28929608	28969604	39996	-	9	1_Control::1::276, 1_Control::1::277, 2_Meth::1::345, 2_Meth::1::346, 3_Meth+NAC::1::184, 4_Tat::1::210, 4_Tat::1::211, 5_Meth+Tat::1::282, 5_Meth+Tat::1::283	4, -5500, 68, -5500, -5532, 68, -5532, 132, -5532	in gene, upstream, in gene, upstream, upstream, in gene, upstream, in gene, upstream	1	1	1	1	1	35.5	37	21	30.5	49.5	0.859155	1.04225	1.39437	1.62295	2	5_Meth+Tat::1	70	Gene TAF12	TAF12, TAF2J, TAFII20	TAF12 RNA polymerase II, TATA box binding protein (TBP)-associated factor, 20kDa	NM_005644, NM_001135218, hCT1785638.3, hCT1960721.2, hCT2334004.1, hCT2343721.0	209463_s_at	NP_005635.1, NP_001128690.1, EAX07680.1, EAX07681.1, EAX07682.1, EAX07683.1
GeneID:26824	RNU11	1	28975112	28975246	134	+	9	1_Control::1::276, 1_Control::1::277, 2_Meth::1::345, 2_Meth::1::346, 3_Meth+NAC::1::184, 4_Tat::1::210, 4_Tat::1::211, 5_Meth+Tat::1::282, 5_Meth+Tat::1::283	-5512, -8, -5576, -8, 24, -5576, 24, -5640, 24	upstream, upstream, upstream, upstream, in gene, upstream, in gene, upstream, in gene	1	1	1	1	1	35.5	37	21	30.5	49.5	0.859155	1.04225	1.39437	1.62295	2	5_Meth+Tat::1	70	Gene RNU11	RNU11, U11	RNA, U11 small nuclear	NR_004407
GeneID:10691	GMEB1	1	28995244	29041398	46154	+	6	1_Control::1::278, 1_Control::1::279, 2_Meth::1::347, 3_Meth+NAC::1::185, 5_Meth+Tat::1::284, 5_Meth+Tat::1::285	1204, 51876, 1108, 1108, 1204, 50764	in gene, downstream, in gene, in gene, in gene, downstream	1	1	1	0	1	12	16.5	11	11	13	0.916667	1.375	1.08333	1.18182	2	2_Meth::1	22	Gene GMEB1	GMEB1, P96PIF, PIF96	glucocorticoid modulatory element binding protein 1	NM_024482, NM_006582, hCT1826638.2, hCT1962963.1, hCT2334298.0, hCT2359202.0	220938_s_at	NP_077808.1, NP_006573.2, EAX07676.1, EAX07677.1, EAX07678.1, EAX07679.1
GeneID:51441	YTHDF2	1	29063133	29096287	33154	+	21	1_Control::1::280, 1_Control::1::281, 1_Control::1::282, 1_Control::1::283, 1_Control::1::284, 1_Control::1::285, 1_Control::1::286, 2_Meth::1::348, 2_Meth::1::349, 2_Meth::1::350, 3_Meth+NAC::1::186, 3_Meth+NAC::1::187, 3_Meth+NAC::1::188, 4_Tat::1::212, 4_Tat::1::213, 4_Tat::1::214, 4_Tat::1::215, 5_Meth+Tat::1::286, 5_Meth+Tat::1::287, 5_Meth+Tat::1::288, 5_Meth+Tat::1::289	483, 7699, 11939, 20163, 28499, 38707, 40947, 419, 8195, 38915, 547, 11891, 39640, 419, 7683, 38707, 42691, 430, 22035, 29112, 42947	in gene, in gene, in gene, in gene, in gene, downstream, downstream, in gene, in gene, downstream, in gene, in gene, downstream, in gene, in gene, downstream, downstream, in gene, in gene, in gene, downstream	1	1	1	1	1	15.333	20	9.667	11.667	14	0.760908	1.30438	0.913063	1.19997	3	2_Meth::1	32	Gene YTHDF2	YTHDF2, NY-REN-2, HGRG8	YTH domain family, member 2	NM_016258, NM_001173128, NM_001172828, hCT1826635.1, hCT1971476.1, hCT2334299.0	217812_at, 222430_s_at	NP_057342.2, NP_001166599.1, NP_001166299.1, EAX07673.1, EAX07674.1, EAX07675.1
GeneID:6429	SFRS4	1	29474250	29508637	34387	-	19	1_Control::1::287, 1_Control::1::288, 1_Control::1::289, 1_Control::1::290, 2_Meth::1::351, 2_Meth::1::352, 3_Meth+NAC::1::189, 3_Meth+NAC::1::190, 3_Meth+NAC::1::191, 3_Meth+NAC::1::192, 4_Tat::1::216, 4_Tat::1::217, 4_Tat::1::218, 4_Tat::1::219, 5_Meth+Tat::1::290, 5_Meth+Tat::1::291, 5_Meth+Tat::1::292, 5_Meth+Tat::1::293, 5_Meth+Tat::1::294	40141, 36125, 25261, 653, 40093, 61, 40957, 35837, 23773, 813, 39981, 35837, 19517, 509, 37853, 36141, 29533, 20029, 477	downstream, downstream, in gene, in gene, downstream, in gene, downstream, downstream, in gene, in gene, downstream, downstream, in gene, in gene, downstream, downstream, in gene, in gene, in gene	1	1	1	1	1	13.5	16	10	15	20.5	1.11111	1.18519	1.51852	1.36667	2	5_Meth+Tat::1	24	Gene SFRS4	SRP75, SRSF4, SFRS4	serine/arginine-rich splicing factor 4	NM_005626, hCT14590.2, hCT1953988.0, hCT1961896.1	201696_at, 239511_s_at, 239512_at, 241245_at, 242837_at	NP_005617.2, EAX07658.1, EAX07657.1, EAX07659.1
GeneID:4146	MATN1	1	31184124	31196432	12308	-	5	1_Control::1::291, 2_Meth::1::353, 3_Meth+NAC::1::193, 4_Tat::1::220, 5_Meth+Tat::1::295	-8272, -8400, -7984, -8432, -8400	upstream, upstream, upstream, upstream, upstream	1	1	1	1	1	69	84	48	71	71	1.02899	1.21739	1.02899	1	1	2_Meth::1	84	Gene MATN1	CMP, MATN1, CRTM	matrilin 1, cartilage matrix protein	NM_002379, hCT2336084.1, hCT6942.4	206904_at, 206905_s_at	NP_002370.1, EAX07643.1, EAX07642.1
GeneID:100129196	LOC100129196	1	31191619	31199593	7974	+	5	1_Control::1::291, 2_Meth::1::353, 3_Meth+NAC::1::193, 4_Tat::1::220, 5_Meth+Tat::1::295	13085, 13213, 12797, 13245, 13213	downstream, downstream, downstream, downstream, downstream	1	1	1	1	1	69	84	48	71	71	1.02899	1.21739	1.02899	1	1	2_Meth::1	84	Gene LOC100129196	FLJ46197	hypothetical LOC100129196	NR_034182
GeneID:7805	LAPTM5	1	31205315	31230683	25368	-	5	1_Control::1::291, 2_Meth::1::353, 3_Meth+NAC::1::193, 4_Tat::1::220, 5_Meth+Tat::1::295	25979, 25851, 26267, 25819, 25851	downstream, downstream, downstream, downstream, downstream	1	1	1	1	1	69	84	48	71	71	1.02899	1.21739	1.02899	1	1	2_Meth::1	84	Gene LAPTM5	FLJ61683, MGC125860, CLAST6, MGC125861, LAPTM5, FLJ97251	lysosomal protein transmembrane 5	NM_006762, hCT2336080.0, hCT6100.2	201720_s_at, 201721_s_at	NP_006753.1, EAX07640.1, EAX07641.1
GeneID:9698	PUM1	1	31404353	31538564	134211	-	29	1_Control::1::293, 1_Control::1::294, 1_Control::1::295, 1_Control::1::296, 1_Control::1::297, 1_Control::1::298, 2_Meth::1::357, 2_Meth::1::358, 3_Meth+NAC::1::194, 3_Meth+NAC::1::195, 3_Meth+NAC::1::196, 3_Meth+NAC::1::197, 4_Tat::1::222, 4_Tat::1::223, 4_Tat::1::224, 4_Tat::1::225, 4_Tat::1::226, 4_Tat::1::227, 5_Meth+Tat::1::297, 5_Meth+Tat::1::298, 5_Meth+Tat::1::299, 5_Meth+Tat::1::300, 5_M…	135572, 126532, 67364, 43044, 28969, 100, 136212, 132, 136116, 83220, 68638, 116, 136404, 130596, 122820, 67332, 59780, 132, 136356, 131588, 120857, 98020, 73492, 59780, 51556, 29124, 25892, 10436, 148	downstream, in gene, in gene, in gene, in gene, in gene, downstream, in gene, downstream, in gene, in gene, in gene, downstream, in gene, in gene, in gene, in gene, in gene, downstream, in gene, in gene, in gene, in gene, in gene, in gene, in gene, in gene, in gene, in gene	1	1	1	1	1	9.7	10.1	8.1	9.6	11.9	0.989691	1.04124	1.2268	1.23958	10	5_Meth+Tat::1	32	Gene PUM1	PUM1, PUMH1, PUML1, PUMH, HSPUM, KIAA0099	pumilio homolog 1 (Drosophila)	NM_001020658, NM_014676, hCT11018.3, hCT1959875.1, hCT1959876.1, hCT2336072.0, hCT2359206.0	201164_s_at, 201165_s_at, 201166_s_at	NP_001018494.1, NP_055491.1, EAX07630.1, EAX07631.1, EAX07633.1, EAX07634.1, EAX07632.1
GeneID:692234	SNORD103A	1	31408536	31408623	87	-	10	1_Control::1::293, 1_Control::1::294, 2_Meth::1::357, 3_Meth+NAC::1::194, 4_Tat::1::222, 4_Tat::1::223, 4_Tat::1::224, 5_Meth+Tat::1::297, 5_Meth+Tat::1::298, 5_Meth+Tat::1::299	5631, -3409, 6271, 6175, 6463, 655, -7121, 6415, 1647, -9084	downstream, upstream, downstream, downstream, downstream, downstream, upstream, downstream, downstream, upstream	1	1	1	1	1	19	20	19	25	32	1.31579	1.05263	1.68421	1.28	1	5_Meth+Tat::1	32	Gene SNORD103A	SNORD103A, U103	small nucleolar RNA, C/D box 103A	NR_004054
GeneID:3061	HCRTR1	1	32083301	32092919	9618	+	4	1_Control::1::300, 2_Meth::1::363, 3_Meth+NAC::1::199, 5_Meth+Tat::1::310	8747, 7595, 7803, 3035	in gene, in gene, in gene, in gene	1	1	1	0	1	15	14	12	10	12	0.666667	0.933333	0.8	1.2	1	1_Control::1	15	Gene HCRTR1	HCRTR1, OX1R	hypocretin (orexin) receptor 1	NM_001525, hCT1953991.0, hCT2359201.0, hCT32875.2	207619_at	NP_001516.2, EAX07600.1, EAX07601.1, EAX07602.1
GeneID:553115	PEF1	1	32095463	32110838	15375	-	8	1_Control::1::300, 2_Meth::1::363, 2_Meth::1::364, 3_Meth+NAC::1::199, 3_Meth+NAC::1::200, 4_Tat::1::230, 5_Meth+Tat::1::310, 5_Meth+Tat::1::311	18790, 19942, 358, 19734, 550, 470, 24502, 630	downstream, downstream, in gene, downstream, in gene, in gene, downstream, in gene	1	1	1	1	1	15.5	16	11.5	13.5	17	0.870968	1.03226	1.09677	1.25926	2	5_Meth+Tat::1	22	Gene PEF1	PEF1A, PEFLIN, ABP32, PEF1	penta-EF-hand domain containing 1	NM_012392, NR_033686, NR_033688, hCT1953990.1, hCT2334194.0	217923_at	NP_036524.1, EAX07598.1, EAX07599.1
GeneID:90853	SPOCD1	1	32256025	32281580	25555	-	5	1_Control::1::301, 2_Meth::1::365, 3_Meth+NAC::1::201, 4_Tat::1::231, 5_Meth+Tat::1::312	26476, 26476, 26060, 26348, 26956	downstream, downstream, downstream, downstream, downstream	1	1	1	1	1	62	72	35	39	45	0.629032	1.16129	0.725806	1.15385	1	2_Meth::1	72	Gene SPOCD1	FLJ39908, RP11-84A19.1, SPOCD1, FLJ25348	SPOC domain containing 1	NM_144569, hCT2349554.0, hCT2359076.0, hCT32893.4	1562415_a_at, 235417_at	NP_653170.3, EAX07586.1, EAX07587.1, EAX07588.1
GeneID:8073	PTP4A2	1	32372022	32403988	31966	-	18	1_Control::1::302, 1_Control::1::303, 1_Control::1::304, 1_Control::1::305, 1_Control::1::306, 2_Meth::1::366, 2_Meth::1::367, 2_Meth::1::368, 2_Meth::1::369, 3_Meth+NAC::1::202, 3_Meth+NAC::1::203, 3_Meth+NAC::1::204, 3_Meth+NAC::1::205, 4_Tat::1::232, 5_Meth+Tat::1::313, 5_Meth+Tat::1::314, 5_Meth+Tat::1::315, 5_Meth+Tat::1::316	36116, 16468, 5596, 884, -6268, 34932, 15444, -268, -6204, 36116, 27412, 14596, -6268, 36020, 35668, 22660, 5572, -6316	downstream, in gene, in gene, in gene, upstream, downstream, in gene, upstream, upstream, downstream, in gene, in gene, upstream, downstream, downstream, in gene, in gene, upstream	1	1	1	1	1	14.75	15.75	13.25	13	15.25	0.881356	1.0678	1.0339	1.17308	4	5_Meth+Tat::1	30	Gene PTP4A2	OV-1, PTP4A, PRL2, PTPCAAX2, HH7-2, ptp-IV1b, ptp-IV1a, PTP4A2, HH13, PRL-2, HU-PP-1	protein tyrosine phosphatase type IVA, member 2	NM_080391, NM_001195100, NM_001195101, hCT2334175.1, hCT2334176.1, hCT2334177.1, hCT2334178.1, hCT2334179.1, hCT2334181.1, hCT32877.4	208615_s_at, 208616_s_at, 208617_s_at, 216988_s_at	NP_536316.1, NP_001182029.1, NP_001182030.1, EAX07578.1, EAX07579.1, EAX07580.1, EAX07581.1, EAX07582.1, EAX07583.1, EAX07584.1
GeneID:100507229	LOC100507229	1	32379178	32380751	1573	+	10	1_Control::1::302, 1_Control::1::303, 2_Meth::1::366, 2_Meth::1::367, 3_Meth+NAC::1::202, 3_Meth+NAC::1::203, 3_Meth+NAC::1::204, 4_Tat::1::232, 5_Meth+Tat::1::313, 5_Meth+Tat::1::314	-11306, 8342, -10122, 9366, -11306, -2602, 10214, -11210, -10858, 2150	upstream, downstream, upstream, downstream, upstream, upstream, downstream, upstream, upstream, downstream	1	1	1	1	1	15.5	14.5	14.5	17	18	1.09677	0.935484	1.16129	1.05882	2	5_Meth+Tat::1	30	Gene LOC100507229		zinc finger protein ENSP00000375192-like	XM_003118969		XP_003119017.1
GeneID:55116	TMEM39B	1	32538503	32568467	29964	+	14	1_Control::1::308, 1_Control::1::309, 2_Meth::1::371, 2_Meth::1::372, 2_Meth::1::373, 2_Meth::1::374, 3_Meth+NAC::1::206, 3_Meth+NAC::1::207, 4_Tat::1::233, 4_Tat::1::234, 4_Tat::1::235, 5_Meth+Tat::1::319, 5_Meth+Tat::1::320, 5_Meth+Tat::1::321	-6215, 27497, -6247, 89, 27545, 35545, -6087, 27609, -5863, 89, 27609, -6439, 27492, 35257	upstream, in gene, upstream, in gene, in gene, downstream, upstream, in gene, upstream, in gene, in gene, upstream, in gene, downstream	1	1	1	1	1	14	15	11.5	13	14	0.928571	1.07143	1	1.07692	2	5_Meth+Tat::1	18	Gene TMEM39B	FLJ10315, TMEM39B	transmembrane protein 39B	NM_018056, hCT2334556.0, hCT2359078.0, hCT2359079.0, hCT32894.3	218770_s_at	NP_060526.2, EAX07573.1, EAX07570.1, EAX07571.1, EAX07572.1
GeneID:23633	KPNA6	1	32573644	32642169	68525	+	14	1_Control::1::309, 1_Control::1::310, 2_Meth::1::373, 2_Meth::1::374, 2_Meth::1::375, 2_Meth::1::376, 3_Meth+NAC::1::207, 3_Meth+NAC::1::208, 4_Tat::1::235, 4_Tat::1::236, 5_Meth+Tat::1::320, 5_Meth+Tat::1::321, 5_Meth+Tat::1::322, 5_Meth+Tat::1::323	-7644, 71700, -7596, 404, 71700, 76404, -7532, 71636, -7532, 71508, -7649, 116, 71380, 79364	upstream, downstream, upstream, in gene, downstream, downstream, upstream, downstream, upstream, downstream, upstream, in gene, downstream, downstream	1	1	1	1	1	22.333	27.667	15.667	18.333	19.333	0.820893	1.23884	0.86567	1.05455	3	2_Meth::1	37	Gene KPNA6	KPNA7, KPNA6, FLJ11249, IPOA7, MGC17918	karyopherin alpha 6 (importin alpha 7)	NM_012316, hCT2334559.0, hCT2359204.0, hCT32879.3	212101_at, 212102_s_at, 212103_at, 226976_at	NP_036448.1, EAX07567.1, EAX07568.1, EAX07569.1
GeneID:200081	TXLNA	1	32645345	32663886	18541	+	13	1_Control::1::310, 1_Control::1::311, 1_Control::1::312, 2_Meth::1::375, 2_Meth::1::376, 2_Meth::1::377, 3_Meth+NAC::1::208, 3_Meth+NAC::1::209, 4_Tat::1::236, 4_Tat::1::237, 5_Meth+Tat::1::322, 5_Meth+Tat::1::323, 5_Meth+Tat::1::324	-1, 20095, 25871, -1, 4703, 26095, -65, 19647, -193, 26271, -321, 7663, 26047	upstream, downstream, downstream, upstream, in gene, downstream, upstream, downstream, upstream, downstream, upstream, in gene, downstream	1	1	1	1	1	28	35	18.5	21.5	24	0.767857	1.25	0.857143	1.11628	2	2_Meth::1	37	Gene TXLNA	MGC118870, TXLNA, TXLN, DKFZp451J0118, IL14, MGC118871, RP4-622L5.4	taxilin alpha	NM_175852, hCT2340721.0, hCT2340722.0	1561358_at, 212300_at, 231169_at, 240739_at	NP_787048.1, EAX07566.1, EAX07565.1
GeneID:79140	CCDC28B	1	32666202	32670991	4789	+	6	1_Control::1::311, 1_Control::1::312, 2_Meth::1::377, 3_Meth+NAC::1::209, 4_Tat::1::237, 5_Meth+Tat::1::324	-762, 5014, 5238, -1210, 5414, 5190	upstream, downstream, downstream, upstream, downstream, downstream	1	1	1	1	1	22	37	21	22	26	1	1.68182	1.18182	1.18182	1	2_Meth::1	37	Gene CCDC28B	CCDC28B, MGC1203, MGC16441, RP4-622L5.5	coiled-coil domain containing 28B	NM_024296, hCT1953994.1, hCT2359156.0	219585_at, 221912_s_at	NP_077272.2, EAX07563.1, EAX07564.1
GeneID:55721	IQCC	1	32671236	32674288	3052	+	6	1_Control::1::311, 1_Control::1::312, 2_Meth::1::377, 3_Meth+NAC::1::209, 4_Tat::1::237, 5_Meth+Tat::1::324	-5796, -20, 204, -6244, 380, 156	upstream, upstream, in gene, upstream, in gene, in gene	1	1	1	1	1	22	37	21	22	26	1	1.68182	1.18182	1.18182	1	2_Meth::1	37	Gene IQCC	FLJ10547, MGC120341, RP4-622L5.6, IQCC	IQ motif containing C	NM_018134, NM_001160042, hCT32886.2	206650_at	NP_060604.2, NP_001153514.1, EAX07562.1
GeneID:149069	DCDC2B	1	32674695	32681797	7102	+	8	1_Control::1::311, 1_Control::1::312, 2_Meth::1::377, 2_Meth::1::378, 2_Meth::1::379, 3_Meth+NAC::1::209, 4_Tat::1::237, 5_Meth+Tat::1::324	-9255, -3479, -3255, 13305, 18393, -9703, -3079, -3303	upstream, upstream, upstream, downstream, downstream, upstream, upstream, upstream	1	1	1	1	1	16.667	23	11.667	14.333	15.667	0.859963	1.37997	0.940001	1.09307	3	2_Meth::1	37	Gene DCDC2B	DCDC2B	doublecortin domain containing 2B	NM_001099434	233918_at	NP_001092904.1
GeneID:100507457	LOC100507457	1	32674970	32681058	6088	-	8	1_Control::1::311, 1_Control::1::312, 2_Meth::1::377, 2_Meth::1::378, 2_Meth::1::379, 3_Meth+NAC::1::209, 4_Tat::1::237, 5_Meth+Tat::1::324	15618, 9842, 9618, -6942, -12030, 16066, 9442, 9666	downstream, downstream, downstream, upstream, upstream, downstream, downstream, downstream	1	1	1	1	1	16.667	23	11.667	14.333	15.667	0.859963	1.37997	0.940001	1.09307	3	2_Meth::1	37	Gene LOC100507457		hypothetical LOC100507457	XR_110509, XR_110508
GeneID:56063	C1orf91	1	32681798	32687926	6128	-	11	1_Control::1::312, 1_Control::1::313, 2_Meth::1::377, 2_Meth::1::378, 2_Meth::1::379, 2_Meth::1::380, 3_Meth+NAC::1::209, 4_Tat::1::237, 4_Tat::1::238, 5_Meth+Tat::1::324, 5_Meth+Tat::1::325	16710, -10506, 16486, -74, -5162, -9674, 22934, 16310, -7642, 16534, -10079	downstream, upstream, downstream, upstream, upstream, upstream, downstream, downstream, upstream, downstream, upstream	1	1	1	1	1	16.667	23	11.667	14.333	15.667	0.859963	1.37997	0.940001	1.09307	3	2_Meth::1	37	Gene C1orf91	AASL548, C1orf91, dJ622L5.7, RP4-622L5, TMEM234, PRO1105, FLJ90779	chromosome 1 open reading frame 91	NM_019118, hCT1953997.1, hCT2334172.0, hCT2359237.0, hCT2359238.0, hCT32890.2	223656_s_at, 223676_at, 234006_s_at	NP_061991.3, EAX07557.1, EAX07556.1, EAX07558.1, EAX07559.1, EAX07560.1
GeneID:3065	HDAC1	1	32757708	32799224	41516	+	7	1_Control::1::315, 2_Meth::1::381, 2_Meth::1::382, 3_Meth+NAC::1::210, 4_Tat::1::239, 4_Tat::1::240, 5_Meth+Tat::1::326	43156, 100, 43380, 42964, 132, 43124, 42484	downstream, in gene, downstream, downstream, in gene, downstream, downstream	1	1	1	1	1	12	18	8.5	12.5	13	1.04167	1.5	1.08333	1.04	2	2_Meth::1	19	Gene HDAC1	HDAC1, GON-10, DKFZp686H12203, RPD3, RPD3L1, HD1	histone deacetylase 1	NM_004964, hCT2334578.0, hCT32882.3	201209_at	NP_004955.2, EAX07541.1, EAX07540.1
GeneID:65108	MARCKSL1	1	32799440	32801834	2394	-	5	1_Control::1::315, 2_Meth::1::382, 3_Meth+NAC::1::210, 4_Tat::1::240, 5_Meth+Tat::1::326	970, 746, 1162, 1002, 1642	in gene, in gene, in gene, in gene, in gene	1	1	1	1	1	16	19	11	15	17	0.9375	1.1875	1.0625	1.13333	1	2_Meth::1	19	Gene MARCKSL1	MLP1, F52, MACMARCKS, MARCKSL1, MRP, MLP	MARCKS-like 1	NM_023009, hCT1812950.1, hCT1816932.1, hCT2334162.0	200644_at	NP_075385.1, EAX07537.1, EAX07538.1, EAX07539.1
GeneID:100128071	LOC100128071	1	32826871	32827844	973	-	7	1_Control::1::316, 2_Meth::1::383, 2_Meth::1::384, 3_Meth+NAC::1::211, 4_Tat::1::241, 5_Meth+Tat::1::327, 5_Meth+Tat::1::328	4772, 10660, 2820, 3684, 3908, 4196, -834	downstream, downstream, downstream, downstream, downstream, downstream, upstream	1	1	1	1	1	16	14	14	14	11	0.875	0.875	0.6875	0.785714	1	1_Control::1	16	Gene LOC100128071		hypothetical LOC100128071	NM_001167676		NP_001161148.1
GeneID:81629	TSSK3	1	32827862	32829926	2064	+	7	1_Control::1::316, 2_Meth::1::383, 2_Meth::1::384, 3_Meth+NAC::1::211, 4_Tat::1::241, 5_Meth+Tat::1::327, 5_Meth+Tat::1::328	-4790, -10678, -2838, -3702, -3926, -4214, 816	upstream, upstream, upstream, upstream, upstream, upstream, in gene	1	1	1	1	1	16	14	14	14	11	0.875	0.875	0.6875	0.785714	1	1_Control::1	16	Gene TSSK3	SPOGA3, STK22C, STK22D, TSK3, TSSK3	testis-specific serine kinase 3	NM_052841, hCT2334580.0, hCT32883.2	1552395_at, 228451_at	NP_443073.1, EAX07531.1, EAX07532.1
GeneID:55108	BSDC1	1	32830704	32860062	29358	-	6	1_Control::1::316, 2_Meth::1::384, 3_Meth+NAC::1::211, 4_Tat::1::241, 5_Meth+Tat::1::327, 5_Meth+Tat::1::328	36990, 35038, 35902, 36126, 36414, 31384	downstream, downstream, downstream, downstream, downstream, downstream	1	1	1	1	1	16	14	14	14	11	0.875	0.875	0.6875	0.785714	1	1_Control::1	16	Gene BSDC1	DKFZp686B09139, BSDC1, FLJ10276	BSD domain containing 1	NM_018045, NM_001143888, NM_001143889, NM_001143890, hCT1954822.1, hCT1971530.1, hCT1971531.1, hCT2359081.0, hCT2359082.0, hCT32895.3	1559971_at, 218004_at, 222200_s_at	NP_060515.3, NP_001137360.1, NP_001137361.1, NP_001137362.1, EAX07528.1, EAX07529.1, EAX07525.1, EAX07526.1, EAX07527.1, EAX07530.1
GeneID:339487	ZBTB8OS	1	33087305	33116185	28880	-	5	1_Control::1::317, 2_Meth::1::385, 3_Meth+NAC::1::212, 4_Tat::1::242, 5_Meth+Tat::1::329	265, -647, 281, -279, -711	in gene, upstream, in gene, upstream, upstream	1	1	1	1	1	15	33	12	14	15	0.933333	2.2	1	1.07143	1	2_Meth::1	33	Gene ZBTB8OS	MGC62007, ARCH, ZBTB8OS, ARCH2	zinc finger and BTB domain containing 8 opposite strand	NM_178547, hCT2334100.0, hCT2334101.0, hCT2359145.0, hCT2359146.0	228970_at	NP_848642.1, EAX07517.1, EAX07516.1, EAX07518.1, EAX07519.1
GeneID:5928	RBBP4	1	33116749	33151812	35063	+	12	1_Control::1::317, 1_Control::1::318, 2_Meth::1::385, 2_Meth::1::386, 2_Meth::1::387, 3_Meth+NAC::1::212, 3_Meth+NAC::1::213, 4_Tat::1::242, 4_Tat::1::243, 5_Meth+Tat::1::329, 5_Meth+Tat::1::330, 5_Meth+Tat::1::331	-829, 34798, 83, 15955, 40915, -845, 38963, -285, 36680, 147, 35427, 38291	upstream, in gene, in gene, in gene, downstream, upstream, downstream, upstream, downstream, in gene, downstream, downstream	1	1	1	1	1	11	17	8.667	9.333	12	0.848455	1.54545	1.09091	1.28576	3	2_Meth::1	33	Gene RBBP4	NURF55, RBAP48, RBBP4	retinoblastoma binding protein 4	NM_005610, NM_001135255, NM_001135256, hCT2334718.0, hCT2334719.0, hCT2359080.0	210371_s_at, 217301_x_at, 239071_at	NP_005601.1, NP_001128727.1, NP_001128728.1, EAX07513.1, EAX07514.1, EAX07515.1
GeneID:81493	SYNC	1	33145507	33168361	22854	-	6	1_Control::1::318, 2_Meth::1::387, 3_Meth+NAC::1::213, 4_Tat::1::243, 5_Meth+Tat::1::330, 5_Meth+Tat::1::331	16814, 10697, 12649, 14932, 16185, 13321	in gene, in gene, in gene, in gene, in gene, in gene	1	1	1	1	1	11	9	9	9	13	0.818182	0.818182	1.18182	1.44444	1	5_Meth+Tat::1	13	Gene SYNC	MGC149625, SYNC, SYNCOILIN, MGC149626, SYNC1	syncoilin, intermediate filament protein	NM_030786, NM_001161708, hCT2334132.0, hCT2334133.0	221276_s_at, 237333_at	NP_110413.2, NP_001155180.1, EAX07511.1, EAX07512.1
GeneID:57648	KIAA1522	1	33207512	33240571	33059	+	7	1_Control::1::319, 1_Control::1::320, 2_Meth::1::388, 3_Meth+NAC::1::214, 4_Tat::1::244, 5_Meth+Tat::1::332, 5_Meth+Tat::1::333	30408, 42545, 30056, 30760, 30269, 31208, 42552	in gene, downstream, in gene, in gene, in gene, in gene, downstream	1	1	1	1	1	12.5	17.5	13.5	11.5	15	0.92	1.4	1.2	1.30435	2	2_Meth::1	25	Gene KIAA1522	KIAA1522		NM_020888, hCT1641428.3, hCT2334723.0	224746_at	NP_065939.2, EAX07509.1, EAX07510.1
GeneID:8565	YARS	1	33240840	33283633	42793	-	13	1_Control::1::319, 1_Control::1::320, 1_Control::1::321, 2_Meth::1::388, 2_Meth::1::389, 2_Meth::1::390, 3_Meth+NAC::1::214, 3_Meth+NAC::1::215, 4_Tat::1::244, 4_Tat::1::245, 5_Meth+Tat::1::332, 5_Meth+Tat::1::333, 5_Meth+Tat::1::334	45713, 33576, 753, 46065, 10825, 673, 45361, 849, 45852, 705, 44913, 33569, 705	downstream, in gene, in gene, downstream, in gene, in gene, downstream, in gene, downstream, in gene, downstream, in gene, in gene	1	1	1	1	1	12.75	14.75	11.25	11	13.5	0.862745	1.15686	1.05882	1.22727	4	2_Meth::1	25	Gene YARS	YTS, YRS, YARS, CMTDIC, TYRRS	tyrosyl-tRNA synthetase	NM_003680, hCT2334127.0, hCT2334128.0, hCT30941.3	212048_s_at, 238760_at	NP_003671.1, EAX07508.1, EAX07506.1, EAX07507.1
GeneID:64766	S100PBP	1	33283176	33324476	41300	+	6	1_Control::1::321, 2_Meth::1::389, 2_Meth::1::390, 3_Meth+NAC::1::215, 4_Tat::1::245, 5_Meth+Tat::1::334	-296, -10368, -216, -392, -248, -248	upstream, upstream, upstream, upstream, upstream, upstream	1	1	1	1	1	13	12	9	10.5	12	0.807692	0.923077	0.923077	1.14286	2	1_Control::1	20	Gene S100PBP	S100PBP, FLJ12903, S100PBPR, DKFZp313K2325	S100P binding protein	NM_022753, NM_001017406, hCT2334726.0, hCT2334727.0, hCT30940.3	218370_s_at, 222610_s_at	NP_073590.2, NP_001017406.1, EAX07503.1, EAX07504.1, EAX07505.1
GeneID:127544	RNF19B	1	33402050	33430286	28236	-	8	1_Control::1::322, 1_Control::1::323, 2_Meth::1::391, 2_Meth::1::392, 3_Meth+NAC::1::216, 4_Tat::1::246, 4_Tat::1::247, 5_Meth+Tat::1::335	36206, -178, 30282, -178, 35182, 31662, -114, 35646	downstream, upstream, downstream, upstream, downstream, downstream, upstream, downstream	1	1	1	1	1	12.5	14	9	16.5	15	1.32	1.12	1.2	0.909091	2	4_Tat::1	22	Gene RNF19B	IBRDC3, RNF19B, FLJ90005, NKLAM	ring finger protein 19B	NM_153341, NM_001127361, hCT2359216.0, hCT2359217.0, hCT30945.3	213038_at, 36564_at	NP_699172.2, NP_001120833.1, EAX07489.1, EAX07490.1, EAX07491.1
GeneID:204	AK2	1	33473586	33502492	28906	-	6	1_Control::1::326, 2_Meth::1::393, 2_Meth::1::394, 3_Meth+NAC::1::218, 3_Meth+NAC::1::219, 5_Meth+Tat::1::336	38524, 44204, 31644, 38556, 19388, 38460	downstream, downstream, downstream, downstream, in gene, downstream	1	1	1	0	1	8	10	8.5	9.5	13	1.1875	1.25	1.625	1.36842	2	5_Meth+Tat::1	18	Gene AK2	ADK2, AK2	adenylate kinase 2	NM_001625, NM_013411, hCT2334118.0, hCT2334119.0, hCT2334121.0, hCT2334122.0	205996_s_at, 208967_s_at, 212172_at, 212173_at, 212174_at, 212175_s_at	NP_001616.1, NP_037543.1, EAX07483.1, EAX07484.1, EAX07485.1, EAX07486.1
GeneID:1912	PHC2	1	33789224	33841194	51970	-	17	1_Control::1::328, 1_Control::1::329, 1_Control::1::330, 2_Meth::1::398, 2_Meth::1::399, 2_Meth::1::400, 2_Meth::1::401, 2_Meth::1::402, 2_Meth::1::403, 3_Meth+NAC::1::222, 3_Meth+NAC::1::223, 4_Tat::1::250, 4_Tat::1::251, 4_Tat::1::252, 5_Meth+Tat::1::338, 5_Meth+Tat::1::339, 5_Meth+Tat::1::340	55178, 20767, -5238, 55082, 25322, 20914, 9866, 5034, -4134, 62618, 55306, 55242, 36650, -5980, 56314, 10426, -5382	downstream, in gene, upstream, downstream, in gene, in gene, in gene, in gene, upstream, downstream, downstream, downstream, in gene, upstream, downstream, in gene, upstream	1	1	1	1	1	28	24	17	21.5	22.5	0.767857	0.857143	0.803571	1.04651	2	1_Control::1	44	Gene PHC2	HPH2, EDR2, PH2, MGC163502, PHC2	polyhomeotic homolog 2 (Drosophila)	NM_198040, NM_004427, hCT2334103.0, hCT2334104.0, hCT2334105.0, hCT2334106.0, hCT2334107.0, hCT2334108.0	200919_at, 238131_at	NP_932157.1, NP_004418.2, EAX07459.1, EAX07460.1, EAX07461.1, EAX07462.1, EAX07457.1, EAX07458.1
GeneID:100506144	LOC100506144	1	35447134	35450948	3814	-	5	1_Control::1::332, 2_Meth::1::406, 3_Meth+NAC::1::224, 4_Tat::1::253, 5_Meth+Tat::1::342	36, -28, 436, -124, -60	in gene, upstream, in gene, upstream, upstream	1	1	1	1	1	19	15	8	16	18	0.842105	0.789474	0.947368	1.125	1	1_Control::1	19	Gene LOC100506144	FLJ26314	hypothetical protein LOC100506144	XM_003119787, XM_003118961, XM_003120354		XP_003119835.1, XP_003119009.1, XP_003120402.1
GeneID:9204	ZMYM6	1	35451766	35497569	45803	-	6	1_Control::1::332, 2_Meth::1::406, 2_Meth::1::407, 3_Meth+NAC::1::224, 4_Tat::1::253, 5_Meth+Tat::1::342	46657, 46593, 321, 47057, 46497, 46561	downstream, downstream, in gene, downstream, downstream, downstream	1	1	1	1	1	11.5	14.5	8.5	12.5	13	1.08696	1.26087	1.13043	1.04	2	1_Control::1	19	Gene ZMYM6	ZNF258, ZNF198L4, MYM, ZMYM6, Buster2	zinc finger, MYM-type 6	NM_007167, hCT2333809.0, hCT2333811.0	1552969_a_at, 1552970_s_at, 1561892_at, 213698_at, 219924_s_at, 219925_at, 227594_at, 227595_at	NP_009098.3, EAX07432.1, EAX07433.1
GeneID:100506168	LOC100506168	1	35641975	35648082	6107	-	5	1_Control::1::333, 2_Meth::1::408, 3_Meth+NAC::1::225, 4_Tat::1::254, 5_Meth+Tat::1::343	-10622, -10638, -10606, -10606, -10606	upstream, upstream, upstream, upstream, upstream	1	1	1	1	1	48	60	33	29	57	0.604167	1.25	1.1875	1.96552	1	2_Meth::1	60	Gene LOC100506168		hypothetical LOC100506168	XR_112064, XR_112062, XR_112063, XR_110484, XR_110485, XR_110486, XR_113338, XR_113339, XR_113340
GeneID:6421	SFPQ	1	35649201	35658743	9542	-	5	1_Control::1::333, 2_Meth::1::408, 3_Meth+NAC::1::225, 4_Tat::1::254, 5_Meth+Tat::1::343	39, 23, 55, 55, 55	in gene, in gene, in gene, in gene, in gene	1	1	1	1	1	48	60	33	29	57	0.604167	1.25	1.1875	1.96552	1	2_Meth::1	60	Gene SFPQ	POMP100, PSF, SFPQ	splicing factor proline/glutamine-rich	NM_005066, hCT1642639.4, hCT1961259.2, hCT2333806.1, hCT2350049.0, hCT2350052.0, hCT28291.3	201585_s_at, 201586_s_at, 214016_s_at, 221768_at, 226898_s_at	NP_005057.1, EAX07422.1, EAX07421.1, EAX07423.1, EAX07424.1, EAX07425.1, EAX07426.1
GeneID:9202	ZMYM4	1	35734568	35887545	152977	+	7	1_Control::1::334, 2_Meth::1::409, 3_Meth+NAC::1::226, 4_Tat::1::255, 4_Tat::1::256, 5_Meth+Tat::1::344, 5_Meth+Tat::1::345	167928, 164141, 167432, 157752, 166104, 84088, 167352	downstream, downstream, downstream, downstream, downstream, in gene, downstream	1	1	1	1	1	9.5	9	8	9	11	0.947368	0.947368	1.15789	1.22222	2	2_Meth::1	15	Gene ZMYM4	DKFZp686L0547, MYM, ZMYM4, DKFZp686B09210, ZNF262, KIAA0425, ZNF198L3, CDIR	zinc finger, MYM-type 4	NM_005095, hCT1957662.1, hCT2334278.0, hCT2334280.0	202049_s_at, 202050_s_at, 202051_s_at	NP_005086.2, EAX07417.1, EAX07418.1, EAX07419.1
GeneID:79932	KIAA0319L	1	35899091	36023037	123946	-	11	1_Control::1::334, 2_Meth::1::409, 3_Meth+NAC::1::226, 4_Tat::1::255, 4_Tat::1::256, 5_Meth+Tat::1::345, 1_Control::1::335, 1_Control::1::336, 2_Meth::1::410, 4_Tat::1::257, 5_Meth+Tat::1::346	120541, 124328, 121037, 130717, 122365, 121117, -163, -8899, -323, -131, -11251	in gene, downstream, in gene, downstream, in gene, in gene, upstream, upstream, upstream, upstream, upstream	1	1	1	1	1	14	19	11.5	12.5	16.5	0.892857	1.35714	1.17857	1.32	2	2_Meth::1	23	Gene KIAA0319L	FLJ44532, KIAA0319L, KIAA1837	KIAA0319-like	NM_024874, hCT2333798.0, hCT2333800.0, hCT2333801.0, hCT29527.3	217929_s_at, 222468_at	NP_079150.3, EAX07413.1, EAX07414.1, EAX07415.1, EAX07416.1
GeneID:339488	TFAP2E	1	36038971	36060929	21958	+	9	1_Control::1::336, 1_Control::1::337, 2_Meth::1::410, 2_Meth::1::411, 2_Meth::1::412, 3_Meth+NAC::1::227, 4_Tat::1::258, 5_Meth+Tat::1::346, 5_Meth+Tat::1::347	-7035, 22421, -15611, 4437, 16821, 23349, 22469, -4683, 21381	upstream, downstream, upstream, in gene, in gene, downstream, downstream, upstream, in gene	1	1	1	1	1	11.333	16	9	13.667	15.333	1.20595	1.41181	1.35295	1.1219	3	2_Meth::1	23	Gene TFAP2E	AP2E, TFAP2E, MGC49007	transcription factor AP-2 epsilon (activating enhancer binding protein 2 epsilon)	NM_178548, hCT29528.4	1555348_at	NP_848643.2, EAX07409.1
GeneID:5690	PSMB2	1	36068739	36107143	38404	-	7	1_Control::1::337, 2_Meth::1::412, 2_Meth::1::413, 3_Meth+NAC::1::227, 4_Tat::1::258, 5_Meth+Tat::1::347, 5_Meth+Tat::1::348	45751, 51351, 39, 44823, 45703, 46791, 71	downstream, downstream, in gene, downstream, downstream, downstream, in gene	1	1	1	1	1	14	15	11	13	19	0.928571	1.07143	1.35714	1.46154	2	5_Meth+Tat::1	20	Gene PSMB2	MGC126885, MGC104215, PSMB2, HC7-I	proteasome (prosome, macropain) subunit, beta type, 2	NM_002794, hCT1957661.2, hCT2333795.1, hCT2359225.0	200039_s_at, 201404_x_at, 231323_at	NP_002785.1, EAX07408.1, EAX07406.1, EAX07407.1
GeneID:26523	EIF2C1	1	36348810	36389899	41089	+	6	1_Control::1::339, 2_Meth::1::415, 2_Meth::1::416, 3_Meth+NAC::1::228, 4_Tat::1::260, 5_Meth+Tat::1::351	48182, 182, 47446, 48086, 47638, 47574	downstream, in gene, downstream, downstream, downstream, downstream	1	1	1	1	1	13	14.5	12.5	15	13	1.15385	1.11538	1	0.866667	2	4_Tat::1	23	Gene EIF2C1	EIF2C1, AGO1, DKFZp686M13167, EIF2C, Q99, GERP95	eukaryotic translation initiation factor 2C, 1	NM_012199, hCT29522.1	218287_s_at, 222576_s_at	NP_036331.1, EAX07396.1
GeneID:192669	EIF2C3	1	36396772	36522063	125291	+	5	1_Control::1::339, 2_Meth::1::416, 3_Meth+NAC::1::228, 4_Tat::1::260, 5_Meth+Tat::1::351	220, -516, 124, -324, -388	in gene, upstream, in gene, upstream, upstream	1	1	1	1	1	17	20	19	23	20	1.35294	1.17647	1.17647	0.869565	1	4_Tat::1	23	Gene EIF2C3	AGO3, FLJ12765, EIF2C3, MGC86946	eukaryotic translation initiation factor 2C, 3	NM_024852, NM_177422, hCT2333926.0, hCT2333927.0	219426_at	NP_079128.2, NP_803171.1, EAX07394.1, EAX07395.1
GeneID:55700	MAP7D1	1	36621803	36646441	24638	+	15	1_Control::1::342, 1_Control::1::343, 1_Control::1::344, 1_Control::1::345, 2_Meth::1::419, 2_Meth::1::420, 2_Meth::1::421, 2_Meth::1::422, 3_Meth+NAC::1::229, 4_Tat::1::263, 4_Tat::1::264, 5_Meth+Tat::1::353, 5_Meth+Tat::1::354, 5_Meth+Tat::1::355, 5_Meth+Tat::1::356	2949, 17685, 26933, 29685, -6795, 2978, 19189, 27317, 27413, 181, 30677, -6763, 4917, 11317, 28405	in gene, in gene, downstream, downstream, upstream, in gene, in gene, downstream, downstream, in gene, downstream, upstream, in gene, in gene, downstream	1	1	1	1	1	11.25	14.75	10	10.5	14	0.933333	1.31111	1.24444	1.33333	4	2_Meth::1	18	Gene MAP7D1	PARCC1, FLJ39022, FLJ10350, RPRC1, MAP7D1, MGC117315	MAP7 domain containing 1	NM_018067, hCT1956314.1, hCT2333933.0, hCT2333936.0, hCT29520.2	217943_s_at	NP_060537.3, EAX07381.1, EAX07382.1, EAX07383.1, EAX07384.1
GeneID:9967	THRAP3	1	36690017	36770958	80941	+	31	1_Control::1::346, 1_Control::1::347, 1_Control::1::348, 1_Control::1::349, 1_Control::1::350, 1_Control::1::351, 2_Meth::1::423, 2_Meth::1::424, 2_Meth::1::425, 2_Meth::1::426, 2_Meth::1::427, 2_Meth::1::428, 2_Meth::1::429, 2_Meth::1::430, 3_Meth+NAC::1::230, 3_Meth+NAC::1::231, 3_Meth+NAC::1::232, 3_Meth+NAC::1::233, 3_Meth+NAC::1::234, 3_Meth+NAC::1::235, 4_Tat::1::265, 5_Meth+Tat::1::357, 5_…	335, 7775, 12415, 49631, 63375, 83423, 63, 15983, 25343, 51596, 62815, 75775, 83119, 97567, 7663, 12239, 24991, 29679, 46463, 82346, 83583, 95, 15999, 24639, 36175, 45279, 51519, 67682, 76159, 82495, 113919	in gene, in gene, in gene, in gene, in gene, downstream, in gene, in gene, in gene, in gene, in gene, in gene, downstream, downstream, in gene, in gene, in gene, in gene, in gene, downstream, downstream, in gene, in gene, in gene, in gene, in gene, in gene, in gene, in gene, downstream, downstream	1	1	1	1	1	11.375	13.75	8.625	9.5	13.125	0.835165	1.20879	1.15385	1.38158	8	5_Meth+Tat::1	30	Gene THRAP3	FLJ22082, MGC133082, MGC133083, TRAP150, THRAP3	thyroid hormone receptor associated protein 3	NM_005119, hCT2333938.0, hCT28292.3	217847_s_at, 222439_s_at, 222440_s_at, 242163_at	NP_005110.2, EAX07379.1, EAX07380.1
GeneID:79729	C1orf113	1	36771994	36786948	14954	+	15	1_Control::1::351, 1_Control::1::352, 1_Control::1::353, 2_Meth::1::428, 2_Meth::1::429, 2_Meth::1::430, 3_Meth+NAC::1::235, 3_Meth+NAC::1::236, 3_Meth+NAC::1::237, 4_Tat::1::265, 4_Tat::1::266, 5_Meth+Tat::1::363, 5_Meth+Tat::1::364, 5_Meth+Tat::1::365, 5_Meth+Tat::1::366	1446, 14662, 22918, -6202, 1142, 15590, 369, 16593, 25750, 1606, 31846, -14295, -5818, 518, 31942	in gene, in gene, downstream, upstream, in gene, downstream, in gene, downstream, downstream, in gene, downstream, upstream, upstream, in gene, downstream	1	1	1	1	1	14	19	13	16	15.5	1.14286	1.35714	1.10714	0.96875	2	2_Meth::1	20	Gene C1orf113	FLJ22938, C1orf113, SH3D21	SH3 domain containing 21	NM_024676, NM_001162530, hCT2333940.0, hCT2333942.0, hCT2333943.0	220193_at	NP_078952.4, NP_001156002.1, EAX07374.1, EAX07375.1, EAX07376.1
GeneID:55194	FAM176B	1	36787632	36789755	2123	-	8	1_Control::1::352, 1_Control::1::353, 2_Meth::1::430, 3_Meth+NAC::1::236, 3_Meth+NAC::1::237, 3_Meth+NAC::1::238, 4_Tat::1::266, 5_Meth+Tat::1::366	3099, -5157, 2171, 1168, -7989, -14213, -14085, -14181	downstream, upstream, downstream, in gene, upstream, upstream, upstream, upstream	1	1	1	1	1	16	20	15	19	18	1.1875	1.25	1.125	0.947368	1	2_Meth::1	20	Gene FAM176B	FAM176B, C1orf78, RP11-268J15.2, FLJ10647	family with sequence similarity 176, member B	NM_018166, hCT1826782.1, hCT2333779.0	220134_x_at, 221710_x_at, 229998_x_at	NP_060636.1, EAX07377.1, EAX07378.1
GeneID:83931	STK40	1	36805225	36851485	46260	-	23	1_Control::1::353, 1_Control::1::354, 1_Control::1::355, 1_Control::1::356, 1_Control::1::357, 1_Control::1::358, 2_Meth::1::430, 2_Meth::1::431, 2_Meth::1::432, 2_Meth::1::433, 2_Meth::1::434, 3_Meth+NAC::1::237, 3_Meth+NAC::1::238, 3_Meth+NAC::1::239, 3_Meth+NAC::1::240, 4_Tat::1::266, 4_Tat::1::267, 4_Tat::1::268, 4_Tat::1::269, 5_Meth+Tat::1::366, 5_Meth+Tat::1::367, 5_Meth+Tat::1::368, 5_Met…	56573, 47229, 30397, 25661, 11789, -675, 63901, 32061, 28477, 11229, -739, 53741, 47517, 11869, 413, 47645, 34098, 11229, 189, 47549, 26269, 11413, -483	downstream, downstream, in gene, in gene, in gene, upstream, downstream, in gene, in gene, in gene, upstream, downstream, downstream, in gene, in gene, downstream, in gene, in gene, in gene, downstream, in gene, in gene, upstream	1	1	1	1	1	19	23	15	16.333	19.333	0.859632	1.21053	1.01753	1.18368	3	2_Meth::1	32	Gene STK40	STK40, MGC4796, RP11-268J15.4, SHIK, SgK495	serine/threonine kinase 40	NM_032017, hCT1826784.2, hCT2333774.0, hCT2333776.0, hCT2359198.0, hCT2359199.0, hCT2359200.0	223852_s_at, 225015_s_at	NP_114406.1, EAX07368.1, EAX07369.1, EAX07370.1, EAX07372.1, EAX07373.1, EAX07371.1
GeneID:100506594	LOC100506594	1	36832620	36843420	10800	+	13	1_Control::1::356, 1_Control::1::357, 1_Control::1::358, 2_Meth::1::432, 2_Meth::1::433, 2_Meth::1::434, 3_Meth+NAC::1::239, 3_Meth+NAC::1::240, 4_Tat::1::268, 4_Tat::1::269, 5_Meth+Tat::1::367, 5_Meth+Tat::1::368, 5_Meth+Tat::1::369	-6796, 7076, 19540, -9612, 7636, 19604, 6996, 18452, 7636, 18676, -7404, 7452, 19348	upstream, in gene, downstream, upstream, in gene, downstream, in gene, downstream, in gene, downstream, upstream, in gene, downstream	1	1	1	1	1	19	23	15	16.333	19.333	0.859632	1.21053	1.01753	1.18368	3	2_Meth::1	32	Gene LOC100506594		hypothetical LOC100506594	XR_112061, XR_110496, XR_113341
GeneID:84967	LSM10	1	36859031	36863493	4462	-	8	1_Control::1::358, 1_Control::1::359, 2_Meth::1::434, 2_Meth::1::435, 2_Meth::1::436, 3_Meth+NAC::1::240, 4_Tat::1::269, 5_Meth+Tat::1::369	11333, -3531, 11269, 133, -3579, 12421, 12197, 11525	downstream, upstream, downstream, in gene, upstream, downstream, downstream, downstream	1	1	1	1	1	19	24.667	11.667	12.667	19	0.666684	1.29826	1	1.49996	3	2_Meth::1	32	Gene LSM10	LSM10, MGC15749, MSTP074, MST074	LSM10, U7 small nuclear RNA associated	NM_032881, hCT1826789.1	225593_at	NP_116270.1, EAX07367.1
GeneID:64960	MRPS15	1	36921362	36930040	8678	-	6	1_Control::1::360, 2_Meth::1::437, 3_Meth+NAC::1::241, 4_Tat::1::270, 5_Meth+Tat::1::370, 5_Meth+Tat::1::371	88, 88, 216, 184, 10472, 56	in gene, in gene, in gene, in gene, downstream, in gene	1	1	1	1	1	17.5	20.5	10.5	14	13.5	0.8	1.17143	0.771429	0.964286	2	2_Meth::1	23	Gene MRPS15	S15mt, DC37, FLJ11564, MRPS15, MPR-S15, RPMS15	mitochondrial ribosomal protein S15	NM_031280, hCT15524.3, hCT1956305.1, hCT1956306.1, hCT1961897.1, hCT2359197.0	221437_s_at, 223291_at, 223292_s_at, 226296_s_at	NP_112570.2, EAX07359.1, EAX07360.1, EAX07361.1, EAX07362.1, EAX07363.1
GeneID:1441	CSF3R	1	36931644	36948915	17271	-	6	1_Control::1::360, 2_Meth::1::437, 3_Meth+NAC::1::241, 4_Tat::1::270, 5_Meth+Tat::1::370, 5_Meth+Tat::1::371	18963, 18963, 19091, 19059, 29347, 18931	downstream, downstream, downstream, downstream, downstream, downstream	1	1	1	1	1	17.5	20.5	10.5	14	13.5	0.8	1.17143	0.771429	0.964286	2	2_Meth::1	23	Gene CSF3R	CSF3R, CD114, GCSFR	colony stimulating factor 3 receptor (granulocyte)	NM_000760, NM_156039, NM_172313, hCT1958919.1, hCT1958920.1, hCT1958921.1, hCT2333765.0, hCT2333767.0	1553297_a_at, 203591_s_at	NP_000751.1, NP_724781.1, NP_758519.1, EAX07356.1, EAX07357.1, EAX07358.1, EAX07354.1, EAX07355.1
GeneID:728431	LOC728431	1	37920480	37940047	19567	-	10	1_Control::1::361, 1_Control::1::362, 2_Meth::1::438, 2_Meth::1::439, 3_Meth+NAC::1::242, 3_Meth+NAC::1::243, 4_Tat::1::271, 4_Tat::1::272, 5_Meth+Tat::1::372, 5_Meth+Tat::1::373	23831, -11281, 24543, -11057, 26135, -10865, 25973, -11025, 27471, -11265	downstream, upstream, downstream, upstream, downstream, upstream, downstream, upstream, downstream, upstream	1	1	1	1	1	32	37	18.5	28.5	25	0.890625	1.15625	0.78125	0.877193	2	2_Meth::1	56	Gene LOC728431		hypothetical LOC728431	XR_112060, XR_112059, XR_110498, XR_110497, XR_113343, XR_113342	229678_at
GeneID:80149	ZC3H12A	1	37940119	37949978	9859	+	5	1_Control::1::362, 2_Meth::1::439, 3_Meth+NAC::1::243, 4_Tat::1::272, 5_Meth+Tat::1::373	11209, 10985, 10793, 10953, 11193	downstream, downstream, downstream, downstream, downstream	1	1	1	1	1	56	56	30	49	39	0.875	1	0.696429	0.795918	1	2_Meth::1	56	Gene ZC3H12A	MCPIP, RP3-423B22.1, ZC3H12A, dJ423B22.1, MCPIP1, FLJ23231	zinc finger CCCH-type containing 12A	NM_025079, hCT16805.1, hCT1956308.0, hCT2333501.0	218810_at	NP_079355.2, EAX07347.1, EAX07346.1, EAX07348.1
GeneID:64769	MEAF6	1	37958176	37980364	22188	-	5	1_Control::1::362, 2_Meth::1::439, 3_Meth+NAC::1::243, 4_Tat::1::272, 5_Meth+Tat::1::373	29036, 29260, 29452, 29292, 29052	downstream, downstream, downstream, downstream, downstream	1	1	1	1	1	56	56	30	49	39	0.875	1	0.696429	0.795918	1	2_Meth::1	56	Gene MEAF6	CDABP0189, MEAF6, FLJ11730, NY-SAR-91, C1orf149, Eaf6	MYST/Esa1-associated factor 6	NM_022756, hCT16810.4, hCT1956309.2, hCT1961900.2, hCT1961901.1, hCT2333448.1, hCT2350703.0	218165_at, 228517_at	NP_073593.2, EAX07342.1, EAX07339.1, EAX07340.1, EAX07341.1, EAX07343.1, EAX07344.1
GeneID:79753	SNIP1	1	38002142	38019903	17761	-	6	1_Control::1::363, 1_Control::1::364, 2_Meth::1::440, 3_Meth+NAC::1::244, 4_Tat::1::273, 5_Meth+Tat::1::374	16319, -7617, -7361, -6945, -7457, -7553	in gene, upstream, upstream, upstream, upstream, upstream	1	1	1	1	1	13	12	7.5	8.5	13	0.653846	0.923077	1	1.52941	2	5_Meth+Tat::1	21	Gene SNIP1	SNIP1, dJ423B22.2, RP3-423B22.3, FLJ12553	Smad nuclear interacting protein 1	NM_024700, hCT16809.2	219409_at	NP_078976.2, EAX07338.1
GeneID:7802	DNALI1	1	38022520	38032458	9938	+	5	1_Control::1::364, 2_Meth::1::440, 3_Meth+NAC::1::244, 4_Tat::1::273, 5_Meth+Tat::1::374	5000, 4744, 4328, 4840, 4936	in gene, in gene, in gene, in gene, in gene	1	1	1	1	1	15	16	9	13	21	0.866667	1.06667	1.4	1.61538	1	5_Meth+Tat::1	21	Gene DNALI1	DNALI1, hp28, dJ423B22.5, P28	dynein, axonemal, light intermediate chain 1	NM_003462, hCT16803.3, hCT1961899.1, hCT2333506.0	205186_at, 227081_at	NP_003453.2, EAX07335.1, EAX07334.1, EAX07336.1
GeneID:29889	GNL2	1	38032413	38061586	29173	-	6	1_Control::1::364, 2_Meth::1::440, 2_Meth::1::441, 3_Meth+NAC::1::244, 4_Tat::1::273, 5_Meth+Tat::1::374	34066, 34322, 114, 34738, 34226, 34130	downstream, downstream, in gene, downstream, downstream, downstream	1	1	1	1	1	11.5	16.5	7	10	16	0.869565	1.43478	1.3913	1.6	2	5_Meth+Tat::1	21	Gene GNL2	Ngp-1, NGP1, HUMAUANTIG, GNL2, FLJ40906	guanine nucleotide binding protein-like 2 (nucleolar)	NM_013285, hCT16801.3	201948_at	NP_037417.1, EAX07333.1
GeneID:149175	MANEAL	1	38259774	38267278	7504	+	5	1_Control::1::365, 2_Meth::1::442, 3_Meth+NAC::1::245, 4_Tat::1::274, 5_Meth+Tat::1::375	14610, 14285, 14354, 14498, 14359	downstream, downstream, downstream, downstream, downstream	1	1	1	1	1	27	34	19	29	29	1.07407	1.25926	1.07407	1	1	2_Meth::1	34	Gene MANEAL	FLJ31434, RP11-109P14.3, MANEAL, MGC78681	mannosidase, endo-alpha-like	NM_152496, NM_001031740, NM_001113482, hCT16806.4, hCT2333583.1	226132_s_at, 231564_at	NP_689709.1, NP_001026910.1, NP_001106954.1, EAX07319.1, EAX07320.1
GeneID:79693	YRDC	1	38268614	38273865	5251	-	6	1_Control::1::365, 2_Meth::1::442, 3_Meth+NAC::1::245, 4_Tat::1::274, 5_Meth+Tat::1::375, 5_Meth+Tat::1::376	-519, -194, -263, -407, -268, -6263	upstream, upstream, upstream, upstream, upstream, upstream	1	1	1	1	1	27	34	19	29	29	1.07407	1.25926	1.07407	1	1	2_Meth::1	34	Gene YRDC	IRIP, DRIP3, YRDC, SUA5, RP11-109P14.4, FLJ23476, FLJ26165	yrdC domain containing (E. coli)	NM_024640, hCT16812.3, hCT2333528.0	218647_s_at, 222703_s_at	NP_078916.3, EAX07317.1, EAX07318.1
GeneID:127687	C1orf122	1	38273473	38275126	1653	+	8	1_Control::1::365, 1_Control::1::366, 2_Meth::1::442, 3_Meth+NAC::1::245, 4_Tat::1::274, 5_Meth+Tat::1::375, 5_Meth+Tat::1::376, 5_Meth+Tat::1::377	911, 15867, 586, 655, 799, 660, 6655, 12415	in gene, downstream, in gene, in gene, in gene, in gene, downstream, downstream	1	1	1	1	1	17.5	22.5	14	19	20	1.08571	1.28571	1.14286	1.05263	2	2_Meth::1	34	Gene C1orf122	C1orf122, ALAESM, FLJ45459, FLJ23476	chromosome 1 open reading frame 122	NM_198446, NM_001142726, hCT16811.3, hCT2348647.0, hCT2348648.0, hCT2348649.0	225480_at	NP_940848.2, NP_001136198.1, EAX07313.1, EAX07314.1, EAX07315.1, EAX07316.1
GeneID:4520	MTF1	1	38275239	38325292	50053	-	25	1_Control::1::365, 1_Control::1::366, 1_Control::1::367, 1_Control::1::368, 2_Meth::1::442, 2_Meth::1::443, 2_Meth::1::444, 2_Meth::1::445, 2_Meth::1::446, 3_Meth+NAC::1::245, 3_Meth+NAC::1::246, 3_Meth+NAC::1::247, 3_Meth+NAC::1::248, 3_Meth+NAC::1::249, 4_Tat::1::274, 4_Tat::1::275, 4_Tat::1::276, 5_Meth+Tat::1::375, 5_Meth+Tat::1::376, 5_Meth+Tat::1::377, 5_Meth+Tat::1::378, 5_Meth+Tat::1::379…	50908, 35952, 10868, 44, 51233, 36945, 34620, 11105, -180, 51164, 30732, 14172, 8940, -276, 51020, 34668, -564, 51159, 45164, 39404, 34396, 30988, 18428, 6252, 172	downstream, in gene, in gene, in gene, downstream, in gene, in gene, in gene, upstream, downstream, in gene, in gene, in gene, upstream, downstream, in gene, upstream, downstream, in gene, in gene, in gene, in gene, in gene, in gene, in gene	1	1	1	1	1	16	23.5	12	15.5	17.5	0.96875	1.46875	1.09375	1.12903	4	2_Meth::1	38	Gene MTF1	MTF-1, MGC23036, ZRF, MTF1	metal-regulatory transcription factor 1	NM_005955, hCT14235.3	205322_s_at, 205323_s_at, 227150_at	NP_005946.2, EAX07312.1
GeneID:3633	INPP5B	1	38326369	38412729	86360	-	13	1_Control::1::367, 1_Control::1::368, 1_Control::1::369, 2_Meth::1::445, 2_Meth::1::446, 2_Meth::1::447, 2_Meth::1::448, 3_Meth+NAC::1::248, 3_Meth+NAC::1::249, 4_Tat::1::276, 5_Meth+Tat::1::381, 5_Meth+Tat::1::382, 5_Meth+Tat::1::383	98305, 87481, -8487, 98542, 87257, 15625, -7271, 96377, 87161, 86873, 93689, 87609, -8807	downstream, downstream, upstream, downstream, downstream, in gene, upstream, downstream, downstream, downstream, downstream, downstream, upstream	1	1	1	1	1	14.75	20.75	9.75	12.5	13.25	0.847458	1.40678	0.898305	1.06	4	2_Meth::1	38	Gene INPP5B	MGC65156, 5PTase, MGC71303, INPP5B	inositol polyphosphate-5-phosphatase, 75kDa	NM_005540, hCT1956307.1, hCT2333524.0, hCT2359090.0, hCT2359091.0, hCT2359092.0	1563565_at, 213643_s_at, 213804_at	NP_005531.2, EAX07308.1, EAX07307.1, EAX07309.1, EAX07310.1, EAX07311.1
GeneID:10946	SF3A3	1	38422647	38455761	33114	-	13	1_Control::1::369, 1_Control::1::370, 1_Control::1::371, 2_Meth::1::448, 2_Meth::1::449, 2_Meth::1::450, 2_Meth::1::451, 3_Meth+NAC::1::250, 4_Tat::1::277, 4_Tat::1::278, 5_Meth+Tat::1::383, 5_Meth+Tat::1::384, 5_Meth+Tat::1::385	34545, 113, -10991, 35761, 5841, -15, -9359, 305, 193, -10831, 34225, 225, -9711	downstream, in gene, upstream, downstream, in gene, upstream, upstream, in gene, in gene, upstream, downstream, in gene, upstream	1	1	1	1	1	20.333	21	16.667	16	19.667	0.786898	1.0328	0.967245	1.22919	3	5_Meth+Tat::1	37	Gene SF3A3	SAP61, SF3a60, PRP9, SF3A3, PRPF9	splicing factor 3a, subunit 3, 60kDa	NM_006802, hCT2333520.0, hCT2333521.0, hCT2333522.0	203818_s_at	NP_006793.1, EAX07306.1, EAX07304.1, EAX07305.1
GeneID:2275	FHL3	1	38462442	38471234	8792	-	10	1_Control::1::370, 1_Control::1::371, 2_Meth::1::450, 2_Meth::1::451, 2_Meth::1::452, 3_Meth+NAC::1::250, 4_Tat::1::277, 4_Tat::1::278, 5_Meth+Tat::1::384, 5_Meth+Tat::1::385	15586, 4482, 15458, 6114, -7102, 15778, 15666, 4642, 15698, 5762	downstream, in gene, downstream, in gene, upstream, downstream, downstream, in gene, downstream, in gene	1	1	1	1	1	19.333	20.667	16.667	14.667	20	0.758651	1.069	1.0345	1.36361	3	5_Meth+Tat::1	37	Gene FHL3	MGC19547, FHL3, SLIM2, MGC8696, MGC23614	four and a half LIM domains 3	NM_004468, hCT2333517.0, hCT2333519.0	218818_at	NP_004459.2, EAX07301.1, EAX07302.1
GeneID:51118	UTP11L	1	38478384	38490497	12113	+	7	1_Control::1::372, 2_Meth::1::452, 2_Meth::1::453, 3_Meth+NAC::1::251, 3_Meth+NAC::1::252, 4_Tat::1::279, 5_Meth+Tat::1::386	15360, -48, 18896, 13456, 17248, 17648, 17520	downstream, upstream, downstream, downstream, downstream, downstream, downstream	1	1	1	1	1	13	16	9.5	13.5	18	1.03846	1.23077	1.38462	1.33333	2	5_Meth+Tat::1	23	Gene UTP11L	UTP11L, CGI94, CGI-94	UTP11-like, U3 small nucleolar ribonucleoprotein, (yeast)	NM_016037, hCT2333591.0, hCT2333592.0	218235_s_at, 233760_at	NP_057121.2, EAX07299.1, EAX07300.1
GeneID:5453	POU3F1	1	38509523	38512450	2927	-	3	1_Control::1::372, 2_Meth::1::453, 3_Meth+NAC::1::252	18706, 15170, 16818	downstream, downstream, downstream	1	1	1	0	0	15	18	11	19	23	1.26667	1.2	1.53333	1.21053	1	5_Meth+Tat::1	23	Gene POU3F1	OCT6, OTF6, SCIP, POU3F1	POU class 3 homeobox 1	NM_002699, hCT1641172.3	208345_s_at, 210475_at	NP_002690.3, EAX07298.1
GeneID:79647	AKIRIN1	1	39456916	39471737	14821	+	11	1_Control::1::376, 1_Control::1::377, 1_Control::1::378, 2_Meth::1::455, 2_Meth::1::456, 3_Meth+NAC::1::253, 3_Meth+NAC::1::254, 4_Tat::1::280, 4_Tat::1::281, 5_Meth+Tat::1::389, 5_Meth+Tat::1::390	3020, 6732, 18796, 44, 23820, 11386, 17932, 1564, 18716, 28, 24668	in gene, in gene, downstream, in gene, downstream, in gene, downstream, in gene, downstream, in gene, downstream	1	1	1	1	1	17	19	15	14	18	0.823529	1.11765	1.05882	1.28571	1	2_Meth::1	19	Gene AKIRIN1	RP11-781D11.2, FLJ12666, STRF2, AKIRIN1, C1orf108	akirin 1	NM_024595, NM_001136275, hCT1961812.1, hCT2333874.0, hCT32344.3	217893_s_at, 222458_s_at, 222459_at	NP_078871.1, NP_001129747.1, EAX07283.1, EAX07284.1, EAX07285.1
GeneID:4725	NDUFS5	1	39491967	39500308	8341	+	19	1_Control::1::378, 1_Control::1::379, 1_Control::1::380, 1_Control::1::381, 1_Control::1::382, 2_Meth::1::456, 2_Meth::1::457, 2_Meth::1::458, 2_Meth::1::459, 3_Meth+NAC::1::255, 3_Meth+NAC::1::256, 4_Tat::1::282, 4_Tat::1::283, 4_Tat::1::284, 5_Meth+Tat::1::390, 5_Meth+Tat::1::391, 5_Meth+Tat::1::392, 5_Meth+Tat::1::393, 5_Meth+Tat::1::394	-16255, 97, 6049, 10390, 23617, -11231, 65, 10529, 20993, -9647, 16089, -9119, 10721, 17313, -10383, 145, 11246, 13729, 18849	upstream, in gene, in gene, downstream, downstream, upstream, in gene, downstream, downstream, upstream, downstream, upstream, downstream, downstream, upstream, in gene, downstream, downstream, downstream	1	1	1	1	1	16.333	19.333	12	12.333	17.667	0.755097	1.18368	1.08168	1.4325	3	2_Meth::1	29	Gene NDUFS5	CI-15k, CI15K, NDUFS5		NM_001184979, NM_004552, hCT1821620.1, hCT1961779.1	201757_at	NP_001171908.1, NP_004543.1, EAX07286.1, EAX07287.1
GeneID:23499	MACF1	1	39547118	39952789	405671	+	24	1_Control::1::384, 1_Control::1::385, 1_Control::1::386, 1_Control::1::387, 1_Control::1::388, 1_Control::1::389, 1_Control::1::390, 1_Control::1::391, 2_Meth::1::462, 2_Meth::1::463, 2_Meth::1::464, 3_Meth+NAC::1::258, 3_Meth+NAC::1::259, 4_Tat::1::286, 4_Tat::1::287, 4_Tat::1::288, 5_Meth+Tat::1::396, 5_Meth+Tat::1::397, 5_Meth+Tat::1::398, 5_Meth+Tat::1::399, 5_Meth+Tat::1::400, 5_Meth+Tat::1:…	123490, 133906, 176802, 190690, 317426, 328146, 377778, 409570, 123426, 134386, 409522, 174898, 409506, 133085, 329362, 409778, 133778, 177330, 188818, 258338, 269031, 297858, 384594, 409138	in gene, in gene, in gene, in gene, in gene, in gene, in gene, downstream, in gene, in gene, downstream, in gene, downstream, in gene, in gene, downstream, in gene, in gene, in gene, in gene, in gene, in gene, in gene, downstream	1	1	1	1	1	9.5	8.333	7.083	8.833	10	0.929789	0.877158	1.05263	1.13212	12	4_Tat::1	35	Gene MACF1	FLJ46776, KIAA0465, MACF1, MACF, FLJ45612, KIAA1251, OFC4, ACF7, ABP620	microtubule-actin crosslinking factor 1	NM_033044, NM_012090, hCT2333879.0, hCT2333885.0, hCT2333886.0, hCT2333887.0, hCT2333888.0, hCT2333889.0, hCT2333890.0, hCT2333891.0, hCT2333892.0	1553407_at, 207358_x_at, 208633_s_at, 208634_s_at, 214894_x_at, 215222_x_at, 232168_x_at	NP_149033.2, NP_036222.3, EAX07274.1, EAX07275.1, EAX07276.1, EAX07282.1, EAX07277.1, EAX07278.1, EAX07279.1, EAX07280.1, EAX07281.1
GeneID:353500	BMP8A	1	39957318	39995541	38223	+	11	1_Control::1::391, 1_Control::1::392, 2_Meth::1::464, 2_Meth::1::465, 3_Meth+NAC::1::259, 3_Meth+NAC::1::260, 4_Tat::1::288, 4_Tat::1::289, 5_Meth+Tat::1::403, 5_Meth+Tat::1::404, 5_Meth+Tat::1::405	-630, 85082, -678, 67898, -694, 83546, -422, 85082, -1062, 32890, 67642	upstream, downstream, upstream, downstream, upstream, downstream, upstream, downstream, upstream, in gene, downstream	1	1	1	1	1	45	53	28.5	47	38.5	1.04444	1.17778	0.855556	0.819149	2	2_Meth::1	81	Gene BMP8A	FLJ14351, BMP8A, FLJ45264	bone morphogenetic protein 8a	NM_181809, hCT1821617.1	207866_at, 220203_at, 220204_s_at	NP_861525.2, EAX07273.1
GeneID:8761	PABPC4	1	40026485	40042521	16036	-	5	1_Control::1::392, 2_Meth::1::465, 3_Meth+NAC::1::260, 4_Tat::1::289, 5_Meth+Tat::1::405	121, 17305, 1657, 121, 17561	in gene, downstream, in gene, in gene, downstream	1	1	1	1	1	67	81	43	59	57	0.880597	1.20896	0.850746	0.966102	1	2_Meth::1	81	Gene PABPC4	PABPC4, PABP4, APP1, iPABP, FLJ43938, APP-1	poly(A) binding protein, cytoplasmic 4 (inducible form)	NM_001135653, NM_003819, NM_001135654, hCT2333644.0, hCT2333645.0, hCT2333646.0, hCT2333647.0, hCT2333648.0, hCT2333649.0, hCT2333650.0, hCT2359171.0	201064_s_at	NP_001129125.1, NP_003810.1, NP_001129126.1, EAX07261.1, EAX07264.1, EAX07268.1, EAX07262.1, EAX07263.1, EAX07265.1, EAX07266.1, EAX07267.1
GeneID:100506950	LOC100506950	1	40030769	40038875	8106	+	5	1_Control::1::392, 2_Meth::1::465, 3_Meth+NAC::1::260, 4_Tat::1::289, 5_Meth+Tat::1::405	11631, -5553, 10095, 11631, -5809	downstream, upstream, downstream, downstream, upstream	1	1	1	1	1	67	81	43	59	57	0.880597	1.20896	0.850746	0.966102	1	2_Meth::1	81	Gene LOC100506950		hypothetical LOC100506950	XR_112057, XR_110500, XR_113345
GeneID:677834	SNORA55	1	40033046	40033182	136	-	5	1_Control::1::392, 2_Meth::1::465, 3_Meth+NAC::1::260, 4_Tat::1::289, 5_Meth+Tat::1::405	-9218, 7966, -7682, -9218, 8222	upstream, downstream, upstream, upstream, downstream	1	1	1	1	1	67	81	43	59	57	0.880597	1.20896	0.850746	0.966102	1	2_Meth::1	81	Gene SNORA55	ACA55, SNORA55	small nucleolar RNA, H/ACA box 55	NR_002983
GeneID:10450	PPIE	1	40204517	40229586	25069	+	5	1_Control::1::393, 2_Meth::1::466, 3_Meth+NAC::1::261, 4_Tat::1::290, 5_Meth+Tat::1::406	23867, 22843, 23067, 22907, 23963	in gene, in gene, in gene, in gene, in gene	1	1	1	1	1	40	53	25	46	41	1.15	1.325	1.025	0.891304	1	2_Meth::1	53	Gene PPIE	CYP-33, PPIE, MGC3736, CYP33, MGC111222	peptidylprolyl isomerase E (cyclophilin E)	NM_203456, NM_006112, NM_001195007, NR_036543, NR_036544, hCT1686318.2, hCT6898.2	202494_at, 210502_s_at	NP_982281.1, NP_006103.1, NP_001181936.1, EAX07255.1, EAX07256.1
GeneID:656	BMP8B	1	40223903	40254533	30630	-	6	1_Control::1::393, 2_Meth::1::466, 2_Meth::1::467, 3_Meth+NAC::1::261, 4_Tat::1::290, 5_Meth+Tat::1::406	26149, 27173, -10427, 26949, 27109, 26053	in gene, in gene, upstream, in gene, in gene, in gene	1	1	1	1	1	35.5	51.5	24	38	40.5	1.07042	1.4507	1.14085	1.06579	2	2_Meth::1	53	Gene BMP8B	MGC131757, BMP8B, OP2, BMP8	bone morphogenetic protein 8b	NM_001720, hCT1821612.2	207865_s_at, 221615_at, 235275_at	NP_001711.2, EAX07254.1
GeneID:64064	OXCT2	1	40235197	40237020	1823	-	5	1_Control::1::393, 2_Meth::1::466, 3_Meth+NAC::1::261, 4_Tat::1::290, 5_Meth+Tat::1::406	8636, 9660, 9436, 9596, 8540	downstream, downstream, downstream, downstream, downstream	1	1	1	1	1	40	53	25	46	41	1.15	1.325	1.025	0.891304	1	2_Meth::1	53	Gene OXCT2	FKSG25, FLJ00030, SCOTT, OXCT2	3-oxoacid CoA transferase 2	NM_022120	220256_s_at, 233301_at	NP_071403.1
GeneID:54802	TRIT1	1	40306703	40349177	42474	-	5	1_Control::1::394, 2_Meth::1::468, 3_Meth+NAC::1::262, 4_Tat::1::291, 5_Meth+Tat::1::407	57, -71671, 249, 185, 57	in gene, upstream, in gene, in gene, in gene	1	1	1	1	1	129	160	93	116	123	0.899225	1.24031	0.953488	1.06034	1	2_Meth::1	160	Gene TRIT1	MOD5, MGC149243, FLJ20061, MGC149242, TRIT1, IPT	tRNA isopentenyltransferase 1	NM_017646, hCT1957526.1, hCT6901.3	218617_at	NP_060116.2, EAX07252.1, EAX07253.1
GeneID:4610	MYCL1	1	40361096	40367687	6591	-	5	1_Control::1::394, 2_Meth::1::468, 3_Meth+NAC::1::262, 4_Tat::1::291, 5_Meth+Tat::1::407	18567, -53161, 18759, 18695, 18567	downstream, upstream, downstream, downstream, downstream	1	1	1	1	1	129	160	93	116	123	0.899225	1.24031	0.953488	1.06034	1	2_Meth::1	160	Gene MYCL1	bHLHe38, LMYC, MYCL, MYCL1	v-myc myelocytomatosis viral oncogene homolog 1, lung carcinoma derived (avian)	NM_001033081, NM_001033082, NM_005376, hCT2335863.0, hCT6900.2	214058_at, 215491_at	NP_001028253.1, NP_001028254.2, NP_005367.2, EAX07250.1, EAX07251.1
GeneID:84879	MFSD2A	1	40420784	40435628	14844	+	5	1_Control::1::395, 2_Meth::1::468, 3_Meth+NAC::1::263, 4_Tat::1::292, 5_Meth+Tat::1::408	112, 64, 160, 144, 48	in gene, in gene, in gene, in gene, in gene	1	1	1	1	1	129	160	93	116	123	0.899225	1.24031	0.953488	1.06034	1	2_Meth::1	160	Gene MFSD2A	FLJ14490, MFSD2A, FLJ35904, MFSD2	major facilitator superfamily domain containing 2A	NM_032793, NM_001136493, hCT1654625.2, hCT2336003.0, hCT2359161.0, hCT2359162.0	1553386_at, 225316_at	NP_116182.2, NP_001129965.1, EAX07246.1, EAX07247.1, EAX07248.1, EAX07249.1
GeneID:10487	CAP1	1	40506255	40538321	32066	+	5	1_Control::1::396, 2_Meth::1::469, 3_Meth+NAC::1::264, 4_Tat::1::293, 5_Meth+Tat::1::409	-335, -367, -303, -351, -191	upstream, upstream, upstream, upstream, upstream	1	1	1	1	1	214	238	157	177	198	0.827103	1.11215	0.925234	1.11864	1	2_Meth::1	238	Gene CAP1	CAP1, CAP1-PEN, CAP	CAP, adenylate cyclase-associated protein 1 (yeast)	NM_006367, NM_001105530, hCT2336007.0, hCT2336008.0, hCT2336009.0, hCT2336010.0, hCT2336011.0, hCT2359164.0, hCT2359165.0	200625_s_at, 213798_s_at	NP_006358.1, NP_001099000.1, EAX07240.1, EAX07241.1, EAX07243.1, EAX07245.1, EAX07239.1, EAX07242.1, EAX07244.1
GeneID:5538	PPT1	1	40538382	40563142	24760	-	5	1_Control::1::396, 2_Meth::1::469, 3_Meth+NAC::1::264, 4_Tat::1::293, 5_Meth+Tat::1::409	57222, 57254, 57190, 57238, 57078	downstream, downstream, downstream, downstream, downstream	1	1	1	1	1	214	238	157	177	198	0.827103	1.11215	0.925234	1.11864	1	2_Meth::1	238	Gene PPT1	CLN1, PPT, PPT1, INCL	palmitoyl-protein thioesterase 1	NM_000310, NM_001142604, hCT1814666.2, hCT2335860.0	200975_at	NP_000301.1, NP_001136076.1, EAX07237.1, EAX07238.1
GeneID:6018	RLF	1	40627041	40706593	79552	+	5	1_Control::1::396, 2_Meth::1::469, 3_Meth+NAC::1::264, 4_Tat::1::293, 5_Meth+Tat::1::409	-121121, -121153, -121089, -121137, -120977	upstream, upstream, upstream, upstream, upstream	1	1	1	1	1	214	238	157	177	198	0.827103	1.11215	0.925234	1.11864	1	2_Meth::1	238	Gene RLF	RLF, ZN-15L, MGC142226, ZNF292L	rearranged L-myc fusion	NM_012421, hCT6699.3	204243_at	NP_036553.2, EAX07236.1
GeneID:127391	TMCO2	1	40713573	40717365	3792	+	5	1_Control::1::396, 2_Meth::1::469, 3_Meth+NAC::1::264, 4_Tat::1::293, 5_Meth+Tat::1::409	-207653, -207685, -207621, -207669, -207509	upstream, upstream, upstream, upstream, upstream	1	1	1	1	1	214	238	157	177	198	0.827103	1.11215	0.925234	1.11864	1	2_Meth::1	238	Gene TMCO2	TMCO2, dJ39G22.2, MGC131705	transmembrane and coiled-coil domains 2	NM_001008740, hCT1815123.1	231264_at	NP_001008740.1, EAX07235.1
GeneID:10269	ZMPSTE24	1	40723733	40759856	36123	+	5	1_Control::1::396, 2_Meth::1::469, 3_Meth+NAC::1::264, 4_Tat::1::293, 5_Meth+Tat::1::409	-217813, -217845, -217781, -217829, -217669	upstream, upstream, upstream, upstream, upstream	1	1	1	1	1	214	238	157	177	198	0.827103	1.11215	0.925234	1.11864	1	2_Meth::1	238	Gene ZMPSTE24	FACE-1, PRO1, FACE1, FLJ14968, ZMPSTE24, Ste24p, HGPS, STE24	zinc metallopeptidase (STE24 homolog, S. cerevisiae)	NM_005857, hCT2336014.0, hCT6274.2	202939_at	NP_005848.2, EAX07233.1, EAX07234.1
GeneID:1298	COL9A2	1	40766163	40782939	16776	-	5	1_Control::1::396, 2_Meth::1::469, 3_Meth+NAC::1::264, 4_Tat::1::293, 5_Meth+Tat::1::409	277019, 277051, 276987, 277035, 276875	downstream, downstream, downstream, downstream, downstream	1	1	1	1	1	214	238	157	177	198	0.827103	1.11215	0.925234	1.11864	1	2_Meth::1	238	Gene COL9A2	MED, DJ39G22.4, EDM2, COL9A2	collagen, type IX, alpha 2	NM_001852, hCT1965930.2, hCT2335855.0, hCT2343351.0, hCT2343352.0, hCT2343353.0, hCT2343354.0, hCT2359251.0, hCT2359252.0, hCT6700.4	213622_at, 232542_at	NP_001843.1, EAX07232.1, EAX07226.1, EAX07227.1, EAX07229.1, EAX07230.1, EAX07224.1, EAX07225.1, EAX07228.1, EAX07231.1
GeneID:100286988	LOC100286988	1	40839353	40872543	33190	-	10	1_Control::1::396, 1_Control::1::397, 2_Meth::1::469, 2_Meth::1::470, 3_Meth+NAC::1::264, 3_Meth+NAC::1::265, 4_Tat::1::293, 4_Tat::1::294, 5_Meth+Tat::1::409, 5_Meth+Tat::1::410	366623, -43313, 366655, -43361, 366591, -284993, 366639, -43329, 366479, -70241	downstream, upstream, downstream, upstream, downstream, upstream, downstream, upstream, downstream, upstream	1	1	1	1	1	231	246.5	184	203	207.5	0.878788	1.0671	0.898268	1.02217	2	2_Meth::1	255	Gene LOC100286988		hypothetical LOC100286988	XR_112056, XR_110501, XR_113346
GeneID:64744	SMAP2	1	40839728	40888994	49266	+	10	1_Control::1::396, 1_Control::1::397, 2_Meth::1::469, 2_Meth::1::470, 3_Meth+NAC::1::264, 3_Meth+NAC::1::265, 4_Tat::1::293, 4_Tat::1::294, 5_Meth+Tat::1::409, 5_Meth+Tat::1::410	-333808, 76128, -333840, 76176, -333776, 317808, -333824, 76144, -333664, 103056	upstream, downstream, upstream, downstream, upstream, downstream, upstream, downstream, upstream, downstream	1	1	1	1	1	231	246.5	184	203	207.5	0.878788	1.0671	0.898268	1.02217	2	2_Meth::1	255	Gene SMAP2	SMAP2, RP1-228H13.3, SMAP1L	small ArfGAP2	NM_022733, hCT1965929.1, hCT2359248.0, hCT2359249.0	225282_at	NP_073570.1, EAX07220.1, EAX07221.1, EAX07222.1
GeneID:65243	ZNF643	1	40916337	40929390	13053	+	5	1_Control::1::397, 2_Meth::1::470, 3_Meth+NAC::1::265, 4_Tat::1::294, 5_Meth+Tat::1::410	-481, -433, 241199, -465, 26447	upstream, upstream, downstream, upstream, downstream	1	1	1	1	1	248	255	211	229	217	0.923387	1.02823	0.875	0.947598	1	2_Meth::1	255	Gene ZNF643	RP11-656D10.1, ZNF643, FLJ34293	zinc finger protein 643	NM_023070, hCT1965928.1, hCT2336019.0, hCT2359247.0, hCT6697.3	207219_at	NP_075558.2, EAX07219.1, EAX07216.1, EAX07217.1, EAX07218.1
GeneID:339559	ZNF642	1	40943302	40962015	18713	+	5	1_Control::1::397, 2_Meth::1::470, 3_Meth+NAC::1::265, 4_Tat::1::294, 5_Meth+Tat::1::410	-27446, -27398, 214234, -27430, -518	upstream, upstream, downstream, upstream, upstream	1	1	1	1	1	248	255	211	229	217	0.923387	1.02823	0.875	0.947598	1	2_Meth::1	255	Gene ZNF642	ZNF642, FLJ16030, Zfp69, RP11-656D10.2	zinc finger protein 642	NM_198494, hCT1659865.3	1569107_s_at	NP_940896.2, EAX07215.1
GeneID:64789	DEM1	1	40974433	40982228	7795	+	5	1_Control::1::397, 2_Meth::1::470, 3_Meth+NAC::1::265, 4_Tat::1::294, 5_Meth+Tat::1::410	-58577, -58529, 183103, -58561, -31649	upstream, upstream, downstream, upstream, upstream	1	1	1	1	1	248	255	211	229	217	0.923387	1.02823	0.875	0.947598	1	2_Meth::1	255	Gene DEM1	FLJ13183, Exo V, C1orf176, DEM1, FLJ11445, FLJ21144	defects in morphology 1 homolog (S. cerevisiae)	NM_022774, hCT1814661.1, hCT1966173.1, hCT1966174.0, hCT1966176.1, hCT2359077.0	219567_s_at, 222902_s_at	NP_073611.1, EAX07214.1, EAX07210.1, EAX07211.1, EAX07212.1, EAX07213.1
GeneID:127396	ZNF684	1	40997233	41013841	16608	+	5	1_Control::1::397, 2_Meth::1::470, 3_Meth+NAC::1::265, 4_Tat::1::294, 5_Meth+Tat::1::410	-81377, -81329, 160303, -81361, -54449	upstream, upstream, downstream, upstream, upstream	1	1	1	1	1	248	255	211	229	217	0.923387	1.02823	0.875	0.947598	1	2_Meth::1	255	Gene ZNF684	ZNF684, MGC27466	zinc finger protein 684	NM_152373, hCT13963.3, hCT2335995.0	232563_at, 244398_x_at	NP_689586.3, EAX07208.1, EAX07209.1
GeneID:9783	RIMS3	1	41086352	41131324	44972	-	5	1_Control::1::398, 2_Meth::1::471, 3_Meth+NAC::1::265, 4_Tat::1::295, 5_Meth+Tat::1::411	-26260, -26212, -26212, -26212, -26372	upstream, upstream, upstream, upstream, upstream	1	1	1	1	1	248	255	211	229	217	0.923387	1.02823	0.875	0.947598	1	2_Meth::1	255	Gene RIMS3	RIM3, KIAA0237, RIMS3, NIM3	regulating synaptic membrane exocytosis 3	NM_014747, hCT12798.2, hCT1967774.1	204730_at, 210991_s_at	NP_055562.2, EAX07206.1, EAX07207.1
GeneID:100130557	LOC100130557	1	41154752	41157933	3181	-	5	1_Control::1::398, 2_Meth::1::471, 3_Meth+NAC::1::265, 4_Tat::1::295, 5_Meth+Tat::1::411	349, 397, 397, 397, 237	in gene, in gene, in gene, in gene, in gene	1	1	1	1	1	248	255	211	229	217	0.923387	1.02823	0.875	0.947598	1	2_Meth::1	255	Gene LOC100130557		hypothetical LOC100130557	NR_024567
GeneID:4802	NFYC	1	41157242	41237275	80033	+	5	1_Control::1::398, 2_Meth::1::471, 3_Meth+NAC::1::265, 4_Tat::1::295, 5_Meth+Tat::1::411	342, 294, 294, 294, 454	in gene, in gene, in gene, in gene, in gene	1	1	1	1	1	248	255	211	229	217	0.923387	1.02823	0.875	0.947598	1	2_Meth::1	255	Gene NFYC	H1TF2A, HAP5, NFYC, NF-YC, FLJ45775, DKFZp667G242, CBFC, HSM, CBF-C	nuclear transcription factor Y, gamma	NM_014223, NM_001142587, NM_001142588, NM_001142589, NM_001142590, hCT13965.4, hCT1956196.1, hCT2333481.0, hCT2333482.0, hCT2359112.0, hCT2359113.0	1558782_a_at, 1559218_s_at, 202215_s_at, 202216_x_at, 211251_x_at, 211797_s_at, 238231_at	NP_055038.2, NP_001136059.1, NP_001136060.1, NP_001136061.1, NP_001136062.1, EAX07202.1, EAX07198.1, EAX07199.1, EAX07200.1, EAX07201.1, EAX07203.1
GeneID:407034	MIR30E	1	41220027	41220118	91	+	5	1_Control::1::398, 2_Meth::1::471, 3_Meth+NAC::1::265, 4_Tat::1::295, 5_Meth+Tat::1::411	-62443, -62491, -62491, -62491, -62331	upstream, upstream, upstream, upstream, upstream	1	1	1	1	1	248	255	211	229	217	0.923387	1.02823	0.875	0.947598	1	2_Meth::1	255	Gene MIR30E	MIRN30E, MIR30E	microRNA 30e	NR_029846
GeneID:407031	MIR30C1	1	41222956	41223044	88	+	5	1_Control::1::398, 2_Meth::1::471, 3_Meth+NAC::1::265, 4_Tat::1::295, 5_Meth+Tat::1::411	-65372, -65420, -65420, -65420, -65260	upstream, upstream, upstream, upstream, upstream	1	1	1	1	1	248	255	211	229	217	0.923387	1.02823	0.875	0.947598	1	2_Meth::1	255	Gene MIR30C1	MIR30C1, MIRN30C1	microRNA 30c-1	NR_029833
GeneID:9132	KCNQ4	1	41249684	41306124	56440	+	5	1_Control::1::398, 2_Meth::1::471, 3_Meth+NAC::1::265, 4_Tat::1::295, 5_Meth+Tat::1::411	-92100, -92148, -92148, -92148, -91988	upstream, upstream, upstream, upstream, upstream	1	1	1	1	1	248	255	211	229	217	0.923387	1.02823	0.875	0.947598	1	2_Meth::1	255	Gene KCNQ4	DFNA2, KV7.4, DFNA2A, KCNQ4	potassium voltage-gated channel, KQT-like subfamily, member 4	NM_004700, NM_172163, hCT13964.2, hCT2333486.0	221083_at, 243209_at	NP_004691.2, NP_751895.1, EAX07196.1, EAX07197.1
GeneID:163732	CITED4	1	41326728	41328018	1290	-	5	1_Control::1::398, 2_Meth::1::471, 3_Meth+NAC::1::265, 4_Tat::1::295, 5_Meth+Tat::1::411	170434, 170482, 170482, 170482, 170322	downstream, downstream, downstream, downstream, downstream	1	1	1	1	1	248	255	211	229	217	0.923387	1.02823	0.875	0.947598	1	2_Meth::1	255	Gene CITED4	CITED4		NM_133467, hCT1639981.3	228625_at	NP_597724.1, EAX07195.1
GeneID:1503	CTPS	1	41445007	41478235	33228	+	5	1_Control::1::399, 2_Meth::1::472, 3_Meth+NAC::1::266, 4_Tat::1::296, 5_Meth+Tat::1::412	113, 42385, 42209, 40977, 42609	in gene, downstream, downstream, downstream, downstream	1	1	1	1	1	56	69	39	48	59	0.857143	1.23214	1.05357	1.22917	1	2_Meth::1	69	Gene CTPS	CTPS		NM_001905, hCT13966.2, hCT2359116.0	202613_at	NP_001896.2, EAX07193.1, EAX07192.1
GeneID:100507178	LOC100507178	1	41480262	41509562	29300	+	5	1_Control::1::399, 2_Meth::1::472, 3_Meth+NAC::1::266, 4_Tat::1::296, 5_Meth+Tat::1::412	-35142, 7130, 6954, 5722, 7354	upstream, in gene, in gene, in gene, in gene	1	1	1	1	1	56	69	39	48	59	0.857143	1.23214	1.05357	1.22917	1	2_Meth::1	69	Gene LOC100507178		hypothetical LOC100507178	XR_112055, XR_110502, XR_113347
GeneID:200172	SLFNL1	1	41481269	41487427	6158	-	5	1_Control::1::399, 2_Meth::1::472, 3_Meth+NAC::1::266, 4_Tat::1::296, 5_Meth+Tat::1::412	42307, 35, 211, 1443, -189	downstream, in gene, in gene, in gene, upstream	1	1	1	1	1	56	69	39	48	59	0.857143	1.23214	1.05357	1.22917	1	2_Meth::1	69	Gene SLFNL1	FLJ23878, SLFNL1, MGC43873	schlafen-like 1	NM_144990, NM_001168247, hCT13968.4, hCT2333410.1, hCT2349550.0	1553315_at, 1554074_s_at	NP_659427.3, NP_001161719.1, EAX07187.1, EAX07188.1, EAX07189.1
GeneID:22955	SCMH1	1	41492871	41707815	214944	-	5	1_Control::1::399, 2_Meth::1::472, 3_Meth+NAC::1::266, 4_Tat::1::296, 5_Meth+Tat::1::412	262695, 220423, 220599, 221831, 220199	downstream, downstream, downstream, downstream, downstream	1	1	1	1	1	56	69	39	48	59	0.857143	1.23214	1.05357	1.22917	1	2_Meth::1	69	Gene SCMH1	SCMH1, Scml3	sex comb on midleg homolog 1 (Drosophila)	NM_012236, NM_001031694, NM_001172218, NM_001172219, NM_001172220, NM_001172221, NM_001172222, hCT1960045.1, hCT2333404.0, hCT2333405.0, hCT2333407.0, hCT2333409.0	221216_s_at	NP_036368.1, NP_001026864.1, NP_001165689.1, NP_001165690.1, NP_001165691.1, NP_001165692.1, NP_001165693.1, EAX07181.1, EAX07182.1, EAX07183.1, EAX07184.1, EAX07185.1
GeneID:1907	EDN2	1	41944446	41950344	5898	-	5	1_Control::1::400, 2_Meth::1::473, 3_Meth+NAC::1::267, 4_Tat::1::297, 5_Meth+Tat::1::413	-23064, -23000, -23416, -23256, -23032	upstream, upstream, upstream, upstream, upstream	1	1	1	1	1	55	59	46	48	62	0.872727	1.07273	1.12727	1.29167	1	5_Meth+Tat::1	62	Gene EDN2	PPET2, ET2, EDN2	endothelin 2	NM_001956, hCT13962.2	206758_at	NP_001947.1, EAX07175.1
GeneID:59269	HIVEP3	1	41975684	42384496	408812	-	10	1_Control::1::400, 2_Meth::1::473, 3_Meth+NAC::1::267, 4_Tat::1::297, 5_Meth+Tat::1::413, 1_Control::1::401, 2_Meth::1::474, 3_Meth+NAC::1::268, 4_Tat::1::298, 5_Meth+Tat::1::414	411088, 411152, 410736, 410896, 411120, 256976, 191264, 258085, 191280, 344208	downstream, downstream, downstream, downstream, downstream, in gene, in gene, in gene, in gene, in gene	1	1	1	1	1	49	51	38.5	43	48.5	0.877551	1.04082	0.989796	1.12791	2	5_Meth+Tat::1	62	Gene HIVEP3	KRC, Schnurri-3, FLJ16752, KIAA1555, KBP1, KBP-1, SHN3, ZNF40C, HIVEP3, ZAS3	human immunodeficiency virus type I enhancer binding protein 3	NM_024503, NM_001127714, hCT1827034.1	220042_x_at, 232581_x_at	NP_078779.2, NP_001121186.1, EAX07173.1
GeneID:22887	FOXJ3	1	42642210	42800903	158693	-	10	1_Control::1::402, 1_Control::1::403, 1_Control::1::404, 2_Meth::1::475, 3_Meth+NAC::1::269, 4_Tat::1::299, 4_Tat::1::300, 5_Meth+Tat::1::415, 5_Meth+Tat::1::416, 5_Meth+Tat::1::417	166823, 38317, -201, 165207, 615, 167655, 71, 162471, 95727, -217	downstream, in gene, upstream, downstream, in gene, downstream, in gene, downstream, in gene, upstream	1	1	1	1	1	27.667	33.333	20	28.333	28.333	1.02407	1.20479	1.02407	1	3	2_Meth::1	45	Gene FOXJ3	MGC176686, FOXJ3, MGC165036	forkhead box J3	NM_014947, hCT12801.2, hCT2333469.0, hCT2333471.0, hCT2359140.0, hCT2359141.0, hCT2359142.0	206015_s_at, 217310_s_at	NP_055762.3, EAX07164.1, EAX07162.1, EAX07163.1, EAX07165.1, EAX07167.1, EAX07166.1
GeneID:728621	CCDC30	1	43000560	43120335	119775	+	5	1_Control::1::406, 2_Meth::1::477, 3_Meth+NAC::1::270, 4_Tat::1::302, 5_Meth+Tat::1::419	148384, 123408, 183024, 148304, 183024	downstream, downstream, downstream, downstream, downstream	1	1	1	1	1	69	68	52	59	68	0.855072	0.985507	0.985507	1.15254	1	1_Control::1	69	Gene CCDC30	PFD6L, CCDC30, FLJ20972, PFDN6L	coiled-coil domain containing 30	NM_001080850	221171_at, 230897_at	NP_001074319.1
GeneID:10465	PPIH	1	43124048	43142429	18381	+	6	1_Control::1::406, 2_Meth::1::477, 2_Meth::1::478, 3_Meth+NAC::1::270, 4_Tat::1::302, 5_Meth+Tat::1::419	24896, -80, 23728, 59536, 24816, 59536	downstream, upstream, downstream, downstream, downstream, downstream	1	1	1	1	1	69	68	52	59	68	0.855072	0.985507	0.985507	1.15254	1	1_Control::1	69	Gene PPIH	USA-CYP, MGC5016, SnuCyp-20, CYP-20, PPIH, CYPH	peptidylprolyl isomerase H (cyclophilin H)	NM_006347, hCT12839.2, hCT1963346.1, hCT1963347.1, hCT1963348.1, hCT1963349.1, hCT1967880.1	204228_at, 236142_at	NP_006338.1, EAX07153.1, EAX07151.1, EAX07152.1, EAX07155.1, EAX07156.1, EAX07154.1
GeneID:100507252	LOC100507252	1	43144357	43147325	2968	+	6	1_Control::1::406, 2_Meth::1::477, 2_Meth::1::478, 3_Meth+NAC::1::270, 4_Tat::1::302, 5_Meth+Tat::1::419	4587, -20389, 3419, 39227, 4507, 39227	downstream, upstream, downstream, downstream, downstream, downstream	1	1	1	1	1	69	68	52	59	68	0.855072	0.985507	0.985507	1.15254	1	1_Control::1	69	Gene LOC100507252		hypothetical LOC100507252	XR_112052, XR_110505, XR_113350
GeneID:4904	YBX1	1	43148066	43168020	19954	+	5	1_Control::1::406, 2_Meth::1::478, 3_Meth+NAC::1::270, 4_Tat::1::302, 5_Meth+Tat::1::419	878, -290, 35518, 798, 35518	in gene, upstream, downstream, in gene, downstream	1	1	1	1	1	69	68	52	59	68	0.855072	0.985507	0.985507	1.15254	1	1_Control::1	69	Gene YBX1	MGC104858, YB-1, NSEP-1, BP-8, CSDA2, YB1, YBX1, NSEP1, MGC110976, MDR-NF1, DBPB, MGC117250, CSDB	Y box binding protein 1	NM_004559, hCT2333633.0, hCT2359166.0	208627_s_at, 208628_s_at	NP_004550.2, EAX07149.1, EAX07148.1
GeneID:149461	CLDN19	1	43198764	43205925	7161	-	5	1_Control::1::406, 2_Meth::1::478, 3_Meth+NAC::1::270, 4_Tat::1::302, 5_Meth+Tat::1::419	56981, 58149, 22341, 57061, 22341	downstream, downstream, downstream, downstream, downstream	1	1	1	1	1	69	68	52	59	68	0.855072	0.985507	0.985507	1.15254	1	1_Control::1	69	Gene CLDN19	CLDN19	claudin 19	NM_148960, NM_001123395, NM_001185117, hCT14270.4, hCT2344943.0	1552535_at, 1554804_a_at, 1554805_at	NP_683763.2, NP_001116867.1, NP_001172046.1, EAX07146.1, EAX07147.1
GeneID:64175	LEPRE1	1	43212006	43232755	20749	-	6	1_Control::1::406, 2_Meth::1::478, 2_Meth::1::479, 3_Meth+NAC::1::270, 5_Meth+Tat::1::419, 5_Meth+Tat::1::420	83811, 84979, -237, 49171, 49171, -237	downstream, downstream, upstream, downstream, downstream, upstream	1	1	1	0	1	60.5	67.5	41	48	62	0.793388	1.1157	1.02479	1.29167	2	1_Control::1	69	Gene LEPRE1	LEPRE1, GROS1, MGC117314, OI8, P3H1	leucine proline-enriched proteoglycan (leprecan) 1	NM_022356, NM_001146289, hCT14276.3, hCT1963371.1, hCT1963372.1, hCT2333603.0	220750_s_at	NP_071751.3, NP_001139761.1, EAX07142.1, EAX07143.1, EAX07144.1, EAX07145.1
GeneID:374969	CCDC23	1	43272723	43283059	10336	-	7	1_Control::1::407, 2_Meth::1::479, 2_Meth::1::480, 3_Meth+NAC::1::271, 4_Tat::1::303, 5_Meth+Tat::1::420, 5_Meth+Tat::1::421	-29325, 50067, -29197, -29357, 131, 50067, -29389	upstream, downstream, upstream, upstream, in gene, downstream, upstream	1	1	1	1	1	51	60.5	30	37.5	46.5	0.735294	1.18627	0.911765	1.24	2	2_Meth::1	67	Gene CCDC23	CCDC23	coiled-coil domain containing 23	NM_199342, hCT2333595.0, hCT2359188.0	226723_at, 244013_at	NP_955374.1, EAX07135.1, EAX07134.1
GeneID:114625	ERMAP	1	43282776	43310660	27884	+	6	1_Control::1::407, 2_Meth::1::479, 2_Meth::1::480, 3_Meth+NAC::1::271, 4_Tat::1::303, 5_Meth+Tat::1::421	29608, -49784, 29480, 29640, 152, 29672	downstream, upstream, downstream, downstream, in gene, downstream	1	1	1	1	1	51	60.5	30	37.5	46.5	0.735294	1.18627	0.911765	1.24	2	2_Meth::1	67	Gene ERMAP	MGC118812, MGC118813, SC, PRO2801, MGC118810, RD, MGC118811, ERMAP	erythroblast membrane-associated protein (Scianna blood group)	NM_018538, NM_001017922, hCT2333831.0, hCT2333832.0, hCT2359099.0, hCT2359100.0	219905_at	NP_061008.2, NP_001017922.1, EAX07130.1, EAX07131.1, EAX07132.1, EAX07133.1
GeneID:51058	ZNF691	1	43312280	43318148	5868	+	5	1_Control::1::407, 2_Meth::1::480, 3_Meth+NAC::1::271, 4_Tat::1::303, 5_Meth+Tat::1::421	104, -24, 136, -29352, 168	in gene, upstream, in gene, upstream, in gene	1	1	1	1	1	50	54	30	38	37	0.76	1.08	0.74	0.973684	1	2_Meth::1	54	Gene ZNF691	Zfp691, ZNF691, RP11-342M1.5	zinc finger protein 691	NM_015911	232780_s_at	NP_056995.1
GeneID:6513	SLC2A1	1	43391046	43424847	33801	-	5	1_Control::1::408, 2_Meth::1::481, 3_Meth+NAC::1::272, 4_Tat::1::304, 5_Meth+Tat::1::422	34623, 34703, 34703, 34607, 34543	downstream, downstream, downstream, downstream, downstream	1	1	1	1	1	55	75	40	46	50	0.836364	1.36364	0.909091	1.08696	1	2_Meth::1	75	Gene SLC2A1	MGC141896, MGC141895, DYT18, PED, GLUT1, GLUT1DS, DYT17, SLC2A1, GLUT	solute carrier family 2 (facilitated glucose transporter), member 1	NM_006516, hCT14262.2, hCT2333584.0	201249_at, 201250_s_at	NP_006507.2, EAX07124.1, EAX07123.1
GeneID:440584	FLJ32224	1	43424720	43449029	24309	+	5	1_Control::1::408, 2_Meth::1::481, 3_Meth+NAC::1::272, 4_Tat::1::304, 5_Meth+Tat::1::422	-34496, -34576, -34576, -34480, -34416	upstream, upstream, upstream, upstream, upstream	1	1	1	1	1	55	75	40	46	50	0.836364	1.36364	0.909091	1.08696	1	2_Meth::1	75	Gene FLJ32224		hypothetical LOC440584	NR_033967	1558832_at
GeneID:4352	MPL	1	43803475	43820135	16660	+	5	1_Control::1::409, 2_Meth::1::482, 3_Meth+NAC::1::273, 4_Tat::1::305, 5_Meth+Tat::1::423	30093, 30541, 21165, 115821, 25677	downstream, downstream, downstream, downstream, downstream	1	1	1	1	1	82	82	63	70	92	0.853659	1	1.12195	1.31429	1	5_Meth+Tat::1	92	Gene MPL	CD110, TPOR, C-MPL, MPLV, MPL	myeloproliferative leukemia virus oncogene	NM_005373, hCT14266.2, hCT2333849.0, hCT2333850.0	207550_at, 211903_s_at, 216825_s_at	NP_005364.1, EAX07103.1, EAX07104.1, EAX07105.1
GeneID:991	CDC20	1	43824626	43828874	4248	+	7	1_Control::1::409, 1_Control::1::410, 2_Meth::1::482, 3_Meth+NAC::1::273, 3_Meth+NAC::1::274, 4_Tat::1::305, 5_Meth+Tat::1::423	8942, 23086, 9390, 14, 95150, 94670, 4526	downstream, downstream, downstream, in gene, downstream, downstream, downstream	1	1	1	1	1	82	82	63	70	92	0.853659	1	1.12195	1.31429	1	5_Meth+Tat::1	92	Gene CDC20	CDC20, CDC20A, bA276H19.3, p55CDC, MGC102824	cell division cycle 20 homolog (S. cerevisiae)	NM_001255, hCT14269.3, hCT1960860.0	202870_s_at	NP_001246.2, EAX07101.1, EAX07102.1
GeneID:64834	ELOVL1	1	43829072	43833699	4627	-	7	1_Control::1::409, 1_Control::1::410, 2_Meth::1::482, 3_Meth+NAC::1::273, 3_Meth+NAC::1::274, 4_Tat::1::305, 5_Meth+Tat::1::423	131, -14013, -317, 9059, -86077, -85597, 4547	in gene, upstream, upstream, downstream, upstream, upstream, in gene	1	1	1	1	1	82	82	63	70	92	0.853659	1	1.12195	1.31429	1	5_Meth+Tat::1	92	Gene ELOVL1	Ssc1, ELOVL1, CGI-88	elongation of very long chain fatty acids (FEN1/Elo2, SUR4/Elo3, yeast)-like 1	NM_022821, hCT2347459.0	218028_at, 57163_at	NP_073732.1, EAX07100.1
GeneID:112950	MED8	1	43849588	43855483	5895	-	8	1_Control::1::410, 1_Control::1::411, 2_Meth::1::482, 2_Meth::1::483, 3_Meth+NAC::1::274, 4_Tat::1::305, 5_Meth+Tat::1::423, 5_Meth+Tat::1::424	7771, -64197, 21467, -64293, -64293, -63813, 26331, -64293	downstream, upstream, downstream, upstream, upstream, upstream, downstream, upstream	1	1	1	1	1	82	82	63	70	92	0.853659	1	1.12195	1.31429	1	5_Meth+Tat::1	92	Gene MED8	MGC17544, MED8, ARC32, MGC19641	mediator complex subunit 8	NM_052877, NM_201542, hCT2333564.0	213126_at, 213127_s_at, 213696_s_at	NP_443109.2, NP_963836.2, EAX07099.1
GeneID:149469	C1orf84	1	43855556	43872565	17009	+	8	1_Control::1::410, 1_Control::1::411, 2_Meth::1::482, 2_Meth::1::483, 3_Meth+NAC::1::274, 4_Tat::1::305, 5_Meth+Tat::1::423, 5_Meth+Tat::1::424	-7844, 64124, -21540, 64220, 64220, 63740, -26404, 64220	upstream, downstream, upstream, downstream, downstream, downstream, upstream, downstream	1	1	1	1	1	82	82	63	70	92	0.853659	1	1.12195	1.31429	1	5_Meth+Tat::1	92	Gene C1orf84	FLJ34502, C1orf84, SZT2A	chromosome 1 open reading frame 84	NM_001012961	1569709_at	NP_001012979.1
GeneID:23334	KIAA0467	1	43888797	43918304	29507	+	5	1_Control::1::411, 2_Meth::1::483, 3_Meth+NAC::1::274, 4_Tat::1::305, 5_Meth+Tat::1::424	30883, 30979, 30979, 30499, 30979	downstream, downstream, downstream, downstream, downstream	1	1	1	1	1	82	82	63	70	92	0.853659	1	1.12195	1.31429	1	5_Meth+Tat::1	92	Gene KIAA0467	FLJ00408, SZT2, FLJ23425, KIAA0467, SZT2B, RP11-506B15.3, FLJ10387	KIAA0467	NM_015284	203900_at, 215364_s_at	NP_056099.2
GeneID:81888	HYI	1	43916824	43919660	2836	-	5	1_Control::1::411, 2_Meth::1::483, 3_Meth+NAC::1::274, 4_Tat::1::305, 5_Meth+Tat::1::424	-20, -116, -116, 364, -116	upstream, upstream, upstream, in gene, upstream	1	1	1	1	1	82	82	63	70	92	0.853659	1	1.12195	1.31429	1	5_Meth+Tat::1	92	Gene HYI	MGC20767, HYI, HT036	hydroxypyruvate isomerase (putative)	NM_001190880, NM_031207, hCT1963369.1, hCT1963370.1, hCT2333549.0, hCT2333552.0, hCT2333553.0	221435_x_at, 223622_s_at, 223769_x_at	NP_001177809.1, NP_112484.3, EAX07090.1, EAX07091.1, EAX07092.1, EAX07094.1, EAX07093.1
GeneID:9682	KDM4A	1	44115797	44171189	55392	+	5	1_Control::1::412, 2_Meth::1::484, 3_Meth+NAC::1::275, 4_Tat::1::306, 5_Meth+Tat::1::425	57035, 57099, 57003, 57035, 57179	downstream, downstream, downstream, downstream, downstream	1	1	1	1	1	92	113	58	71	64	0.771739	1.22826	0.695652	0.901408	1	2_Meth::1	113	Gene KDM4A	JMJD2A, JMJD2, KIAA0677, KDM4A, JHDM3A	lysine (K)-specific demethylase 4A	NM_014663, hCT12864.2	203204_s_at, 203205_at	NP_055478.2, EAX07085.1
GeneID:100132774	LOC100132774	1	44165395	44173012	7617	-	5	1_Control::1::412, 2_Meth::1::484, 3_Meth+NAC::1::275, 4_Tat::1::306, 5_Meth+Tat::1::425	180, 116, 212, 180, 36	in gene, in gene, in gene, in gene, in gene	1	1	1	1	1	92	113	58	71	64	0.771739	1.22826	0.695652	0.901408	1	2_Meth::1	113	Gene LOC100132774		hypothetical LOC100132774	NR_033827
GeneID:6487	ST3GAL3	1	44173218	44396831	223613	+	21	1_Control::1::412, 1_Control::1::413, 1_Control::1::414, 1_Control::1::415, 2_Meth::1::484, 2_Meth::1::485, 2_Meth::1::486, 2_Meth::1::487, 2_Meth::1::488, 2_Meth::1::489, 2_Meth::1::490, 3_Meth+NAC::1::275, 3_Meth+NAC::1::276, 3_Meth+NAC::1::277, 4_Tat::1::306, 4_Tat::1::307, 4_Tat::1::308, 4_Tat::1::309, 5_Meth+Tat::1::425, 5_Meth+Tat::1::426, 5_Meth+Tat::1::427	-386, 127230, 212750, 225598, -322, 77886, 129118, 158590, 206734, 213598, 226302, -418, 76030, 227006, -386, 76110, 157166, 225854, -242, 206729, 224062	upstream, in gene, in gene, downstream, upstream, in gene, in gene, in gene, in gene, in gene, downstream, upstream, in gene, downstream, upstream, in gene, in gene, downstream, upstream, in gene, downstream	1	1	1	1	1	29.8	35.8	20.8	23.8	24	0.798658	1.20134	0.805369	1.0084	5	2_Meth::1	113	Gene ST3GAL3	ST3GalIII, ST3N, ST3GAL3, ST3GALII, SIAT6	ST3 beta-galactoside alpha-2,3-sialyltransferase 3	NM_006279, NM_174964, NM_174965, NM_174966, NM_174967, NM_174969, NM_174970, NM_174968, NM_174971, NM_174963, hCT16328.3, hCT2333700.0, hCT2333703.0	1555171_at, 1555181_a_at, 1555678_at, 1555702_a_at, 1555703_at, 225905_s_at, 231659_at	NP_006270.1, NP_777624.1, NP_777625.1, NP_777626.1, NP_777627.1, NP_777629.1, NP_777630.1, NP_777628.2, NP_777631.2, NP_777623.2, EAX07082.1, EAX07083.1, EAX07084.1
GeneID:9048	ARTN	1	44398992	44402912	3920	+	7	1_Control::1::415, 1_Control::1::416, 2_Meth::1::490, 2_Meth::1::491, 3_Meth+NAC::1::277, 4_Tat::1::309, 5_Meth+Tat::1::427	-176, 13629, 528, 13712, 1232, 80, -1712	upstream, downstream, in gene, downstream, in gene, in gene, upstream	1	1	1	1	1	16	28	15	15	16	0.9375	1.75	1	1.06667	2	2_Meth::1	28	Gene ARTN	ARTN, EVN, ENOVIN, NBN	artemin	NM_057090, NM_057091, NM_001136215, hCT16325.2, hCT1963729.1, hCT1963730.0, hCT1963731.0, hCT2333704.0, hCT2333705.0, hCT2333707.0, hCT2333712.0	207675_x_at, 210237_at, 216052_x_at	NP_476431.2, NP_476432.2, NP_001129687.1, EAX07074.1, EAX07077.1, EAX07078.1, EAX07075.1, EAX07076.1, EAX07079.1, EAX07080.1, EAX07081.1
GeneID:9670	IPO13	1	44412478	44433694	21216	+	12	1_Control::1::415, 1_Control::1::416, 1_Control::1::417, 1_Control::1::418, 2_Meth::1::490, 2_Meth::1::491, 2_Meth::1::492, 3_Meth+NAC::1::277, 3_Meth+NAC::1::278, 4_Tat::1::309, 4_Tat::1::310, 5_Meth+Tat::1::428	-13662, 143, 23362, 28162, -12958, 226, 28258, -12254, 30605, -13406, 28210, 28210	upstream, in gene, downstream, downstream, upstream, in gene, downstream, upstream, downstream, upstream, downstream, downstream	1	1	1	1	1	25.333	38	21	21	30	0.828958	1.50002	1.18423	1.42857	3	2_Meth::1	58	Gene IPO13	IPO13, KIAA0724, RANBP13, IMP13, KAP13, LGL2	importin 13	NM_014652, hCT16322.2, hCT2333714.0	203546_at	NP_055467.3, EAX07072.1, EAX07073.1
GeneID:1802	DPH2	1	44435653	44439043	3390	+	6	1_Control::1::417, 1_Control::1::418, 2_Meth::1::492, 3_Meth+NAC::1::278, 4_Tat::1::310, 5_Meth+Tat::1::428	187, 4987, 5083, 7430, 5035, 5035	in gene, downstream, downstream, downstream, downstream, downstream	1	1	1	1	1	44	58	33	33	58	0.75	1.31818	1.31818	1.75758	1	2_Meth::1	58	Gene DPH2	DPH2, DPH2L2	DPH2 homolog (S. cerevisiae)	NM_001039589, NM_001384, hCT16323.2, hCT2359106.0	204514_at	NP_001034678.1, NP_001375.2, EAX07070.1, EAX07071.1
GeneID:533	ATP6V0B	1	44440602	44443972	3370	+	6	1_Control::1::417, 1_Control::1::418, 2_Meth::1::492, 3_Meth+NAC::1::278, 4_Tat::1::310, 5_Meth+Tat::1::428	-4762, 38, 134, 2481, 86, 86	upstream, in gene, in gene, in gene, in gene, in gene	1	1	1	1	1	44	58	33	33	58	0.75	1.31818	1.31818	1.75758	1	2_Meth::1	58	Gene ATP6V0B	HATPL, ATP6V0B, VMA16, ATP6F	ATPase, H+ transporting, lysosomal 21kDa, V0 subunit b	NM_001039457, NM_004047, hCT16324.2, hCT1963712.1, hCT2359110.0, hCT2359111.0	200078_s_at	NP_001034546.1, NP_004038.1, EAX07066.1, EAX07067.1, EAX07068.1, EAX07069.1
GeneID:8704	B4GALT2	1	44444866	44456840	11974	+	7	1_Control::1::417, 1_Control::1::418, 1_Control::1::419, 2_Meth::1::492, 3_Meth+NAC::1::278, 4_Tat::1::310, 5_Meth+Tat::1::428	-9026, -4226, 12238, -4130, -1783, -4178, -4178	upstream, upstream, downstream, upstream, upstream, upstream, upstream	1	1	1	1	1	44	58	33	33	58	0.75	1.31818	1.31818	1.75758	1	2_Meth::1	58	Gene B4GALT2	beta4Gal-T2, B4Gal-T2, B4Gal-T3, B4GALT2	UDP-Gal:betaGlcNAc beta 1,4- galactosyltransferase, polypeptide 2	NM_003780, NM_001005417, hCT1968303.1, hCT2333720.0, hCT2333722.0, hCT2333723.0	209413_at	NP_003771.1, NP_001005417.1, EAX07062.1, EAX07063.1, EAX07064.1, EAX07065.1
GeneID:149473	CCDC24	1	44457280	44462200	4920	+	5	1_Control::1::419, 2_Meth::1::492, 3_Meth+NAC::1::278, 4_Tat::1::310, 5_Meth+Tat::1::428	-176, -16544, -14197, -16592, -16592	upstream, upstream, upstream, upstream, upstream	1	1	1	1	1	44	58	33	33	58	0.75	1.31818	1.31818	1.75758	1	2_Meth::1	58	Gene CCDC24	MGC45441, RP5-1198O20.2, CCDC24	coiled-coil domain containing 24	NM_152499, hCT1968171.1, hCT2359192.0, hCT2359193.0, hCT2359194.0	228994_at	NP_689712.1, EAX07061.1, EAX07058.1, EAX07059.1, EAX07060.1
GeneID:55929	DMAP1	1	44679125	44686351	7226	+	5	1_Control::1::420, 2_Meth::1::494, 3_Meth+NAC::1::279, 4_Tat::1::311, 5_Meth+Tat::1::429	-85, 267, -149, -37, -21	upstream, in gene, upstream, upstream, upstream	1	1	1	1	1	25	28	16	25	27	1	1.12	1.08	1.08	1	2_Meth::1	28	Gene DMAP1	FLJ11543, DMAP1, DKFZp686L09142, SWC4, KIAA1425, DNMAP1, DNMTAP1, MEAF2, EAF2	DNA methyltransferase 1 associated protein 1	NM_019100, NM_001034023, NM_001034024, hCT16329.3, hCT1968158.1, hCT1968162.1, hCT1968165.1, hCT2359190.0, hCT2359191.0	224163_s_at	NP_061973.1, NP_001029195.1, NP_001029196.1, EAX07046.1, EAX07048.1, EAX07049.1, EAX07047.1, EAX07050.1, EAX07051.1
GeneID:79033	ERI3	1	44686742	44820939	134197	-	5	1_Control::1::420, 2_Meth::1::494, 3_Meth+NAC::1::279, 4_Tat::1::311, 5_Meth+Tat::1::429	141899, 141547, 141963, 141851, 141835	downstream, downstream, downstream, downstream, downstream	1	1	1	1	1	25	28	16	25	27	1	1.12	1.08	1.08	1	2_Meth::1	28	Gene ERI3	MGC2683, FLJ22943, PRNPIP, PINT1, ERI3	ERI1 exoribonuclease family member 3	NM_024066, hCT16331.2, hCT2333427.0, hCT2333429.0, hCT2359196.0	208973_at	NP_076971.1, EAX07043.1, EAX07042.1, EAX07044.1, EAX07045.1
GeneID:55182	RNF220	1	44870960	45117396	246436	+	7	1_Control::1::421, 1_Control::1::422, 2_Meth::1::495, 3_Meth+NAC::1::280, 3_Meth+NAC::1::281, 4_Tat::1::312, 5_Meth+Tat::1::430	226544, 247168, 226512, 226416, 238864, 238608, 247104	in gene, downstream, in gene, in gene, in gene, in gene, downstream	1	1	1	1	1	28	39	14	15	17	0.535714	1.39286	0.607143	1.13333	1	2_Meth::1	39	Gene RNF220	FLJ10597, RNF220, C1orf164	ring finger protein 220	NM_018150	219988_s_at	NP_060620.2
GeneID:79639	TMEM53	1	45119501	45140099	20598	-	6	1_Control::1::422, 2_Meth::1::495, 2_Meth::1::496, 3_Meth+NAC::1::281, 4_Tat::1::312, 5_Meth+Tat::1::430	21971, 42627, 131, 30275, 30531, 22035	downstream, downstream, in gene, downstream, downstream, downstream	1	1	1	1	1	19.5	28.5	11.5	15	16.5	0.769231	1.46154	0.846154	1.1	2	2_Meth::1	39	Gene TMEM53	TMEM53, NET4, FLJ22353	transmembrane protein 53	NM_024587, hCT12866.3, hCT1963350.1, hCT1963351.1	1554077_a_at, 219462_at, 230647_at	NP_078863.2, EAX07030.1, EAX07028.1, EAX07029.1
GeneID:339541	C1orf228	1	45140394	45191263	50869	+	11	1_Control::1::423, 1_Control::1::424, 2_Meth::1::496, 2_Meth::1::497, 3_Meth+NAC::1::282, 3_Meth+NAC::1::283, 4_Tat::1::313, 4_Tat::1::314, 5_Meth+Tat::1::431, 5_Meth+Tat::1::432, 5_Meth+Tat::1::433	47158, 56406, -426, 47190, 47126, 56454, 47126, 56502, 47094, 53142, 56342	in gene, downstream, upstream, in gene, in gene, downstream, in gene, downstream, in gene, downstream, downstream	1	1	1	1	1	31.5	37.5	24.5	27	50	0.857143	1.19048	1.5873	1.85185	2	5_Meth+Tat::1	84	Gene C1orf228	p40, NCRNA00082, MGC33556, C1orf228	chromosome 1 open reading frame 228	NM_001145636, hCT13275.3, hCT2359131.0	238365_s_at, 238366_at, 238367_s_at, 239844_x_at, 242520_s_at	NP_001139108.1, EAX07026.1, EAX07027.1
GeneID:26830	RNU5D	1	45196741	45196840	99	-	14	1_Control::1::423, 1_Control::1::424, 1_Control::1::425, 2_Meth::1::497, 2_Meth::1::498, 3_Meth+NAC::1::282, 3_Meth+NAC::1::283, 4_Tat::1::313, 4_Tat::1::314, 4_Tat::1::315, 5_Meth+Tat::1::431, 5_Meth+Tat::1::432, 5_Meth+Tat::1::433, 5_Meth+Tat::1::434	9288, 40, -8536, 9256, -8424, 9320, -8, 9320, -56, -8792, 9352, 3304, 104, -8632	downstream, in gene, upstream, downstream, upstream, downstream, upstream, downstream, upstream, upstream, downstream, downstream, downstream, upstream	1	1	1	1	1	34.5	37.5	25	26.5	52	0.768116	1.08696	1.50725	1.96226	2	5_Meth+Tat::1	84	Gene RNU5D	U5DS, RNU5D, U5DL	RNA, U5D small nuclear	NR_002755
GeneID:11004	KIF2C	1	45205490	45233439	27949	+	15	1_Control::1::424, 1_Control::1::425, 1_Control::1::426, 2_Meth::1::497, 2_Meth::1::498, 2_Meth::1::499, 2_Meth::1::500, 3_Meth+NAC::1::283, 3_Meth+NAC::1::284, 4_Tat::1::314, 4_Tat::1::315, 4_Tat::1::316, 5_Meth+Tat::1::433, 5_Meth+Tat::1::434, 5_Meth+Tat::1::435	-8690, -114, 35758, -17906, -226, 28057, 35726, -8642, 41822, -8594, 142, 41678, -8754, -18, 35790	upstream, upstream, downstream, upstream, upstream, downstream, downstream, upstream, downstream, upstream, in gene, downstream, upstream, upstream, downstream	1	1	1	1	1	31.5	35.5	22.75	23.5	45	0.746032	1.12698	1.42857	1.91489	4	5_Meth+Tat::1	84	Gene KIF2C	KNSL6, KIF2C, MCAK	kinesin family member 2C	NM_006845, hCT1814808.3	209408_at, 211519_s_at	NP_006836.2, EAX07025.1
GeneID:6202	RPS8	1	45241246	45244412	3166	+	6	1_Control::1::426, 2_Meth::1::499, 2_Meth::1::500, 3_Meth+NAC::1::284, 4_Tat::1::316, 5_Meth+Tat::1::435	2, -7699, -30, 6066, 5922, 34	in gene, upstream, upstream, downstream, downstream, in gene	1	1	1	1	1	28.5	33.5	20.5	20.5	38	0.719298	1.17544	1.33333	1.85366	2	5_Meth+Tat::1	66	Gene RPS8	RPS8, S8		NM_001012, hCT2333696.0, hCT2333697.0	200858_s_at	NP_001003.1, EAX07024.1, EAX07023.1
GeneID:26811	SNORD55	1	45241537	45241610	73	+	6	1_Control::1::426, 2_Meth::1::499, 2_Meth::1::500, 3_Meth+NAC::1::284, 4_Tat::1::316, 5_Meth+Tat::1::435	-289, -7990, -321, 5775, 5631, -257	upstream, upstream, upstream, downstream, downstream, upstream	1	1	1	1	1	28.5	33.5	20.5	20.5	38	0.719298	1.17544	1.33333	1.85366	2	5_Meth+Tat::1	66	Gene SNORD55	SNORD55, RNU39, U39, U55, RNU55, SNORD39	small nucleolar RNA, C/D box 55	NR_000015
GeneID:94161	SNORD46	1	45242164	45242261	97	+	6	1_Control::1::426, 2_Meth::1::499, 2_Meth::1::500, 3_Meth+NAC::1::284, 4_Tat::1::316, 5_Meth+Tat::1::435	-916, -8617, -948, 5148, 5004, -884	upstream, upstream, upstream, downstream, downstream, upstream	1	1	1	1	1	28.5	33.5	20.5	20.5	38	0.719298	1.17544	1.33333	1.85366	2	5_Meth+Tat::1	66	Gene SNORD46	U46, RNU46, SNORD46, U40, RNU40	small nucleolar RNA, C/D box 46	NR_000024
GeneID:94162	SNORD38A	1	45243514	45243584	70	+	6	1_Control::1::426, 2_Meth::1::499, 2_Meth::1::500, 3_Meth+NAC::1::284, 4_Tat::1::316, 5_Meth+Tat::1::435	-2266, -9967, -2298, 3798, 3654, -2234	upstream, upstream, upstream, downstream, downstream, upstream	1	1	1	1	1	28.5	33.5	20.5	20.5	38	0.719298	1.17544	1.33333	1.85366	2	5_Meth+Tat::1	66	Gene SNORD38A	RNU38A, SNORD38A, U38A	small nucleolar RNA, C/D box 38A	NR_001456
GeneID:94163	SNORD38B	1	45244062	45244130	68	+	6	1_Control::1::426, 2_Meth::1::499, 2_Meth::1::500, 3_Meth+NAC::1::284, 4_Tat::1::316, 5_Meth+Tat::1::435	-2814, -10515, -2846, 3250, 3106, -2782	upstream, upstream, upstream, downstream, downstream, upstream	1	1	1	1	1	28.5	33.5	20.5	20.5	38	0.719298	1.17544	1.33333	1.85366	2	5_Meth+Tat::1	66	Gene SNORD38B	U38B, SNORD38B, RNU38B	small nucleolar RNA, C/D box 38B	NR_001457
GeneID:266675	BEST4	1	45249257	45253426	4169	-	5	1_Control::1::426, 2_Meth::1::500, 3_Meth+NAC::1::284, 4_Tat::1::316, 5_Meth+Tat::1::435	12178, 12210, 6114, 6258, 12146	downstream, downstream, downstream, downstream, downstream	1	1	1	1	1	49	59	35	35	66	0.714286	1.20408	1.34694	1.88571	1	5_Meth+Tat::1	66	Gene BEST4	BEST4, VMD2L2, MGC126872	bestrophin 4	NM_153274, hCT2341150.0	1552296_at	NP_695006.1, EAX07022.1
GeneID:1263	PLK3	1	45266036	45271667	5631	+	5	1_Control::1::427, 2_Meth::1::501, 3_Meth+NAC::1::285, 4_Tat::1::317, 5_Meth+Tat::1::436	7276, 7740, 9740, 7788, 19692	downstream, downstream, downstream, downstream, downstream	1	1	1	1	1	51	52	38	32	45	0.627451	1.01961	0.882353	1.40625	1	2_Meth::1	52	Gene PLK3	CNK, FNK, PLK3, PRK	polo-like kinase 3 (Drosophila)	NM_004073, hCT9662.3	204958_at, 215462_at, 229825_at	NP_004064.2, EAX07021.1
GeneID:343521	TCTEX1D4	1	45271580	45272957	1377	-	8	1_Control::1::427, 1_Control::1::428, 2_Meth::1::501, 2_Meth::1::502, 3_Meth+NAC::1::285, 4_Tat::1::317, 4_Tat::1::318, 5_Meth+Tat::1::436	-355, -12771, -819, -12707, -2819, -867, -12723, -12771	upstream, upstream, upstream, upstream, upstream, upstream, upstream, upstream	1	1	1	1	1	51	52	38	32	45	0.627451	1.01961	0.882353	1.40625	1	2_Meth::1	52	Gene TCTEX1D4	TCTEX1D4		NM_001013632		NP_001013654.1
GeneID:149478	BTBD19	1	45274154	45279801	5647	+	9	1_Control::1::427, 1_Control::1::428, 2_Meth::1::501, 2_Meth::1::502, 3_Meth+NAC::1::285, 3_Meth+NAC::1::286, 4_Tat::1::317, 4_Tat::1::318, 5_Meth+Tat::1::436	-842, 11574, -378, 11510, 1622, 11542, -330, 11526, 11574	upstream, downstream, upstream, downstream, in gene, downstream, upstream, downstream, downstream	1	1	1	1	1	51	52	38	32	45	0.627451	1.01961	0.882353	1.40625	1	2_Meth::1	52	Gene BTBD19	BTBD19	BTB (POZ) domain containing 19	NM_001136537	1557049_at, 238102_s_at	NP_001130009.1
GeneID:8643	PTCH2	1	45285516	45308616	23100	-	16	1_Control::1::427, 1_Control::1::428, 1_Control::1::429, 2_Meth::1::501, 2_Meth::1::502, 2_Meth::1::503, 2_Meth::1::504, 3_Meth+NAC::1::285, 3_Meth+NAC::1::286, 3_Meth+NAC::1::287, 4_Tat::1::317, 4_Tat::1::318, 4_Tat::1::319, 4_Tat::1::320, 5_Meth+Tat::1::436, 5_Meth+Tat::1::437	35304, 22888, -312, 34840, 22952, 15426, 211, 32840, 22920, -136, 34792, 22936, 7976, -536, 22888, -184	downstream, in gene, upstream, downstream, in gene, in gene, in gene, downstream, in gene, upstream, downstream, in gene, in gene, upstream, in gene, upstream	1	1	1	1	1	24.333	26	18.667	18	23.333	0.739736	1.06851	0.958904	1.29628	3	2_Meth::1	52	Gene PTCH2	PTCH2, PTC2	patched homolog 2 (Drosophila)	NM_003738, NM_001166292, hCT9661.3	221292_at	NP_003729.3, NP_001159764.1, EAX07017.1
GeneID:8891	EIF2B3	1	45316194	45452361	136167	-	6	1_Control::1::429, 2_Meth::1::504, 2_Meth::1::505, 3_Meth+NAC::1::287, 4_Tat::1::320, 5_Meth+Tat::1::437	143433, 143956, 121, 143609, 143209, 143561	downstream, downstream, in gene, downstream, downstream, downstream	1	1	1	1	1	15.5	23.5	11	14	17.5	0.903226	1.51613	1.12903	1.25	2	2_Meth::1	31	Gene EIF2B3	EIF-2B, EIF2Bgamma, EIF2B3	eukaryotic translation initiation factor 2B, subunit 3 gamma, 58kDa	NM_020365, NM_001166588, hCT2333987.0, hCT2333988.0, hCT2359221.0, hCT2359222.0, hCT2359223.0, hCT9665.3	218488_at	NP_065098.1, NP_001160060.1, EAX07011.1, EAX07012.1, EAX07013.1, EAX07016.1, EAX07014.1, EAX07015.1
GeneID:84842	HPDL	1	45792545	45794347	1802	+	8	1_Control::1::431, 1_Control::1::432, 2_Meth::1::508, 3_Meth+NAC::1::288, 3_Meth+NAC::1::289, 4_Tat::1::322, 5_Meth+Tat::1::438, 5_Meth+Tat::1::439	479, 13375, 319, 330, 13311, 13263, 415, 13375	in gene, downstream, in gene, in gene, downstream, downstream, in gene, downstream	1	1	1	1	1	26	33	24.5	21	20	0.807692	1.26923	0.769231	0.952381	2	2_Meth::1	41	Gene HPDL	MGC15668, HPDL, RP4-534D1.1, GLOXD1, 4-HPPD-L	4-hydroxyphenylpyruvate dioxygenase-like	NM_032756, hCT1833803.1	229332_at	NP_116145.1, EAX07002.1
GeneID:4595	MUTYH	1	45794914	45806142	11228	-	10	1_Control::1::431, 1_Control::1::432, 2_Meth::1::508, 2_Meth::1::509, 3_Meth+NAC::1::288, 3_Meth+NAC::1::289, 4_Tat::1::322, 5_Meth+Tat::1::438, 5_Meth+Tat::1::439, 5_Meth+Tat::1::440	13118, 222, 13278, 350, 13267, 286, 334, 13182, 222, -4226	downstream, in gene, downstream, in gene, downstream, in gene, in gene, downstream, in gene, upstream	1	1	1	1	1	26	33	24.5	21	20	0.807692	1.26923	0.769231	0.952381	2	2_Meth::1	41	Gene MUTYH	MYH, MGC4416, CYP2C, MUTYH	mutY homolog (E. coli)	NM_012222, NM_001048171, NM_001048172, NM_001048173, NM_001048174, NM_001128425, hCT1818872.3, hCT1966772.1, hCT2359120.0, hCT2359121.0, hCT2359122.0, hCT2359123.0, hCT2359124.0, hCT2359125.0, hCT2359126.0, hCT2359127.0, hCT2359128.0	207727_s_at	NP_036354.1, NP_001041636.1, NP_001041637.1, NP_001041638.1, NP_001041639.1, NP_001121897.1, EAX06991.1, EAX06992.1, EAX06993.1, EAX06994.1, EAX06995.1, EAX06996.1, EAX06997.1, EAX07001.1, EAX06998.1, EAX06999.1, EAX07000.1
GeneID:114034	TOE1	1	45805342	45809650	4308	+	9	1_Control::1::431, 1_Control::1::432, 2_Meth::1::508, 2_Meth::1::509, 3_Meth+NAC::1::289, 4_Tat::1::322, 5_Meth+Tat::1::438, 5_Meth+Tat::1::439, 5_Meth+Tat::1::440	-12318, 578, -12478, 450, 514, 466, -12382, 578, 5026	upstream, in gene, upstream, in gene, in gene, in gene, upstream, in gene, downstream	1	1	1	1	1	26	33	24.5	21	20	0.807692	1.26923	0.769231	0.952381	2	2_Meth::1	41	Gene TOE1	FLJ13949, TOE1	target of EGR1, member 1 (nuclear)	NM_025077, hCT1961152.1	204080_at	NP_079353.3, EAX06990.1
GeneID:10420	TESK2	1	45809555	45956840	147285	-	10	1_Control::1::432, 2_Meth::1::508, 2_Meth::1::509, 2_Meth::1::510, 2_Meth::1::511, 3_Meth+NAC::1::289, 4_Tat::1::322, 5_Meth+Tat::1::439, 5_Meth+Tat::1::440, 5_Meth+Tat::1::441	150920, 163976, 151048, 96920, -16712, 150984, 151032, 150920, 146472, 96712	downstream, downstream, downstream, in gene, upstream, downstream, downstream, downstream, in gene, in gene	1	1	1	1	1	31.25	44	21.5	22.5	29.25	0.72	1.408	0.936	1.3	4	2_Meth::1	100	Gene TESK2	TESK2		NM_007170, hCT2333975.0, hCT2333976.0, hCT2333977.0, hCT2333978.0	205486_at	NP_009101.2, EAX06989.1, EAX06986.1, EAX06987.1, EAX06988.1
GeneID:126661	CCDC163P	1	45959598	45965751	6153	-	5	1_Control::1::433, 2_Meth::1::511, 3_Meth+NAC::1::290, 4_Tat::1::323, 5_Meth+Tat::1::442	-21769, -7801, -8329, -8585, -7497	upstream, upstream, upstream, upstream, upstream	1	1	1	1	1	64	100	31	41	66	0.640625	1.5625	1.03125	1.60976	1	2_Meth::1	100	Gene CCDC163P	C1orf231, CCDC163P	coiled-coil domain containing 163, pseudogene	NR_033296, NR_033297, NR_033298	1559003_a_at, 236900_x_at
GeneID:25974	MMACHC	1	45965856	45976739	10883	+	10	1_Control::1::433, 2_Meth::1::511, 2_Meth::1::512, 3_Meth+NAC::1::290, 3_Meth+NAC::1::291, 4_Tat::1::323, 4_Tat::1::324, 5_Meth+Tat::1::442, 5_Meth+Tat::1::443, 5_Meth+Tat::1::444	21664, 7696, 21664, 8224, 21664, 8480, 21648, 7392, 14640, 21664	downstream, in gene, downstream, in gene, downstream, in gene, downstream, in gene, downstream, downstream	1	1	1	1	1	64	100	31	41	66	0.640625	1.5625	1.03125	1.60976	1	2_Meth::1	100	Gene MMACHC	DKFZp564I122, MMACHC, cblC, FLJ25671, RP11-291L19.3	methylmalonic aciduria (cobalamin deficiency) cblC type, with homocystinuria	NM_015506, hCT1818880.1	211774_s_at	NP_056321.2, EAX06983.1
GeneID:5052	PRDX1	1	45976707	45987609	10902	-	10	1_Control::1::433, 2_Meth::1::511, 2_Meth::1::512, 3_Meth+NAC::1::290, 3_Meth+NAC::1::291, 4_Tat::1::323, 4_Tat::1::324, 5_Meth+Tat::1::442, 5_Meth+Tat::1::443, 5_Meth+Tat::1::444	89, 14057, 89, 13529, 89, 13273, 105, 14361, 7113, 89	in gene, downstream, in gene, downstream, in gene, downstream, in gene, downstream, in gene, in gene	1	1	1	1	1	64	100	31	41	66	0.640625	1.5625	1.03125	1.60976	1	2_Meth::1	100	Gene PRDX1	PAGB, PRXI, PRDX1, PRX1, MSP23, TDPX2, NKEFA, PAGA, PAG	peroxiredoxin 1	NM_181696, NM_181697, NM_002574, hCT1818876.2, hCT1962879.1, hCT1962880.1, hCT1966792.1, hCT2333968.0, hCT2333971.0, hCT2359180.0, hCT2359181.0	208680_at	NP_859047.1, NP_859048.1, NP_002565.1, EAX06979.1, EAX06980.1, EAX06982.1, EAX06975.1, EAX06976.1, EAX06977.1, EAX06978.1, EAX06981.1
GeneID:10327	AKR1A1	1	46016498	46035721	19223	+	15	1_Control::1::434, 1_Control::1::435, 1_Control::1::436, 1_Control::1::437, 2_Meth::1::513, 2_Meth::1::514, 3_Meth+NAC::1::292, 3_Meth+NAC::1::293, 4_Tat::1::325, 4_Tat::1::326, 4_Tat::1::327, 5_Meth+Tat::1::445, 5_Meth+Tat::1::446, 5_Meth+Tat::1::447, 5_Meth+Tat::1::448	-242, 4014, 11342, 19550, 78, 23342, 5106, 17358, 10382, 17662, 22958, -18, 6590, 10526, 20686	upstream, in gene, in gene, downstream, in gene, downstream, in gene, in gene, in gene, in gene, downstream, upstream, in gene, in gene, downstream	1	1	1	1	1	14	20	13	12	16.5	0.857143	1.42857	1.17857	1.375	2	2_Meth::1	23	Gene AKR1A1	MGC12529, MGC1380, ARM, AKR1A1, ALR, ALDR1, DD3	aldo-keto reductase family 1, member A1 (aldehyde reductase)	NM_006066, NM_153326, hCT1963711.1, hCT1967876.1, hCT1967877.1, hCT201518.4, hCT2334444.0	201900_s_at, 241978_at	NP_006057.1, NP_697021.1, EAX06970.1, EAX06972.1, EAX06973.1, EAX06974.1, EAX06971.1
GeneID:4678	NASP	1	46049717	46084567	34850	+	18	1_Control::1::437, 1_Control::1::438, 1_Control::1::439, 1_Control::1::440, 1_Control::1::441, 2_Meth::1::514, 2_Meth::1::515, 2_Meth::1::516, 3_Meth+NAC::1::293, 3_Meth+NAC::1::294, 3_Meth+NAC::1::295, 4_Tat::1::327, 4_Tat::1::328, 4_Tat::1::329, 4_Tat::1::330, 5_Meth+Tat::1::448, 5_Meth+Tat::1::449, 5_Meth+Tat::1::450	-13669, 107, 24827, 33707, 42091, -9877, 43, 37803, -15861, 155, 37323, -10261, 43, 37307, 51825, -12533, 75, 36747	upstream, in gene, in gene, in gene, downstream, upstream, in gene, downstream, upstream, in gene, downstream, upstream, in gene, downstream, downstream, upstream, in gene, downstream	1	1	1	1	1	26	31.333	17	19	25.667	0.730769	1.20512	0.987192	1.35089	3	2_Meth::1	47	Gene NASP	PRO1999, MGC20372, MGC2297, DKFZp547F162, FLJ31599, MGC19722, FLJ35510, NASP, FLB7527	nuclear autoantigenic sperm protein (histone-binding)	NM_002482, NM_152298, hCT1963736.1, hCT2334446.0, hCT2334448.0, hCT2334450.0, hCT2359218.0, hCT32147.3	201969_at, 201970_s_at, 242918_at	NP_002473.2, NP_689511.2, EAX06964.1, EAX06965.1, EAX06966.1, EAX06969.1, EAX06967.1, EAX06968.1
GeneID:149483	CCDC17	1	46085716	46089731	4015	-	8	1_Control::1::440, 1_Control::1::441, 2_Meth::1::516, 3_Meth+NAC::1::295, 4_Tat::1::329, 4_Tat::1::330, 5_Meth+Tat::1::450, 5_Meth+Tat::1::451	6307, -2077, 2211, 2691, 2707, -11811, 3267, -8554	downstream, upstream, in gene, in gene, in gene, upstream, in gene, upstream	1	1	1	1	1	29	30	21	18	26	0.62069	1.03448	0.896552	1.44444	1	2_Meth::1	30	Gene CCDC17	FLJ33084, FLJ17921, CCDC17	coiled-coil domain containing 17	NM_001114938, NM_001190182, hCT201525.2, hCT2359214.0, hCT2359215.0	236320_at	NP_001108410.2, NP_001177111.1, EAX06961.1, EAX06962.1, EAX06963.1
GeneID:60313	GPBP1L1	1	46092976	46152302	59326	-	26	1_Control::1::440, 1_Control::1::441, 1_Control::1::442, 1_Control::1::443, 1_Control::1::444, 2_Meth::1::516, 2_Meth::1::517, 2_Meth::1::518, 3_Meth+NAC::1::295, 3_Meth+NAC::1::296, 3_Meth+NAC::1::297, 3_Meth+NAC::1::298, 3_Meth+NAC::1::299, 4_Tat::1::329, 4_Tat::1::330, 4_Tat::1::331, 4_Tat::1::332, 4_Tat::1::333, 4_Tat::1::334, 4_Tat::1::335, 5_Meth+Tat::1::450, 5_Meth+Tat::1::451, 5_Meth+Tat:…	68878, 60494, 38846, -754, -11645, 64782, -658, -8290, 65262, 39430, 13790, -722, -10450, 65278, 50760, 38830, 16014, 13358, -770, -8754, 65838, 54017, 38758, 9726, -754, -10597	downstream, downstream, in gene, upstream, upstream, downstream, upstream, upstream, downstream, in gene, in gene, upstream, upstream, downstream, in gene, in gene, in gene, in gene, upstream, upstream, downstream, in gene, in gene, in gene, upstream, upstream	1	1	1	1	1	26.333	30.667	17	17	26.333	0.645578	1.16458	1	1.549	3	2_Meth::1	52	Gene GPBP1L1	RP11-767N6.1, GPBP1L1, SP192	GC-rich promoter binding protein 1-like 1	NM_021639, hCT2333960.0, hCT2333961.0, hCT2333962.0, hCT2333963.0, hCT2333964.0	1569320_at, 217877_s_at, 222452_s_at	NP_067652.1, EAX06958.1, EAX06956.1, EAX06957.1, EAX06959.1, EAX06960.1
GeneID:51249	TMEM69	1	46153847	46160108	6261	+	11	1_Control::1::443, 1_Control::1::444, 2_Meth::1::517, 2_Meth::1::518, 3_Meth+NAC::1::298, 3_Meth+NAC::1::299, 4_Tat::1::334, 4_Tat::1::335, 5_Meth+Tat::1::453, 5_Meth+Tat::1::454, 5_Meth+Tat::1::455	-791, 10100, -887, 6745, -823, 8905, -775, 7209, -11271, -791, 9052	upstream, downstream, upstream, downstream, upstream, downstream, upstream, downstream, upstream, upstream, downstream	1	1	1	1	1	25	31	15	16.5	26.5	0.66	1.24	1.06	1.60606	2	2_Meth::1	52	Gene TMEM69	MGC104183, C1orf154, RP11-767N6.4, FLJ21029, TMEM69	transmembrane protein 69	NM_016486, hCT2334451.0, hCT2334452.0	223335_at	NP_057570.2, EAX06954.1, EAX06953.1
GeneID:3652	IPP	1	46159996	46216485	56489	-	15	1_Control::1::443, 1_Control::1::444, 1_Control::1::445, 2_Meth::1::517, 2_Meth::1::518, 2_Meth::1::519, 3_Meth+NAC::1::298, 3_Meth+NAC::1::299, 3_Meth+NAC::1::300, 4_Tat::1::334, 4_Tat::1::335, 4_Tat::1::336, 5_Meth+Tat::1::454, 5_Meth+Tat::1::455, 5_Meth+Tat::1::456	63429, 52538, 405, 63525, 55893, 325, 63461, 53733, 405, 63413, 55429, 405, 63429, 53586, 325	downstream, in gene, in gene, downstream, in gene, in gene, downstream, in gene, in gene, downstream, in gene, in gene, downstream, in gene, in gene	1	1	1	1	1	33.5	47.5	18	21.5	36.5	0.641791	1.41791	1.08955	1.69767	2	2_Meth::1	52	Gene IPP	KLHL27, IPP	intracisternal A particle-promoted polypeptide	NM_005897, NM_001145349, hCT1644595.3, hCT2333956.0, hCT2333959.0	1554739_at, 1554740_a_at, 219843_at, 241393_at	NP_005888.1, NP_001138821.1, EAX06950.1, EAX06951.1, EAX06952.1
GeneID:23139	MAST2	1	46269285	46501796	232511	+	5	1_Control::1::446, 2_Meth::1::520, 3_Meth+NAC::1::301, 5_Meth+Tat::1::457, 5_Meth+Tat::1::458	237915, 233755, 231771, 214299, 236097	downstream, downstream, in gene, in gene, downstream	1	1	1	0	1	15	12	15	11	14	0.733333	0.8	0.933333	1.27273	1	1_Control::1	15	Gene MAST2	MTSSK, MAST2, FLJ39200, KIAA0807, MAST205, RP4-533D7.1	microtubule associated serine/threonine kinase 2	NM_015112, hCT2334455.0, hCT2359234.0	211593_s_at, 215660_s_at, 215661_at, 215903_s_at	NP_055927.2, EAX06949.1, EAX06948.1
GeneID:8503	PIK3R3	1	46505812	46598708	92896	-	6	1_Control::1::446, 2_Meth::1::520, 2_Meth::1::521, 3_Meth+NAC::1::301, 3_Meth+NAC::1::302, 5_Meth+Tat::1::458	91508, 95668, 260, 97652, 468, 93326	in gene, downstream, in gene, downstream, in gene, downstream	1	1	1	0	1	18.5	18.5	13.5	12.5	12.5	0.675676	1	0.675676	1	2	2_Meth::1	25	Gene PIK3R3	FLJ41892, DKFZp686P05226, p55, PIK3R3, p55-GAMMA	phosphoinositide-3-kinase, regulatory subunit 3 (gamma)	NM_003629, NM_001114172, hCT1819329.2, hCT1961473.1, hCT2333951.0, hCT2333952.0, hCT2359213.0	202743_at, 211580_s_at	NP_003620.3, NP_001107644.1, EAX06944.1, EAX06945.1, EAX06946.1, EAX06947.1, EAX06943.1
GeneID:8438	RAD54L	1	46713367	46744145	30778	+	5	1_Control::1::447, 2_Meth::1::523, 3_Meth+NAC::1::303, 4_Tat::1::337, 5_Meth+Tat::1::459	27161, 38793, 27113, 27369, 25465	in gene, downstream, in gene, in gene, in gene	1	1	1	1	1	18	20	17	20	16	1.11111	1.11111	0.888889	0.8	1	4_Tat::1	20	Gene RAD54L	hHR54, hRAD54, RAD54A, HR54, RAD54L	RAD54-like (S. cerevisiae)	NM_003579, NM_001142548, hCT13183.2, hCT2333345.0	204558_at	NP_003570.2, NP_001136020.1, EAX06929.1, EAX06930.1
GeneID:10489	LRRC41	1	46744072	46769038	24966	-	12	1_Control::1::447, 1_Control::1::448, 1_Control::1::449, 2_Meth::1::523, 2_Meth::1::524, 2_Meth::1::525, 3_Meth+NAC::1::303, 3_Meth+NAC::1::304, 3_Meth+NAC::1::305, 4_Tat::1::337, 4_Tat::1::338, 5_Meth+Tat::1::459	28510, 974, -14354, 16878, 78, -13471, 28558, 1486, -9746, 28302, 9342, 30206	downstream, in gene, upstream, in gene, in gene, upstream, downstream, in gene, upstream, downstream, in gene, downstream	1	1	1	1	1	15.5	15	12.5	15.5	13	1	0.967742	0.83871	0.83871	2	4_Tat::1	20	Gene LRRC41	MUF1, PP7759, RP4-636H5.2, LRRC41, MGC126571, MGC126573	leucine rich repeat containing 41	NM_006369, hCT2333318.0, hCT2333320.0	1555831_s_at, 1558983_at, 201932_at, 215765_at	NP_006360.3, EAX06928.1, EAX06927.1
GeneID:7388	UQCRH	1	46769380	46782448	13068	+	9	1_Control::1::448, 1_Control::1::449, 2_Meth::1::524, 2_Meth::1::525, 3_Meth+NAC::1::304, 3_Meth+NAC::1::305, 4_Tat::1::338, 5_Meth+Tat::1::459, 5_Meth+Tat::1::460	-1316, 14012, -420, 13129, -1828, 9404, -9684, -30548, 13804	upstream, downstream, upstream, downstream, upstream, in gene, upstream, upstream, downstream	1	1	1	1	1	15.5	15	12.5	15.5	13	1	0.967742	0.83871	0.83871	2	4_Tat::1	20	Gene UQCRH	QCR6, UQCR8, UQCRH, MGC111572	ubiquinol-cytochrome c reductase hinge protein	NM_006004, hCT13184.2, hCT1963362.1, hCT1963363.1, hCT2333348.0, hCT2333351.0	202233_s_at	NP_005995.2, EAX06924.1, EAX06922.1, EAX06923.1, EAX06925.1, EAX06926.1
GeneID:387338	NSUN4	1	46806390	46830690	24300	+	9	1_Control::1::450, 2_Meth::1::526, 2_Meth::1::527, 3_Meth+NAC::1::306, 4_Tat::1::339, 4_Tat::1::340, 5_Meth+Tat::1::461, 5_Meth+Tat::1::462, 5_Meth+Tat::1::463	202, 122, 31114, 29898, 122, 29586, 170, 9562, 28842	in gene, in gene, downstream, downstream, in gene, downstream, in gene, in gene, downstream	1	1	1	1	1	13	23	12	13	24	1	1.76923	1.84615	1.84615	2	2_Meth::1	35	Gene NSUN4	RP4-603I14.2, NSUN4, MGC22960	NOP2/Sun domain family, member 4	NM_199044	1559848_at, 226351_at, 230023_at, 236247_at	NP_950245.2
GeneID:100507423	LOC100507423	1	47004368	47035927	31559	+	10	1_Control::1::452, 1_Control::1::453, 2_Meth::1::530, 3_Meth+NAC::1::307, 3_Meth+NAC::1::308, 4_Tat::1::342, 5_Meth+Tat::1::464, 5_Meth+Tat::1::465, 5_Meth+Tat::1::466, 5_Meth+Tat::1::467	18016, 41680, 16560, 18757, 42160, 18256, 17872, 31648, 34384, 40192	in gene, downstream, in gene, in gene, downstream, in gene, in gene, downstream, downstream, downstream	1	1	1	1	1	55	53	35	42	66	0.763636	0.963636	1.2	1.57143	1	5_Meth+Tat::1	66	Gene LOC100507423		hypothetical LOC100507423	XR_112067, XR_110507, XR_113353
GeneID:148930	KNCN	1	47011316	47016887	5571	-	5	1_Control::1::452, 2_Meth::1::530, 3_Meth+NAC::1::307, 4_Tat::1::342, 5_Meth+Tat::1::464	-5497, -4041, -6238, -5737, -5353	upstream, upstream, upstream, upstream, upstream	1	1	1	1	1	55	53	35	42	66	0.763636	0.963636	1.2	1.57143	1	5_Meth+Tat::1	66	Gene KNCN	L5, MGC120372, KNCN, Kino, FLJ32011, MGC120371, MGC120370	kinocilin	NM_001097611, hCT1819336.2	1564044_at	NP_001091080.1, EAX06906.1
GeneID:8569	MKNK1	1	47023090	47069966	46876	-	19	1_Control::1::452, 1_Control::1::453, 1_Control::1::454, 2_Meth::1::530, 2_Meth::1::531, 2_Meth::1::532, 3_Meth+NAC::1::307, 3_Meth+NAC::1::308, 3_Meth+NAC::1::309, 3_Meth+NAC::1::310, 4_Tat::1::342, 4_Tat::1::343, 4_Tat::1::344, 5_Meth+Tat::1::464, 5_Meth+Tat::1::465, 5_Meth+Tat::1::466, 5_Meth+Tat::1::467, 5_Meth+Tat::1::468, 5_Meth+Tat::1::469	47582, 23918, 238, 49038, 110, -9202, 46841, 23438, 9422, 142, 47342, 8942, 206, 47726, 33950, 31214, 25406, 8878, 174	downstream, in gene, in gene, downstream, in gene, upstream, in gene, in gene, in gene, in gene, downstream, in gene, in gene, downstream, in gene, in gene, in gene, in gene, in gene	1	1	1	1	1	33	34.5	22.5	25.5	37.5	0.772727	1.04545	1.13636	1.47059	2	5_Meth+Tat::1	66	Gene MKNK1	MNK1, MKNK1	MAP kinase interacting serine/threonine kinase 1	NM_003684, NM_198973, NM_001135553, NR_024174, NR_024176, hCT1819316.1, hCT1967053.1, hCT1967056.1, hCT1967057.1, hCT2359159.0, hCT2359160.0	1560720_at, 209467_s_at, 243256_at	NP_003675.2, NP_945324.1, NP_001129025.1, EAX06900.1, EAX06901.1, EAX06905.1, EAX06902.1, EAX06903.1, EAX06904.1
GeneID:148932	MOBKL2C	1	47073387	47082563	9176	-	9	1_Control::1::454, 2_Meth::1::531, 2_Meth::1::532, 3_Meth+NAC::1::309, 3_Meth+NAC::1::310, 4_Tat::1::343, 4_Tat::1::344, 5_Meth+Tat::1::468, 5_Meth+Tat::1::469	12835, 12707, 3395, 22019, 12739, 21539, 12803, 21475, 12771	downstream, downstream, in gene, downstream, downstream, downstream, downstream, downstream, downstream	1	1	1	1	1	33	34.5	22.5	25.5	37.5	0.772727	1.04545	1.13636	1.47059	2	5_Meth+Tat::1	66	Gene MOBKL2C	MOBKL2C, MGC26743, MOB3C	MOB1, Mps One Binder kinase activator-like 2C (yeast)	NM_145279, NM_201403	227066_at, 243052_at	NP_660322.2, NP_958805.1
GeneID:51727	CMPK1	1	47799469	47844511	45042	+	7	1_Control::1::457, 1_Control::1::458, 2_Meth::1::536, 2_Meth::1::537, 3_Meth+NAC::1::311, 4_Tat::1::346, 5_Meth+Tat::1::473	915, 55251, 851, 53955, 54867, 54835, 54899	in gene, downstream, in gene, downstream, downstream, downstream, downstream	1	1	1	1	1	16.5	15	13	16	24.5	0.969697	0.909091	1.48485	1.53125	2	5_Meth+Tat::1	37	Gene CMPK1	CMK, UMK, CMPK, CMPK1, UMPK, UMP-CMPK	cytidine monophosphate (UMP-CMP) kinase 1, cytosolic	NM_016308, NM_001136140, hCT1819197.1, hCT2333235.0, hCT2359075.0	1570533_at, 217870_s_at, 222448_s_at	NP_057392.1, NP_001129612.1, EAX06869.1, EAX06870.1, EAX06871.1
GeneID:63950	DMRTA2	1	50883225	50889141	5916	-	7	1_Control::1::459, 1_Control::1::460, 2_Meth::1::539, 3_Meth+NAC::1::312, 4_Tat::1::347, 4_Tat::1::348, 5_Meth+Tat::1::474	501, -9155, 181, 437, 2261, -7835, 8853	in gene, upstream, in gene, in gene, in gene, upstream, downstream	1	1	1	1	1	19	25	18	17	20	0.894737	1.31579	1.05263	1.17647	1	2_Meth::1	25	Gene DMRTA2	DMRTA2		NM_032110	1558856_at	NP_115486.1
GeneID:11124	FAF1	1	50906935	51425936	519001	-	21	1_Control::1::460, 1_Control::1::461, 2_Meth::1::539, 3_Meth+NAC::1::312, 3_Meth+NAC::1::313, 3_Meth+NAC::1::314, 4_Tat::1::348, 5_Meth+Tat::1::474, 5_Meth+Tat::1::475, 5_Meth+Tat::1::476, 1_Control::1::462, 1_Control::1::463, 2_Meth::1::540, 2_Meth::1::541, 3_Meth+NAC::1::315, 3_Meth+NAC::1::316, 4_Tat::1::349, 5_Meth+Tat::1::477, 5_Meth+Tat::1::478, 5_Meth+Tat::1::479, 5_Meth+Tat::1::480	527640, 451808, 536976, 537232, 451904, 436816, 528960, 545648, 487045, 455040, -144, -8864, -48, -8784, 112, -8752, -8208, 351104, 100763, -272, -8720	downstream, in gene, downstream, downstream, in gene, in gene, downstream, downstream, in gene, in gene, upstream, upstream, upstream, upstream, in gene, upstream, upstream, in gene, in gene, upstream, upstream	1	1	1	1	1	13.375	13.125	12.125	10.125	12.625	0.757009	0.981308	0.943925	1.24691	8	2_Meth::1	35	Gene FAF1	UBXD12, FAF1, CGI-03, FLJ37524, hFAF1, UBXN3A, HFAF1s	Fas (TNFRSF6) associated factor 1	NM_007051, hCT2333197.0, hCT30149.3	218080_x_at, 222511_x_at, 224217_s_at, 239749_at	NP_008982.1, EAX06838.1, EAX06837.1
GeneID:1031	CDKN2C	1	51434367	51440309	5942	+	13	1_Control::1::462, 1_Control::1::463, 1_Control::1::464, 2_Meth::1::540, 2_Meth::1::541, 2_Meth::1::542, 3_Meth+NAC::1::315, 3_Meth+NAC::1::316, 3_Meth+NAC::1::317, 4_Tat::1::349, 5_Meth+Tat::1::479, 5_Meth+Tat::1::480, 5_Meth+Tat::1::481	-8287, 433, 9601, -8383, 353, 9681, -8543, 321, 9372, -223, -8159, 289, 8065	upstream, in gene, downstream, upstream, in gene, downstream, upstream, in gene, downstream, upstream, upstream, in gene, downstream	1	1	1	1	1	22	29	19.5	17	20.5	0.772727	1.31818	0.931818	1.20588	2	2_Meth::1	35	Gene CDKN2C	p18, INK4C, p18-INK4C, CDKN2C	cyclin-dependent kinase inhibitor 2C (p18, inhibits CDK4)	NM_001262, NM_078626, hCT2333207.0, hCT2333209.0, hCT2333210.0, hCT31544.2	204159_at, 211792_s_at	NP_001253.1, NP_523240.1, EAX06833.1, EAX06834.1, EAX06835.1, EAX06836.1
GeneID:22996	TTC39A	1	51752930	51810785	57855	-	10	1_Control::1::466, 1_Control::1::467, 2_Meth::1::543, 2_Meth::1::544, 3_Meth+NAC::1::318, 4_Tat::1::351, 4_Tat::1::352, 4_Tat::1::353, 5_Meth+Tat::1::484, 5_Meth+Tat::1::485	61905, -1183, 62145, -287, 17, 62241, 56385, -1215, 54785, -463	downstream, upstream, downstream, upstream, in gene, downstream, in gene, upstream, in gene, upstream	1	1	1	1	1	15.5	16	12.5	13.5	15	0.870968	1.03226	0.967742	1.11111	2	1_Control::1	17	Gene TTC39A	DEME-6, TTC39A, C1orf34, KIAA0452	tetratricopeptide repeat domain 39A	NM_001080494, NM_001144832	210652_s_at, 215562_at, 217101_at	NP_001073963.1, NP_001138304.1
GeneID:2060	EPS15	1	51819935	51984995	165060	-	5	1_Control::1::467, 2_Meth::1::544, 3_Meth+NAC::1::318, 4_Tat::1::353, 5_Meth+Tat::1::485	173027, 173923, 174227, 172995, 173747	downstream, downstream, downstream, downstream, downstream	1	1	1	1	1	14	16	16	14	15	1	1.14286	1.07143	1.07143	1	2_Meth::1	16	Gene EPS15	EPS15, MLLT5, AF1P, AF-1P	epidermal growth factor receptor pathway substrate 15	NM_001981, NM_001159969, hCT2333293.0, hCT2333295.0, hCT31548.3	217886_at, 217887_s_at	NP_001972.1, NP_001153441.1, EAX06822.1, EAX06823.1, EAX06824.1
GeneID:114883	OSBPL9	1	52082547	52254891	172344	+	13	1_Control::1::468, 1_Control::1::469, 1_Control::1::470, 1_Control::1::471, 2_Meth::1::545, 2_Meth::1::546, 3_Meth+NAC::1::319, 3_Meth+NAC::1::320, 4_Tat::1::354, 4_Tat::1::355, 5_Meth+Tat::1::486, 5_Meth+Tat::1::487, 5_Meth+Tat::1::488	112589, 158221, 177101, 182781, 167197, 176045, 155997, 175320, 165624, 181421, 112605, 117275, 168986	in gene, in gene, downstream, downstream, in gene, downstream, in gene, downstream, in gene, downstream, in gene, in gene, in gene	1	1	1	1	1	12	8.667	8.333	9.333	11.333	0.77775	0.72225	0.944417	1.21429	3	1_Control::1	16	Gene OSBPL9	OSBPL9, FLJ14629, FLJ34384, FLJ12492, MGC15035, FLJ32055, ORP9, FLJ14801	oxysterol binding protein-like 9	NM_148906, NM_024586, NM_148904, NM_148905, NM_148907, NM_148908, NM_148909, hCT1819784.3, hCT1951469.2, hCT2333339.1, hCT2333340.1, hCT2351145.0, hCT2351146.0, hCT2351147.0, hCT2351148.0, hCT2359243.0, hCT2359244.0	218047_at	NP_683704.1, NP_078862.3, NP_683702.1, NP_683703.1, NP_683705.1, NP_683706.2, NP_683707.2, EAX06810.1, EAX06811.1, EAX06812.1, EAX06813.1, EAX06814.1, EAX06815.1, EAX06816.1, EAX06817.1, EAX06818.1, EAX06819.1
GeneID:4898	NRD1	1	52254864	52344609	89745	-	17	1_Control::1::470, 1_Control::1::471, 1_Control::1::472, 2_Meth::1::545, 2_Meth::1::546, 2_Meth::1::547, 2_Meth::1::548, 3_Meth+NAC::1::320, 3_Meth+NAC::1::321, 4_Tat::1::354, 4_Tat::1::355, 4_Tat::1::356, 5_Meth+Tat::1::488, 5_Meth+Tat::1::489, 5_Meth+Tat::1::490, 5_Meth+Tat::1::491, 5_Meth+Tat::1::492	84961, 79281, -148, 94865, 86017, 33006, 289, 86742, -127, 96438, 80641, 353, 93076, 75073, 31617, 27009, 369	in gene, in gene, upstream, downstream, in gene, in gene, in gene, in gene, upstream, downstream, in gene, in gene, downstream, in gene, in gene, in gene, in gene	1	1	1	1	1	12.5	14	12.25	10.25	13.5	0.82	1.12	1.08	1.31707	4	2_Meth::1	30	Gene NRD1	hNRD2, NRD1, hNRD1	nardilysin (N-arginine dibasic convertase)	NM_002525, NM_001101662, hCT1962071.1, hCT2333284.0, hCT2333285.0, hCT2333287.0, hCT2359152.0, hCT31547.3	208709_s_at, 229422_at, 242235_x_at	NP_002516.2, NP_001095132.1, EAX06804.1, EAX06805.1, EAX06806.1, EAX06807.1, EAX06808.1, EAX06809.1
GeneID:51060	TXNDC12	1	52485803	52521047	35244	-	10	1_Control::1::473, 1_Control::1::474, 2_Meth::1::549, 2_Meth::1::550, 3_Meth+NAC::1::322, 3_Meth+NAC::1::323, 4_Tat::1::357, 4_Tat::1::358, 5_Meth+Tat::1::493, 5_Meth+Tat::1::494	21719, -153, 21783, -937, 21911, -2601, 21799, -1199, 21772, -425	in gene, upstream, in gene, upstream, in gene, upstream, in gene, upstream, in gene, upstream	1	1	1	1	1	26	33.5	16.5	21	25	0.807692	1.28846	0.961538	1.19048	2	2_Meth::1	42	Gene TXNDC12	TXNDC12, ERP18, PDIA16, hAG-1, AGR1, TLP19, AG1, ERP19	thioredoxin domain containing 12 (endoplasmic reticulum)	NM_015913, hCT23908.3	223017_at	NP_056997.1, EAX06800.1
GeneID:112970	KTI12	1	52497777	52499472	1695	-	5	1_Control::1::473, 2_Meth::1::549, 3_Meth+NAC::1::322, 4_Tat::1::357, 5_Meth+Tat::1::493	144, 208, 336, 224, 197	in gene, in gene, in gene, in gene, in gene	1	1	1	1	1	38	42	21	26	34	0.684211	1.10526	0.894737	1.30769	1	2_Meth::1	42	Gene KTI12	SBBI81, MGC20419, TOT4, RP11-91A18.3, KTI12	KTI12 homolog, chromatin associated (S. cerevisiae)	NM_138417, hCT2344288.0	225642_at	NP_612426.1, EAX06801.1
GeneID:91408	BTF3L4	1	52521857	52554090	32233	+	10	1_Control::1::474, 1_Control::1::475, 2_Meth::1::550, 2_Meth::1::551, 3_Meth+NAC::1::323, 3_Meth+NAC::1::324, 4_Tat::1::358, 4_Tat::1::359, 5_Meth+Tat::1::494, 5_Meth+Tat::1::495	-657, 40095, 127, 38543, 1791, 38015, 389, 42367, -385, 39247	upstream, downstream, in gene, downstream, in gene, downstream, in gene, downstream, upstream, downstream	1	1	1	1	1	13.5	19.5	14	14.5	14.5	1.07407	1.44444	1.07407	1	2	2_Meth::1	25	Gene BTF3L4	RP4-800M22.5, BTF3L4, MGC23908, MGC88389	basic transcription factor 3-like 4	NM_152265, NM_001136497, NR_024350, hCT2333326.0, hCT2333327.0, hCT2359093.0, hCT2359094.0, hCT2359095.0	225976_at, 226963_at	NP_689478.1, NP_001129969.1, EAX06795.1, EAX06797.1, EAX06798.1, EAX06799.1, EAX06796.1
GeneID:9372	ZFYVE9	1	52608046	52812358	204312	+	6	1_Control::1::476, 2_Meth::1::552, 3_Meth+NAC::1::325, 4_Tat::1::360, 4_Tat::1::361, 5_Meth+Tat::1::496	206610, 223570, 206386, 146, 203538, 206354	downstream, downstream, downstream, in gene, in gene, downstream	1	1	1	1	1	16.5	16.5	11.5	14	18	0.848485	1	1.09091	1.28571	2	5_Meth+Tat::1	30	Gene ZFYVE9	ZFYVE9, NSP, SMADIP, SARA, MADHIP	zinc finger, FYVE domain containing 9	NM_007323, NM_004799, NM_007324, hCT2333329.0, hCT2333330.0, hCT2333331.0	204893_s_at, 208446_s_at	NP_015562.1, NP_004790.2, NP_015563.2, EAX06790.1, EAX06791.1, EAX06792.1
GeneID:200014	CC2D1B	1	52816267	52831864	15597	-	7	1_Control::1::476, 1_Control::1::477, 2_Meth::1::552, 3_Meth+NAC::1::325, 4_Tat::1::361, 4_Tat::1::362, 5_Meth+Tat::1::496	17208, 88, 248, 17432, 20280, 397, 17464	downstream, in gene, in gene, downstream, downstream, in gene, downstream	1	1	1	1	1	24	26	17	18	30	0.75	1.08333	1.25	1.66667	1	5_Meth+Tat::1	30	Gene CC2D1B	CC2D1B, RP11-155O18.2, KIAA1836	coiled-coil and C2 domain containing 1B	NM_032449, hCT2333270.0, hCT2333271.0, hCT2333273.0, hCT2359233.0, hCT23911.3	225323_at, 236568_at, 242487_at	NP_115825.1, EAX06785.1, EAX06786.1, EAX06787.1, EAX06788.1, EAX06789.1
GeneID:4998	ORC1L	1	52838501	52870143	31642	-	12	1_Control::1::476, 1_Control::1::477, 1_Control::1::478, 1_Control::1::479, 2_Meth::1::552, 2_Meth::1::553, 3_Meth+NAC::1::325, 3_Meth+NAC::1::326, 4_Tat::1::362, 5_Meth+Tat::1::496, 5_Meth+Tat::1::497, 5_Meth+Tat::1::498	55487, 38367, -103, -21681, 38527, -180, 55711, -6289, 38676, 55743, -129, -20417	downstream, downstream, upstream, upstream, downstream, upstream, downstream, upstream, downstream, downstream, upstream, upstream	1	1	1	1	1	22	20	16.5	17.5	28	0.795455	0.909091	1.27273	1.6	2	5_Meth+Tat::1	30	Gene ORC1L	HSORC1, PARC1, ORC1, ORC1L	origin recognition complex, subunit 1-like (S. cerevisiae)	NM_001190818, NM_001190819, NM_004153, hCT2359208.0, hCT23665.3	205085_at	NP_001177747.1, NP_001177748.1, NP_004144.2, EAX06783.1, EAX06784.1
GeneID:84950	PRPF38A	1	52870219	52883992	13773	+	9	1_Control::1::478, 1_Control::1::479, 2_Meth::1::553, 2_Meth::1::554, 3_Meth+NAC::1::326, 3_Meth+NAC::1::327, 4_Tat::1::363, 5_Meth+Tat::1::497, 5_Meth+Tat::1::498	27, 21605, 104, 21029, 6213, 22197, 19893, 53, 20341	in gene, downstream, in gene, downstream, in gene, downstream, downstream, in gene, downstream	1	1	1	1	1	20	14	16	17	26	0.85	0.7	1.3	1.52941	1	5_Meth+Tat::1	26	Gene PRPF38A	MGC3320, RP5-965L7.1, FLJ14936, PRPF38A, Prp38	PRP38 pre-mRNA processing factor 38 (yeast) domain containing A	NM_032864, hCT1968037.1, hCT23909.3	1553709_a_at, 223230_at	NP_116253.2, EAX06781.1, EAX06782.1
GeneID:23318	ZCCHC11	1	52888947	53018762	129815	-	9	1_Control::1::479, 1_Control::1::480, 2_Meth::1::554, 2_Meth::1::555, 3_Meth+NAC::1::326, 3_Meth+NAC::1::327, 3_Meth+NAC::1::328, 4_Tat::1::363, 5_Meth+Tat::1::498	126938, 59082, 127514, 282, 142330, 126346, 122, 128650, 128202	in gene, in gene, in gene, in gene, downstream, in gene, in gene, in gene, in gene	1	1	1	1	1	12.333	10.667	11.333	10	12.667	0.810833	0.864915	1.02708	1.2667	3	5_Meth+Tat::1	26	Gene ZCCHC11	DKFZp779C1943, ZCCHC11, PAPD3, TUT4, FLJ42878	zinc finger, CCHC domain containing 11	NM_001009881, NM_015269, hCT2333394.0, hCT2333395.0, hCT23910.2	212704_at, 217594_at	NP_001009881.1, NP_056084.1, EAX06778.1, EAX06779.1, EAX06780.1
GeneID:4116	MAGOH	1	53692564	53704207	11643	-	10	1_Control::1::484, 1_Control::1::485, 1_Control::1::486, 2_Meth::1::559, 2_Meth::1::560, 3_Meth+NAC::1::329, 4_Tat::1::364, 4_Tat::1::365, 5_Meth+Tat::1::501, 5_Meth+Tat::1::502	18047, 12943, -145, 17983, -17, 111, 18079, 111, 12655, 15	downstream, downstream, upstream, downstream, upstream, in gene, downstream, in gene, downstream, in gene	1	1	1	1	1	24.5	40	17.5	23	33.5	0.938776	1.63265	1.36735	1.45652	2	2_Meth::1	41	Gene MAGOH	MAGOHA, MAGOH1, MAGOH	mago-nashi homolog, proliferation-associated (Drosophila)	NM_002370, hCT1958389.1, hCT24590.2	210092_at, 210093_s_at	NP_002361.1, EAX06747.1, EAX06748.1
GeneID:100507564	LOC100507564	1	53704282	53708790	4508	+	5	1_Control::1::486, 2_Meth::1::560, 3_Meth+NAC::1::329, 4_Tat::1::365, 5_Meth+Tat::1::502	70, -58, -186, -186, -90	in gene, upstream, upstream, upstream, upstream	1	1	1	1	1	31	41	22	24	39	0.774194	1.32258	1.25806	1.625	1	2_Meth::1	41	Gene LOC100507564		hypothetical LOC100507564	XR_110511
GeneID:7804	LRP8	1	53711212	53793821	82609	-	9	1_Control::1::486, 1_Control::1::487, 2_Meth::1::560, 2_Meth::1::561, 3_Meth+NAC::1::329, 3_Meth+NAC::1::330, 4_Tat::1::365, 4_Tat::1::366, 5_Meth+Tat::1::502	89469, 2461, 89597, 1917, 89725, 1389, 89725, 2445, 89629	downstream, in gene, downstream, in gene, downstream, in gene, downstream, in gene, downstream	1	1	1	1	1	25	31.5	18	18	29.5	0.72	1.26	1.18	1.63889	2	2_Meth::1	41	Gene LRP8	LRP8, APOER2, MCI1, HSZ75190	low density lipoprotein receptor-related protein 8, apolipoprotein e receptor	NM_017522, NM_004631, NM_001018054, NM_033300, hCT1951474.1, hCT2333365.0, hCT2333367.0, hCT2359107.0, hCT2359108.0, hCT24589.3	205282_at, 208433_s_at	NP_059992.3, NP_004622.2, NP_001018064.1, NP_150643.2, EAX06744.1, EAX06745.1, EAX06740.1, EAX06741.1, EAX06742.1, EAX06743.1
GeneID:51253	MRPL37	1	54665840	54684056	18216	+	5	1_Control::1::490, 2_Meth::1::564, 3_Meth+NAC::1::331, 4_Tat::1::367, 5_Meth+Tat::1::505	20480, 21392, 21760, 22493, 23104	downstream, downstream, downstream, downstream, downstream	1	1	1	1	1	27	43	23	21	22	0.777778	1.59259	0.814815	1.04762	1	2_Meth::1	43	Gene MRPL37	MRPL37, L37mt, MRP-L37, MRPL2, MRP-L2, MGC878, RPML2	mitochondrial ribosomal protein L37	NM_016491, hCT1956283.1, hCT1956284.1, hCT1956285.1, hCT2334241.0, hCT24894.3	222993_at	NP_057575.2, EAX06694.1, EAX06695.1, EAX06696.1, EAX06697.1, EAX06698.1
GeneID:23648	SSBP3	1	54692195	54872092	179897	-	9	1_Control::1::490, 2_Meth::1::564, 2_Meth::1::565, 2_Meth::1::566, 2_Meth::1::567, 2_Meth::1::568, 3_Meth+NAC::1::331, 4_Tat::1::367, 5_Meth+Tat::1::505	185772, 184860, 168140, 78220, 28252, 1180, 184492, 183759, 183148	downstream, downstream, in gene, in gene, in gene, in gene, downstream, downstream, downstream	1	1	1	1	1	14.4	20.4	12.4	13	12.6	0.902778	1.41667	0.875	0.969231	5	2_Meth::1	43	Gene SSBP3	SSBP3, FLJ10355, SSDP, SSDP1, CSDP	single stranded DNA binding protein 3	NM_018070, NM_145716, NM_001009955, hCT2334205.0, hCT2334206.0, hCT2334208.0, hCT2334209.0, hCT2334210.0, hCT2334211.0	222482_at	NP_060540.2, NP_663768.1, NP_001009955.1, EAX06688.1, EAX06689.1, EAX06692.1, EAX06690.1, EAX06691.1, EAX06693.1
GeneID:619518	C1orf191	1	54703716	54704736	1020	+	6	1_Control::1::490, 2_Meth::1::564, 2_Meth::1::565, 3_Meth+NAC::1::331, 4_Tat::1::367, 5_Meth+Tat::1::505	-17396, -16484, 236, -16116, -15383, -14772	upstream, upstream, in gene, upstream, upstream, upstream	1	1	1	1	1	20	28.5	16.5	17.5	17.5	0.875	1.425	0.875	1	2	2_Meth::1	43	Gene C1orf191	MST128, MSTP128, C1orf191	chromosome 1 open reading frame 191	XR_112074, XR_110512, XR_113357	232469_x_at
GeneID:26027	ACOT11	1	55013901	55100417	86516	+	7	1_Control::1::491, 2_Meth::1::569, 2_Meth::1::570, 3_Meth+NAC::1::332, 4_Tat::1::368, 5_Meth+Tat::1::506, 5_Meth+Tat::1::507	-4413, -5725, 67059, -6237, -5229, -5549, 70623	upstream, upstream, in gene, upstream, upstream, upstream, in gene	1	1	1	1	1	12	16	8.5	10	9.5	0.833333	1.33333	0.791667	0.95	2	2_Meth::1	20	Gene ACOT11	KIAA0707, BFIT, THEA, BFIT1, ACOT11, STARD14, THEM1, DKFZp667O1916, BFIT2	acyl-CoA thioesterase 11	NM_015547, NM_147161, hCT2333256.0, hCT2333258.0, hCT24221.3	1554938_a_at, 1555321_at, 214763_at, 216103_at	NP_056362.1, NP_671517.1, EAX06682.1, EAX06683.1, EAX06684.1
GeneID:115209	OMA1	1	58946391	59012446	66055	-	3	1_Control::1::493, 2_Meth::1::575, 3_Meth+NAC::1::333	78, 94, 30286	in gene, in gene, in gene	1	1	1	0	0	7	11.5	9	7	6	1	1.64286	0.857143	0.857143	2	2_Meth::1	20	Gene OMA1	OMA1, MPRP-1, YKR087C, ZMPOMA1, DAB1, 2010001O09Rik, FLJ33782	OMA1 homolog, zinc metallopeptidase (S. cerevisiae)	NM_145243, hCT14324.3, hCT1955447.2, hCT1972650.1, hCT2336111.0	226019_at	NP_660286.1, EAX06631.1, EAX06632.1, EAX06633.1, EAX06634.1
GeneID:114803	MYSM1	1	59125590	59165747	40157	-	9	1_Control::1::494, 1_Control::1::495, 2_Meth::1::576, 2_Meth::1::577, 3_Meth+NAC::1::334, 4_Tat::1::372, 5_Meth+Tat::1::512, 5_Meth+Tat::1::513, 5_Meth+Tat::1::514	50003, 44803, 48051, 83, 50051, 51525, 50339, 44019, 31555	downstream, downstream, downstream, in gene, downstream, downstream, downstream, downstream, in gene	1	1	1	1	1	11	14	8.667	8	11.333	0.727273	1.27273	1.03027	1.41663	3	2_Meth::1	31	Gene MYSM1	DKFZp779J1721, RP4-592A1.1, DKFZp779J1554, MYSM1, 2A-DUB, KIAA1915, 2ADUB	Myb-like, SWIRM and MPN domains 1	NM_001085487	1569706_at, 225760_at, 238644_at	NP_001078956.1
GeneID:3725	JUN	1	59246463	59249785	3322	-	5	1_Control::1::496, 2_Meth::1::578, 3_Meth+NAC::1::335, 4_Tat::1::373, 5_Meth+Tat::1::515	153, 41, 249, 217, 153	in gene, in gene, in gene, in gene, in gene	1	1	1	1	1	39	59	27	30	47	0.769231	1.51282	1.20513	1.56667	1	2_Meth::1	59	Gene JUN	AP-1, AP1, c-Jun, JUN	jun oncogene	NM_002228, hCT1819109.1	201464_x_at, 201465_s_at, 201466_s_at, 213281_at	NP_002219.1, EAX06628.1
GeneID:100131060	LOC100131060	1	59250823	59365384	114561	+	8	1_Control::1::496, 1_Control::1::497, 2_Meth::1::578, 2_Meth::1::579, 2_Meth::1::580, 3_Meth+NAC::1::335, 4_Tat::1::373, 5_Meth+Tat::1::515	-1191, 31273, -1079, 31129, 118873, -1287, -1255, -1191	upstream, in gene, upstream, in gene, downstream, upstream, upstream, upstream	1	1	1	1	1	20.667	31.667	13.667	15.667	19.667	0.758068	1.53225	0.951614	1.25531	3	2_Meth::1	59	Gene LOC100131060		hypothetical LOC100131060	NR_034014, NR_034015
GeneID:55277	FGGY	1	59762625	60228402	465777	+	10	1_Control::1::498, 2_Meth::1::581, 4_Tat::1::374, 5_Meth+Tat::1::516, 1_Control::1::499, 1_Control::1::500, 2_Meth::1::582, 3_Meth+NAC::1::336, 4_Tat::1::375, 5_Meth+Tat::1::517	207, 191, 159, 223, 376607, 382111, 376319, 377817, 378031, 409055	in gene, in gene, in gene, in gene, in gene, in gene, in gene, in gene, in gene, in gene	1	1	1	1	1	12	13.25	7	10.75	15.75	0.895833	1.10417	1.3125	1.46512	4	5_Meth+Tat::1	35	Gene FGGY	FGGY, FLJ10986	FGGY carbohydrate kinase domain containing	NM_018291, NM_001113411, hCT1955444.1, hCT1955445.1, hCT2332921.0, hCT2332923.0, hCT2332925.0, hCT2332926.0	219718_at, 232380_at	NP_060761.3, NP_001106882.1, EAX06619.1, EAX06620.1, EAX06622.1, EAX06624.1, EAX06621.1, EAX06623.1
GeneID:84251	SGIP1	1	66999825	67210768	210943	+	18	1_Control::1::508, 1_Control::1::509, 1_Control::1::510, 1_Control::1::511, 2_Meth::1::589, 2_Meth::1::590, 3_Meth+NAC::1::340, 3_Meth+NAC::1::341, 3_Meth+NAC::1::342, 4_Tat::1::380, 4_Tat::1::381, 4_Tat::1::382, 4_Tat::1::383, 5_Meth+Tat::1::526, 5_Meth+Tat::1::527, 5_Meth+Tat::1::528, 5_Meth+Tat::1::529, 5_Meth+Tat::1::530	30111, 198927, 205124, 218191, 205327, 218255, 198015, 205647, 218287, 30335, 198319, 205583, 218335, 30191, 198532, 205583, 212847, 218415	in gene, in gene, in gene, downstream, in gene, downstream, in gene, in gene, downstream, in gene, in gene, in gene, downstream, in gene, in gene, in gene, downstream, downstream	1	1	1	1	1	19.75	20.75	15.25	15	20.5	0.759494	1.05063	1.03797	1.36667	4	2_Meth::1	47	Gene SGIP1	DKFZp761D221, SGIP1, FLJ33378, DKFZp686A16142, FLJ43054	SH3-domain GRB2-like (endophilin) interacting protein 1	NM_032291, hCT2333018.0, hCT2333020.0, hCT2333021.0	223672_at	NP_115667.2, EAX06522.1, EAX06521.1, EAX06523.1
GeneID:200132	TCTEX1D1	1	67218140	67244730	26590	+	19	1_Control::1::510, 1_Control::1::511, 1_Control::1::512, 2_Meth::1::590, 2_Meth::1::591, 2_Meth::1::592, 2_Meth::1::593, 2_Meth::1::594, 3_Meth+NAC::1::341, 3_Meth+NAC::1::342, 3_Meth+NAC::1::343, 3_Meth+NAC::1::344, 4_Tat::1::383, 4_Tat::1::384, 4_Tat::1::385, 5_Meth+Tat::1::529, 5_Meth+Tat::1::530, 5_Meth+Tat::1::531, 5_Meth+Tat::1::532	-13191, -124, 39812, -60, 11908, 23492, 27332, 34116, -12668, -28, 25252, 34180, 20, 23380, 34244, -5468, 100, 23353, 34244	upstream, upstream, downstream, upstream, in gene, in gene, downstream, downstream, upstream, upstream, in gene, downstream, in gene, in gene, downstream, upstream, in gene, in gene, downstream	1	1	1	1	1	25.667	28.333	21.333	20.667	32.333	0.805197	1.10387	1.25971	1.56447	3	2_Meth::1	47	Gene TCTEX1D1	TCTEX1D1, MGC125768, RP11-266I14.2, FLJ40873	Tctex1 domain containing 1	NM_152665, hCT13950.2, hCT1968001.1, hCT1968002.1, hCT2333025.0	1553635_s_at	NP_689878.2, EAX06518.1, EAX06517.1, EAX06519.1, EAX06520.1
GeneID:10022	INSL5	1	67263424	67266939	3515	-	9	1_Control::1::512, 1_Control::1::513, 2_Meth::1::594, 2_Meth::1::595, 2_Meth::1::596, 3_Meth+NAC::1::344, 3_Meth+NAC::1::345, 4_Tat::1::385, 5_Meth+Tat::1::532	8987, 123, 14683, 8971, 5755, 14619, 5771, 14555, 14555	downstream, in gene, downstream, downstream, downstream, downstream, downstream, downstream, downstream	1	1	1	1	1	25	16	21	25	37	1	0.64	1.48	1.48	1	5_Meth+Tat::1	37	Gene INSL5	MGC126697, MGC126695, INSL5, PRO182, UNQ156	insulin-like 5	NM_005478, hCT12797.1	221091_at	NP_005469.2, EAX06516.1
GeneID:79819	WDR78	1	67278568	67390570	112002	-	7	1_Control::1::513, 1_Control::1::514, 2_Meth::1::597, 2_Meth::1::598, 3_Meth+NAC::1::346, 4_Tat::1::386, 5_Meth+Tat::1::533	123754, -5702, -406, -5686, -5494, -5782, -5558	downstream, upstream, upstream, upstream, upstream, upstream, upstream	1	1	1	1	1	18	21	13.667	17.333	21.333	0.962944	1.16667	1.18517	1.23077	3	5_Meth+Tat::1	37	Gene WDR78	WDR78, FLJ23129, RP11-342H21.1	WD repeat domain 78	NM_207014, NM_024763, hCT13951.4, hCT1963743.1, hCT1963744.1	1554140_at, 1554141_s_at, 1559576_at, 220769_s_at, 229816_at	NP_996897.2, NP_079039.4, EAX06513.1, EAX06514.1, EAX06515.1
GeneID:57708	MIER1	1	67390578	67454302	63724	+	18	1_Control::1::514, 1_Control::1::515, 1_Control::1::516, 1_Control::1::517, 2_Meth::1::597, 2_Meth::1::598, 2_Meth::1::599, 2_Meth::1::600, 3_Meth+NAC::1::346, 3_Meth+NAC::1::347, 4_Tat::1::386, 4_Tat::1::387, 5_Meth+Tat::1::533, 5_Meth+Tat::1::534, 5_Meth+Tat::1::535, 5_Meth+Tat::1::536, 5_Meth+Tat::1::537, 5_Meth+Tat::1::538	5694, 46078, 56494, 66622, 398, 5678, 65870, 69198, 5486, 68814, 5774, 66446, 5550, 22734, 30878, 50862, 57886, 67790	in gene, in gene, in gene, downstream, in gene, in gene, downstream, downstream, in gene, downstream, in gene, downstream, in gene, in gene, in gene, in gene, in gene, downstream	1	1	1	1	1	10.5	11.25	7.75	8.625	11.25	0.821429	1.07143	1.07143	1.30435	8	2_Meth::1	31	Gene MIER1	KIAA1610, DKFZp781G0451, hMI-ER1, RP5-944N15.1, MIER1, ER1, MGC131940, MGC150641, MI-ER1, MGC150640	mesoderm induction early response 1 homolog (Xenopus laevis)	NM_020948, NM_001077700, NM_001077701, NM_001077702, NM_001077703, NM_001077704, NM_001146110, NM_001146112, NM_001146113, NM_001146111, hCT1951995.2, hCT1972630.2, hCT2349255.0, hCT2349256.0, hCT2349257.0, hCT2349258.0, hCT2359071.0, hCT2359072.0	1555105_a_at, 225475_at, 240227_at	NP_065999.2, NP_001071168.2, NP_001071169.1, NP_001071172.1, NP_001071170.2, NP_001071171.2, NP_001139582.1, NP_001139584.1, NP_001139585.1, NP_001139583.1, EAX06505.1, EAX06506.1, EAX06507.1, EAX06508.1, EAX06509.1, EAX06510.1, EAX06511.1, EAX06512.1
GeneID:23169	SLC35D1	1	67465015	67520080	55065	-	7	1_Control::1::517, 2_Meth::1::599, 2_Meth::1::600, 2_Meth::1::601, 3_Meth+NAC::1::347, 4_Tat::1::387, 5_Meth+Tat::1::538	62880, 63632, 60304, 336, 60688, 63056, 61712	downstream, downstream, downstream, in gene, downstream, downstream, downstream	1	1	1	1	1	10.5	11.5	8	10.5	11.5	1	1.09524	1.09524	1.09524	2	5_Meth+Tat::1	16	Gene SLC35D1	KIAA0260, SLC35D1, UGTREL7, MGC138236	solute carrier family 35 (UDP-glucuronic acid/UDP-N-acetylgalactosamine dual transporter), member D1	NM_015139, hCT14234.3	209711_at, 209712_at, 209713_s_at	NP_055954.1, EAX06504.1
GeneID:3595	IL12RB2	1	67773047	67862583	89536	+	10	1_Control::1::518, 1_Control::1::519, 1_Control::1::520, 2_Meth::1::602, 3_Meth+NAC::1::348, 4_Tat::1::388, 4_Tat::1::389, 5_Meth+Tat::1::539, 5_Meth+Tat::1::540, 5_Meth+Tat::1::541	32729, 61033, 96969, 93833, 94137, 41833, 94217, 32452, 75465, 94441	in gene, in gene, downstream, downstream, downstream, in gene, downstream, in gene, in gene, downstream	1	1	1	1	1	11.2	10	9.6	10.4	10.6	0.928571	0.892857	0.946429	1.01923	5	5_Meth+Tat::1	28	Gene IL12RB2	IL12RB2		NM_001559, hCT14231.2, hCT1972662.1	206999_at	NP_001550.1, EAX06499.1, EAX06500.1
GeneID:26135	SERBP1	1	67873493	67896123	22630	-	18	1_Control::1::520, 1_Control::1::521, 1_Control::1::522, 2_Meth::1::602, 2_Meth::1::603, 2_Meth::1::604, 2_Meth::1::605, 3_Meth+NAC::1::348, 3_Meth+NAC::1::349, 3_Meth+NAC::1::350, 3_Meth+NAC::1::351, 4_Tat::1::389, 4_Tat::1::390, 4_Tat::1::391, 5_Meth+Tat::1::541, 5_Meth+Tat::1::542, 5_Meth+Tat::1::543, 5_Meth+Tat::1::544	26107, 13264, 155, 29243, 15771, 11275, 91, 28939, 21220, 11099, 693, 28859, 13947, 763, 28635, 14651, 7288, -37	downstream, in gene, in gene, downstream, in gene, in gene, in gene, downstream, in gene, in gene, in gene, downstream, in gene, in gene, downstream, in gene, in gene, upstream	1	1	1	1	1	15.333	16.333	14	15	16	0.978282	1.06522	1.0435	1.06667	3	5_Meth+Tat::1	28	Gene SERBP1	SERBP1, HABP4L, DKFZp564M2423, PAI-RBP1, PAIRBP1, CHD3IP, FLJ90489, CGI-55	SERPINE1 mRNA binding protein 1	NM_001018067, NM_001018068, NM_001018069, NM_015640, hCT2334018.0, hCT2334019.0, hCT2334020.0, hCT2334021.0, hCT2334022.0, hCT2334023.0, hCT2334024.0, hCT2334025.0, hCT2334026.0	209669_s_at, 210076_x_at, 210466_s_at, 217724_at, 217725_x_at, 227369_at, 228129_at	NP_001018077.1, NP_001018078.1, NP_001018079.1, NP_056455.3, EAX06489.1, EAX06494.1, EAX06490.1, EAX06491.1, EAX06492.1, EAX06493.1, EAX06495.1, EAX06496.1, EAX06497.1
GeneID:1647	GADD45A	1	68150883	68154019	3136	+	3	1_Control::1::523, 2_Meth::1::606, 3_Meth+NAC::1::352	1357, 701, 765	in gene, in gene, in gene	1	1	1	0	0	18	21	11	11	9	0.611111	1.16667	0.5	0.818182	1	2_Meth::1	21	Gene GADD45A	DDIT1, GADD45, GADD45A	growth arrest and DNA-damage-inducible, alpha	NM_001924, hCT12796.4, hCT1962918.1	203725_at	NP_001915.1, EAX06487.1, EAX06488.1
GeneID:9295	SFRS11	1	70671365	70717703	46338	+	10	1_Control::1::524, 1_Control::1::525, 2_Meth::1::607, 2_Meth::1::608, 3_Meth+NAC::1::353, 3_Meth+NAC::1::354, 4_Tat::1::392, 4_Tat::1::393, 5_Meth+Tat::1::545, 5_Meth+Tat::1::546	15627, 48923, 15899, 50003, 15835, 51445, 15835, 51099, 15851, 51419	in gene, downstream, in gene, downstream, in gene, downstream, in gene, downstream, in gene, downstream	1	1	1	1	1	14.5	20.5	15	16	22	1.10345	1.41379	1.51724	1.375	2	5_Meth+Tat::1	30	Gene SFRS11	FLJ18226, DKFZp686M13204, SFRS11, dJ677H15.2, NET2, p54, SRSF11	serine/arginine-rich splicing factor 11	NM_001190987, NM_004768, hCT13935.4, hCT2359167.0	200685_at, 200686_s_at, 213742_at, 236948_x_at, 237746_at	NP_001177916.1, NP_004759.1, EAX06458.1, EAX06459.1
GeneID:81573	ANKRD13C	1	70724685	70820417	95732	-	9	1_Control::1::525, 1_Control::1::526, 2_Meth::1::608, 2_Meth::1::609, 3_Meth+NAC::1::354, 3_Meth+NAC::1::355, 4_Tat::1::393, 5_Meth+Tat::1::546, 5_Meth+Tat::1::547	100129, 97, 99049, 129, 97607, -95, 97953, 97633, 65	downstream, in gene, downstream, in gene, downstream, upstream, downstream, downstream, in gene	1	1	1	1	1	16.5	16.5	12	11.5	14	0.69697	1	0.848485	1.21739	2	2_Meth::1	21	Gene ANKRD13C	RP4-677H15.5, ANKRD13C, dJ677H15.3, DKFZp566D1346, FLJ14998	ankyrin repeat domain 13C	NM_030816, hCT13937.3, hCT1972648.1	1554471_a_at, 1556361_s_at, 223418_x_at, 227375_at, 238597_at	NP_110443.3, EAX06456.1, EAX06457.1
GeneID:11147	HHLA3	1	70820493	70833706	13213	+	4	1_Control::1::526, 2_Meth::1::609, 3_Meth+NAC::1::355, 5_Meth+Tat::1::547	-173, -205, 19, -141	upstream, upstream, in gene, upstream	1	1	1	0	1	19	21	12	8	14	0.421053	1.10526	0.736842	1.75	1	2_Meth::1	21	Gene HHLA3	HHLA3		NM_001031693, NM_001036645, NM_001036646, NR_027404, hCT1818979.2, hCT1963386.1, hCT1965987.1, hCT2333167.0	220387_s_at, 234665_x_at, 234703_at	NP_001026863.1, NP_001031722.1, NP_001031723.1, EAX06453.1, EAX06454.1, EAX06455.1, EAX06452.1
GeneID:5733	PTGER3	1	71318036	71513491	195455	-	6	1_Control::1::528, 2_Meth::1::610, 3_Meth+NAC::1::356, 4_Tat::1::394, 5_Meth+Tat::1::548, 5_Meth+Tat::1::549	-6157, -6675, -6093, -6061, -77, -6797	upstream, upstream, upstream, upstream, upstream, upstream	1	1	1	1	1	31	27	23	26	35	0.83871	0.870968	1.12903	1.34615	1	5_Meth+Tat::1	35	Gene PTGER3	EP3-II, MGC27302, PTGER3, MGC141829, EP3-IV, EP3e, EP3, EP3-I, EP3-III, MGC141828	prostaglandin E receptor 3 (subtype EP3)	NM_198714, NM_198716, NM_198717, NM_198718, NM_198719, NM_198715, NM_001126044, NR_028292, NR_028293, NR_028294, hCT1955443.2, hCT1971602.1, hCT1971603.1, hCT1971604.1, hCT2333057.0, hCT2333060.0, hCT2333062.0, hCT2333063.0, hCT2333064.0, hCT2359114.0, hC	208169_s_at, 210374_x_at, 210375_at, 210831_s_at, 210832_x_at, 210833_at, 210834_s_at, 211265_at, 211909_x_at, 213933_at	NP_942007.1, NP_942009.1, NP_942008.1, NP_942010.1, NP_942011.1, NP_942012.1, NP_001119516.1, EAX06436.1, EAX06437.1, EAX06438.1, EAX06439.1, EAX06440.1, EAX06441.1, EAX06442.1, EAX06443.1, EAX06444.1, EAX06445.1, EAX06446.1
GeneID:100132618	LOC100132618	1	71512189	71532867	20678	+	10	1_Control::1::528, 1_Control::1::529, 2_Meth::1::610, 3_Meth+NAC::1::356, 3_Meth+NAC::1::357, 4_Tat::1::394, 5_Meth+Tat::1::548, 5_Meth+Tat::1::549, 5_Meth+Tat::1::550, 5_Meth+Tat::1::551	7459, 29923, 7977, 7395, 24782, 7363, 1379, 8099, 20967, 25747	in gene, downstream, in gene, in gene, downstream, in gene, in gene, in gene, downstream, downstream	1	1	1	1	1	15.333	12	12.333	12.667	16	0.826127	0.782626	1.0435	1.26312	3	5_Meth+Tat::1	35	Gene LOC100132618		hypothetical LOC100132618	XR_112071, XR_110468, XR_113332
GeneID:9406	ZRANB2	1	71528974	71546972	17998	-	9	1_Control::1::528, 1_Control::1::529, 2_Meth::1::610, 3_Meth+NAC::1::356, 3_Meth+NAC::1::357, 4_Tat::1::394, 5_Meth+Tat::1::549, 5_Meth+Tat::1::550, 5_Meth+Tat::1::551	27324, 4860, 26806, 27388, 10001, 27420, 26684, 13816, 9036	downstream, in gene, downstream, downstream, in gene, downstream, downstream, in gene, in gene	1	1	1	1	1	15.333	12	12.333	12.667	16	0.826127	0.782626	1.0435	1.26312	3	5_Meth+Tat::1	35	Gene ZRANB2	ZIS, ZIS2, DKFZp686J1831, FLJ41119, ZIS1, ZNF265, ZRANB2, DKFZp686N09117	zinc finger, RAN-binding domain containing 2	NM_005455, NM_203350, hCT1644643.3, hCT1815428.1, hCT1958911.1, hCT2333052.0	223016_x_at, 223716_s_at, 241345_at	NP_005446.2, NP_976225.1, EAX06432.1, EAX06433.1, EAX06434.1, EAX06435.1
GeneID:5876	RABGGTB	1	76251886	76260764	8878	+	5	1_Control::1::534, 2_Meth::1::612, 3_Meth+NAC::1::358, 4_Tat::1::396, 5_Meth+Tat::1::552	10418, 10866, 11090, 11058, 10482	downstream, downstream, downstream, downstream, downstream	1	1	1	1	1	45	56	35	40	66	0.888889	1.24444	1.46667	1.65	1	5_Meth+Tat::1	66	Gene RABGGTB	GGTB, RABGGTB	Rab geranylgeranyltransferase, beta subunit	NM_004582, hCT13954.3, hCT1969200.1, hCT2332711.0, hCT2359245.0, hCT2359246.0	209180_at, 209181_s_at, 213704_at	NP_004573.2, EAX06395.1, EAX06394.1, EAX06396.1, EAX06397.1, EAX06398.1
GeneID:692085	SNORD45C	1	76252757	76252834	77	+	5	1_Control::1::534, 2_Meth::1::612, 3_Meth+NAC::1::358, 4_Tat::1::396, 5_Meth+Tat::1::552	9547, 9995, 10219, 10187, 9611	downstream, downstream, downstream, downstream, downstream	1	1	1	1	1	45	56	35	40	66	0.888889	1.24444	1.46667	1.65	1	5_Meth+Tat::1	66	Gene SNORD45C	SNORD45C, U45C	small nucleolar RNA, C/D box 45C	NR_003042
GeneID:26805	SNORD45A	1	76253574	76253657	83	+	5	1_Control::1::534, 2_Meth::1::612, 3_Meth+NAC::1::358, 4_Tat::1::396, 5_Meth+Tat::1::552	8730, 9178, 9402, 9370, 8794	downstream, downstream, downstream, downstream, downstream	1	1	1	1	1	45	56	35	40	66	0.888889	1.24444	1.46667	1.65	1	5_Meth+Tat::1	66	Gene SNORD45A	U45a, SNORD45A, RNU45A	small nucleolar RNA, C/D box 45A	NR_002749
GeneID:26804	SNORD45B	1	76255162	76255232	70	+	5	1_Control::1::534, 2_Meth::1::612, 3_Meth+NAC::1::358, 4_Tat::1::396, 5_Meth+Tat::1::552	7142, 7590, 7814, 7782, 7206	downstream, downstream, downstream, downstream, downstream	1	1	1	1	1	45	56	35	40	66	0.888889	1.24444	1.46667	1.65	1	5_Meth+Tat::1	66	Gene SNORD45B	U45b, RNU45B, SNORD45B	small nucleolar RNA, C/D box 45B	NR_002748
GeneID:4438	MSH4	1	76262630	76378923	116293	+	5	1_Control::1::534, 2_Meth::1::612, 3_Meth+NAC::1::358, 4_Tat::1::396, 5_Meth+Tat::1::552	-326, 122, 346, 314, -262	upstream, in gene, in gene, in gene, upstream	1	1	1	1	1	45	56	35	40	66	0.888889	1.24444	1.46667	1.65	1	5_Meth+Tat::1	66	Gene MSH4	MSH4		NM_002440, hCT13953.3, hCT2332713.0	210533_at	NP_002431.2, EAX06392.1, EAX06393.1
GeneID:26289	AK5	1	77747742	78025654	277912	+	5	1_Control::1::535, 2_Meth::1::613, 3_Meth+NAC::1::359, 4_Tat::1::398, 5_Meth+Tat::1::553	274994, 273858, 272306, 275522, 275426	in gene, in gene, in gene, in gene, in gene	1	1	1	1	1	12	9	11	11	15	0.916667	0.75	1.25	1.36364	1	5_Meth+Tat::1	15	Gene AK5	MGC33326, AK6, AK5	adenylate kinase 5	NM_174858, NM_012093, hCT1950081.1, hCT2332786.0, hCT2332788.0	219308_s_at, 222862_s_at	NP_777283.1, NP_036225.2, EAX06377.1, EAX06378.1, EAX06379.1
GeneID:26009	ZZZ3	1	78030190	78148343	118153	-	15	1_Control::1::535, 1_Control::1::536, 1_Control::1::537, 1_Control::1::538, 2_Meth::1::613, 2_Meth::1::614, 3_Meth+NAC::1::359, 4_Tat::1::398, 4_Tat::1::399, 4_Tat::1::400, 5_Meth+Tat::1::553, 5_Meth+Tat::1::554, 5_Meth+Tat::1::555, 5_Meth+Tat::1::556, 5_Meth+Tat::1::557	125607, 91116, 11831, -713, 126743, -697, 128295, 125079, 8023, -4217, 125175, 74924, 48967, 7308, -585	downstream, in gene, in gene, upstream, downstream, upstream, downstream, downstream, in gene, upstream, downstream, in gene, in gene, in gene, upstream	1	1	1	1	1	9.833	10.833	8.667	8.333	11	0.847452	1.1017	1.11868	1.32005	6	2_Meth::1	33	Gene ZZZ3	FLJ10362, ATAC1, DKFZp564I052, DKFZp313N0119, ZZZ3	zinc finger, ZZ-type containing 3	NM_015534, hCT2332693.0, hCT2332694.0, hCT2332695.0, hCT2359087.0, hCT2359088.0	212893_at, 229325_at	NP_056349.1, EAX06373.1, EAX06372.1, EAX06374.1, EAX06375.1, EAX06376.1
GeneID:91624	NEXN	1	78354200	78409580	55380	+	11	1_Control::1::539, 1_Control::1::540, 2_Meth::1::615, 2_Meth::1::616, 3_Meth+NAC::1::360, 3_Meth+NAC::1::361, 3_Meth+NAC::1::362, 4_Tat::1::401, 5_Meth+Tat::1::558, 5_Meth+Tat::1::559, 5_Meth+Tat::1::560	45320, 62712, -141, 48680, 41736, 50845, 61064, 52456, 40, 46216, 60923	in gene, downstream, upstream, in gene, in gene, in gene, downstream, in gene, in gene, in gene, downstream	1	1	1	1	1	12	10.333	10.333	10	11.333	0.833333	0.861083	0.944417	1.1333	3	5_Meth+Tat::1	19	Gene NEXN	NELIN, MGC138866, MGC138865, NEXN, CMD1CC, MGC104234	nexilin (F actin binding protein)	NM_144573, NM_001172309, hCT15177.3, hCT1950721.1, hCT2332879.0, hCT2332881.0	1552309_a_at, 226103_at	NP_653174.3, NP_001165780.1, EAX06359.1, EAX06360.1, EAX06361.1, EAX06362.1
GeneID:8880	FUBP1	1	78413591	78444777	31186	-	21	1_Control::1::539, 1_Control::1::540, 1_Control::1::541, 1_Control::1::542, 1_Control::1::543, 2_Meth::1::616, 2_Meth::1::617, 3_Meth+NAC::1::361, 3_Meth+NAC::1::362, 3_Meth+NAC::1::363, 3_Meth+NAC::1::364, 3_Meth+NAC::1::365, 4_Tat::1::401, 4_Tat::1::402, 4_Tat::1::403, 4_Tat::1::404, 5_Meth+Tat::1::559, 5_Meth+Tat::1::560, 5_Meth+Tat::1::561, 5_Meth+Tat::1::562, 5_Meth+Tat::1::563	45257, 27865, 19764, 13865, -12, 41897, 121, 39732, 29513, 21833, 14313, 185, 38121, 18260, 12553, -279, 44361, 29654, 20094, 7129, 89	downstream, in gene, in gene, in gene, upstream, downstream, in gene, downstream, in gene, in gene, in gene, in gene, downstream, in gene, in gene, upstream, downstream, in gene, in gene, in gene, in gene	1	1	1	1	1	13.75	13	10.75	13	15.5	0.945455	0.945455	1.12727	1.19231	4	5_Meth+Tat::1	26	Gene FUBP1	FUBP1, FUBP, FBP	far upstream element (FUSE) binding protein 1	NM_003902, hCT15174.3, hCT2332829.0, hCT2332830.0	203091_at, 212847_at, 214093_s_at, 214094_at	NP_003893.2, EAX06356.1, EAX06357.1, EAX06358.1
GeneID:23266	LPHN2	1	82266082	82458107	192025	+	7	1_Control::1::546, 1_Control::1::547, 2_Meth::1::618, 3_Meth+NAC::1::367, 4_Tat::1::406, 5_Meth+Tat::1::566, 5_Meth+Tat::1::567	2654, 20982, 2462, 1833, 2014, 2462, 8926	in gene, in gene, in gene, in gene, in gene, in gene, in gene	1	1	1	1	1	16.5	8.5	11.5	13.5	13	0.818182	0.515152	0.787879	0.962963	2	1_Control::1	25	Gene LPHN2	LPHN2, CL2, LPHH1, CIRL2, LEC1	latrophilin 2	NM_012302, hCT1950476.1, hCT2332929.0, hCT2332930.0, hCT2332931.0, hCT2332932.0, hCT2332933.0, hCT2332934.0, hCT2332935.0, hCT2332937.0, hCT2332938.0, hCT2332939.0, hCT2332941.0, hCT2332942.0, hCT2332943.0, hCT2332944.0, hCT2332945.0, hCT2332946.0, hCT233	206953_s_at	NP_036434.1, EAX06333.1, EAX06321.1, EAX06322.1, EAX06323.1, EAX06335.1, EAX06324.1, EAX06325.1, EAX06326.1, EAX06327.1, EAX06328.1, EAX06329.1, EAX06334.1, EAX06337.1, EAX06330.1, EAX06331.1, EAX06332.1, EAX06336.1, EAX06338.1, EAX06339.1, EAX06340.1, EA
GeneID:80135	RPF1	1	84944920	84964033	19113	+	7	1_Control::1::548, 2_Meth::1::619, 2_Meth::1::620, 2_Meth::1::621, 3_Meth+NAC::1::368, 4_Tat::1::407, 5_Meth+Tat::1::568	27176, 168, 17400, 27304, 27192, 26680, 27272	downstream, in gene, in gene, downstream, downstream, downstream, downstream	1	1	1	1	1	20	28	16	13.5	23.5	0.675	1.4	1.175	1.74074	2	2_Meth::1	39	Gene RPF1	RPF1, RP11-118B23.1, FLJ12475, BXDC5, DKFZp761M0215, DKFZp761G0415	ribosome production factor 1 homolog (S. cerevisiae)	NM_025065, hCT16212.2	218462_at, 234243_at, 234244_at	NP_079341.2, EAW73237.1
GeneID:2787	GNG5	1	84964006	84972262	8256	-	7	1_Control::1::548, 1_Control::1::549, 2_Meth::1::620, 2_Meth::1::621, 3_Meth+NAC::1::368, 4_Tat::1::407, 5_Meth+Tat::1::568	166, -6490, 9942, 38, 150, 662, 70	in gene, upstream, downstream, in gene, in gene, in gene, in gene	1	1	1	1	1	15	22	14	12.5	18	0.833333	1.46667	1.2	1.44	2	2_Meth::1	39	Gene GNG5	FLJ92393, GNG5	guanine nucleotide binding protein (G protein), gamma 5	NM_005274, hCT1813821.1	207157_s_at	NP_005265.1, EAW73236.1
GeneID:100505741	LOC100505741	1	84972080	85018807	46727	+	9	1_Control::1::548, 1_Control::1::549, 1_Control::1::550, 2_Meth::1::620, 2_Meth::1::621, 3_Meth+NAC::1::368, 4_Tat::1::407, 5_Meth+Tat::1::568, 5_Meth+Tat::1::569	16, 6672, 40320, -9760, 144, 32, -480, 112, 41392	in gene, in gene, in gene, upstream, in gene, in gene, upstream, in gene, in gene	1	1	1	1	1	12.667	16.333	12	10.333	14	0.815742	1.28941	1.10523	1.35488	3	2_Meth::1	39	Gene LOC100505741	MGC157666, SP-2, SPAP1, SPATA1	spermatogenesis associated 1	XM_003119805, XM_003118960, XM_003120413		XP_003119853.1, XP_003119008.1, XP_003120461.1
GeneID:1486	CTBS	1	85018804	85040163	21359	-	11	1_Control::1::550, 1_Control::1::551, 1_Control::1::552, 1_Control::1::553, 2_Meth::1::622, 2_Meth::1::623, 3_Meth+NAC::1::369, 3_Meth+NAC::1::370, 4_Tat::1::408, 5_Meth+Tat::1::569, 5_Meth+Tat::1::570	27763, 259, -7229, -11901, 259, -10813, 259, -14013, 211, 26691, 227	downstream, in gene, upstream, upstream, in gene, upstream, in gene, upstream, in gene, downstream, in gene	1	1	1	1	1	33	36.5	20	22.5	29.5	0.681818	1.10606	0.893939	1.31111	2	2_Meth::1	68	Gene CTBS	CTB, CTBS	chitobiase, di-N-acetyl-	NM_004388, hCT16208.3, hCT2328786.0, hCT2355131.0, hCT2355132.0	218923_at, 218924_s_at	NP_004379.1, EAW73232.1, EAW73230.1, EAW73231.1, EAW73233.1
GeneID:148423	C1orf52	1	85715636	85725355	9719	-	7	1_Control::1::557, 2_Meth::1::628, 3_Meth+NAC::1::371, 4_Tat::1::412, 4_Tat::1::413, 5_Meth+Tat::1::574, 5_Meth+Tat::1::575	59, 107, -517, 91, -9941, 8267, 43	in gene, in gene, upstream, in gene, upstream, in gene, in gene	1	1	1	1	1	14.333	14.333	9.667	12.333	19.333	0.860462	1	1.34885	1.56758	3	5_Meth+Tat::1	27	Gene C1orf52	RP11-234D19.1, FLJ44982, gm117, C1orf52	chromosome 1 open reading frame 52	NM_198077, NR_024113, hCT15992.3	228135_at, 239038_at	NP_932343.1, EAW73209.1
GeneID:8915	BCL10	1	85731459	85742587	11128	-	9	1_Control::1::557, 1_Control::1::558, 2_Meth::1::628, 2_Meth::1::629, 3_Meth+NAC::1::371, 4_Tat::1::412, 4_Tat::1::413, 5_Meth+Tat::1::575, 5_Meth+Tat::1::576	17291, 603, 17339, 571, 16715, 17323, 7291, 17275, 571	downstream, in gene, downstream, in gene, downstream, downstream, in gene, downstream, in gene	1	1	1	1	1	19	18.5	11	15.5	23.5	0.815789	0.973684	1.23684	1.51613	2	5_Meth+Tat::1	27	Gene BCL10	CIPER, CLAP, c-E10, BCL10, mE10, CARMEN	B-cell CLL/lymphoma 10	NM_003921	1557257_at, 1557258_a_at, 205263_at	NP_003912.1
GeneID:51100	SH3GLB1	1	87170257	87213867	43610	+	15	1_Control::1::559, 1_Control::1::560, 1_Control::1::561, 1_Control::1::562, 2_Meth::1::631, 2_Meth::1::632, 2_Meth::1::633, 2_Meth::1::634, 3_Meth+NAC::1::372, 3_Meth+NAC::1::373, 4_Tat::1::415, 4_Tat::1::416, 4_Tat::1::417, 4_Tat::1::418, 5_Meth+Tat::1::577	452, 9103, 25647, 46143, 79, 34716, 41903, 46543, 1444, 45359, 367, 27807, 35535, 46655, 46735	in gene, in gene, in gene, downstream, in gene, in gene, in gene, downstream, in gene, downstream, in gene, in gene, in gene, downstream, downstream	1	1	1	1	1	26	22	21	24	41	0.923077	0.846154	1.57692	1.70833	1	5_Meth+Tat::1	41	Gene SH3GLB1	dJ612B15.2, KIAA0491, SH3GLB1, Bif-1, CGI-61	SH3-domain GRB2-like endophilin B1	NM_016009, hCT16358.3, hCT1953625.2	209090_s_at, 209091_s_at, 210101_x_at	NP_057093.1, EAW73181.1, EAW73182.1
GeneID:9403	41896	1	87328128	87380107	51979	-	13	1_Control::1::565, 1_Control::1::566, 1_Control::1::567, 1_Control::1::568, 1_Control::1::569, 2_Meth::1::637, 2_Meth::1::638, 3_Meth+NAC::1::374, 3_Meth+NAC::1::375, 3_Meth+NAC::1::376, 4_Tat::1::419, 5_Meth+Tat::1::579, 5_Meth+Tat::1::580	57931, 43595, 20640, 7339, 443, 59467, 235, 57675, 56459, 459, 60011, 59883, 299	downstream, in gene, in gene, in gene, in gene, downstream, in gene, downstream, downstream, in gene, downstream, downstream, in gene	1	1	1	1	1	10.6	7.8	9.6	7.8	10.2	0.735849	0.735849	0.962264	1.30769	5	5_Meth+Tat::1	20	Gene SEP15		15 kDa selenoprotein	NM_004261, NM_203341, hCT16354.3, hCT1953622.2, hCT1953623.1, hCT1969175.1, hCT2355122.0	200902_at	NP_004252.2, NP_976086.1, EAW73176.1, EAW73177.1, EAW73178.1, EAW73180.1, EAW73179.1
GeneID:9653	HS2ST1	1	87380335	87575681	195346	+	31	1_Control::1::568, 1_Control::1::569, 1_Control::1::570, 1_Control::1::571, 1_Control::1::572, 1_Control::1::573, 1_Control::1::574, 1_Control::1::575, 2_Meth::1::638, 2_Meth::1::639, 3_Meth+NAC::1::376, 3_Meth+NAC::1::377, 3_Meth+NAC::1::378, 3_Meth+NAC::1::379, 3_Meth+NAC::1::380, 3_Meth+NAC::1::381, 3_Meth+NAC::1::382, 4_Tat::1::420, 4_Tat::1::421, 4_Tat::1::422, 5_Meth+Tat::1::580, 5_Meth+Tat…	-7567, -671, 98305, 140337, 149361, 169617, 174993, 215017, -463, 205361, -687, 43809, 52993, 144273, 162801, 177201, 205137, 144609, 150577, 205041, -527, 35329, 46071, 50401, 55921, 67537, 89382, 100209, 144849, 177862, 201553	upstream, upstream, in gene, in gene, in gene, in gene, in gene, downstream, upstream, downstream, upstream, in gene, in gene, in gene, in gene, in gene, downstream, in gene, in gene, downstream, upstream, in gene, in gene, in gene, in gene, in gene, in gene, in gene, in gene, in gene, downstream	1	1	1	1	1	8.692	6.692	7.846	6.846	9.308	0.787621	0.769903	1.07087	1.35963	13	2_Meth::1	19	Gene HS2ST1	MGC131986, KIAA0448, dJ604K5.2, FLJ11317, HS2ST1	heparan sulfate 2-O-sulfotransferase 1	NM_012262, NM_001134492, hCT1959963.1, hCT1959964.1, hCT2328970.0, hCT2328972.0	203283_s_at, 203284_s_at, 203285_s_at, 230465_at	NP_036394.1, NP_001127964.1, EAW73170.1, EAW73171.1, EAW73172.1, EAW73173.1
GeneID:339524	LOC339524	1	87595448	87634887	39439	+	8	1_Control::1::575, 2_Meth::1::639, 2_Meth::1::640, 3_Meth+NAC::1::382, 3_Meth+NAC::1::383, 4_Tat::1::422, 4_Tat::1::423, 5_Meth+Tat::1::590	-96, -9752, 616, -9976, 22248, -10072, 24584, -13560	upstream, upstream, in gene, upstream, in gene, upstream, in gene, upstream	1	1	1	1	1	13	13	10	12	13	0.923077	1	1	1.08333	2	2_Meth::1	19	Gene LOC339524	MGC161518, FLJ11317	hypothetical LOC339524	NR_026985, NR_026986, NR_026987, NR_026988, NR_026989	215039_at, 233673_at, 235870_at
GeneID:8543	LMO4	1	87794151	87814606	20455	+	18	1_Control::1::576, 1_Control::1::577, 1_Control::1::578, 2_Meth::1::641, 2_Meth::1::642, 2_Meth::1::643, 3_Meth+NAC::1::384, 3_Meth+NAC::1::385, 3_Meth+NAC::1::386, 3_Meth+NAC::1::387, 3_Meth+NAC::1::388, 4_Tat::1::424, 4_Tat::1::425, 4_Tat::1::426, 5_Meth+Tat::1::591, 5_Meth+Tat::1::592, 5_Meth+Tat::1::593, 5_Meth+Tat::1::594	3545, 14649, 20089, 3289, 5913, 23401, 3929, 6052, 8569, 23433, 26638, 3652, 20041, 28697, 2564, 6329, 8665, 23433	in gene, in gene, in gene, in gene, in gene, downstream, in gene, in gene, in gene, downstream, downstream, in gene, in gene, downstream, in gene, in gene, in gene, downstream	1	1	1	1	1	15.5	12	11.5	13	14.5	0.83871	0.774194	0.935484	1.11538	2	1_Control::1	19	Gene LMO4	LMO4		NM_006769, hCT14844.3, hCT1958742.1	209204_at, 209205_s_at, 227155_at	NP_006760.1, EAW73168.1, EAW73169.1
GeneID:100505768	LOC100505768	1	87819207	87837338	18131	-	8	1_Control::1::577, 1_Control::1::578, 2_Meth::1::643, 3_Meth+NAC::1::387, 3_Meth+NAC::1::388, 4_Tat::1::425, 4_Tat::1::426, 5_Meth+Tat::1::594	28538, 23098, 19786, 19754, 16549, 23146, 14490, 19754	downstream, downstream, downstream, downstream, in gene, downstream, in gene, downstream	1	1	1	1	1	19	11	13	16	17	0.842105	0.578947	0.894737	1.0625	1	1_Control::1	19	Gene LOC100505768		hypothetical LOC100505768	XR_112098, XR_110471, XR_113510
GeneID:2959	GTF2B	1	89318321	89357301	38980	-	12	1_Control::1::580, 1_Control::1::581, 1_Control::1::582, 1_Control::1::583, 2_Meth::1::645, 2_Meth::1::646, 3_Meth+NAC::1::389, 3_Meth+NAC::1::390, 4_Tat::1::427, 4_Tat::1::428, 5_Meth+Tat::1::595, 5_Meth+Tat::1::596	43626, 30741, 9685, 149, 43808, 149, 42880, 85, 40853, 85, 43741, 117	downstream, in gene, in gene, in gene, downstream, in gene, downstream, in gene, downstream, in gene, downstream, in gene	1	1	1	1	1	18	16.25	9.5	11.5	19.75	0.638889	0.902778	1.09722	1.71739	4	5_Meth+Tat::1	51	Gene GTF2B	TF2B, TFIIB, GTF2B	general transcription factor IIB	NM_001514, hCT15997.2, hCT1969170.1	208066_s_at	NP_001505.1, EAW73159.1, EAW73160.1
GeneID:56267	CCBL2	1	89401456	89458643	57187	-	5	1_Control::1::584, 2_Meth::1::647, 3_Meth+NAC::1::391, 5_Meth+Tat::1::597, 5_Meth+Tat::1::598	403, 435, 467, 20302, 403	in gene, in gene, in gene, in gene, in gene	1	1	1	0	1	9.5	13.5	7.5	9.5	12.5	1	1.42105	1.31579	1.31579	2	2_Meth::1	22	Gene CCBL2	DKFZp547N1117, KAT3, MGC9398, CCBL2, RP4-531M19.2, DKFZp667D0223, KATIII	cysteine conjugate-beta lyase 2	NM_001008662, NM_001008661	209472_at, 227748_at	NP_001008662.1, NP_001008661.1
GeneID:494115	RBMXL1	1	89445139	89458643	13504	-	5	1_Control::1::584, 2_Meth::1::647, 3_Meth+NAC::1::391, 5_Meth+Tat::1::597, 5_Meth+Tat::1::598	403, 435, 467, 20302, 403	in gene, in gene, in gene, downstream, in gene	1	1	1	0	1	9.5	13.5	7.5	9.5	12.5	1	1.42105	1.31579	1.31579	2	2_Meth::1	22	Gene RBMXL1	FLJ32614, DKFZp547N1117, RBMXL1, RBM1, DKFZp667D0223	RNA binding motif protein, X-linked-like 1	NM_019610, NM_001162536		NP_062556.2, NP_001156008.1
GeneID:84230	LRRC8C	1	90098644	90185094	86450	+	17	1_Control::1::585, 1_Control::1::586, 1_Control::1::587, 1_Control::1::588, 1_Control::1::589, 2_Meth::1::648, 2_Meth::1::649, 3_Meth+NAC::1::393, 3_Meth+NAC::1::394, 4_Tat::1::429, 4_Tat::1::430, 5_Meth+Tat::1::600, 5_Meth+Tat::1::601, 5_Meth+Tat::1::602, 5_Meth+Tat::1::603, 5_Meth+Tat::1::604, 5_Meth+Tat::1::605	-100, 40860, 76300, 80412, 91916, 417, 91927, 57692, 95324, 73548, 92204, 284, 39500, 59724, 66124, 78156, 90828	upstream, in gene, in gene, in gene, downstream, in gene, downstream, in gene, downstream, in gene, downstream, in gene, in gene, in gene, in gene, in gene, downstream	1	1	1	1	1	10.833	9.667	8.667	9.667	12	0.892366	0.892366	1.10773	1.24134	6	1_Control::1	20	Gene LRRC8C	FAD158, DKFZp586J1119, AD158, MGC138551, LRRC8C	leucine rich repeat containing 8 family, member C	NM_032270, hCT14444.2	1570007_at, 223533_at	NP_115646.2, EAW73134.1
GeneID:55144	LRRC8D	1	90286573	90401991	115418	+	9	1_Control::1::592, 1_Control::1::593, 2_Meth::1::651, 2_Meth::1::652, 2_Meth::1::653, 3_Meth+NAC::1::396, 4_Tat::1::432, 4_Tat::1::433, 5_Meth+Tat::1::608	22835, 120323, -237, 22819, 122451, 22611, 23411, 125171, 122451	in gene, downstream, upstream, in gene, downstream, in gene, in gene, downstream, downstream	1	1	1	1	1	11.667	10	9	9	9	0.771407	0.857118	0.771407	1	3	2_Meth::1	14	Gene LRRC8D	FLJ20403, LRRC8D, LRRC5, FLJ10470	leucine rich repeat containing 8 family, member D	NM_018103, NM_001134479, hCT1645856.3, hCT2328534.0, hCT2328536.0	218684_at	NP_060573.2, NP_001127951.1, EAW73130.1, EAW73131.1, EAW73132.1
GeneID:284695	ZNF326	1	90460678	90494094	33416	+	6	1_Control::1::594, 1_Control::1::595, 2_Meth::1::654, 3_Meth+NAC::1::397, 5_Meth+Tat::1::609, 5_Meth+Tat::1::610	74, 17370, 122, 106, 58, 44666	in gene, in gene, in gene, in gene, in gene, downstream	1	1	1	0	1	10	9	8.333	8	11	0.8	0.9	1.1	1.375	3	2_Meth::1	18	Gene ZNF326	FLJ20403, MGC61591, ZNF326, ZAN75, dJ871E2.1, Zfp326	zinc finger protein 326	NM_182976, NM_182975, hCT13957.3, hCT1952356.1, hCT2328538.0, hCT2355147.0	227680_at, 234093_at, 241720_at	NP_892021.1, NP_892020.1, EAW73125.1, EAW73126.1, EAW73127.1, EAW73128.1
GeneID:84146	ZNF644	1	91380855	91487671	106816	-	21	1_Control::1::598, 1_Control::1::599, 1_Control::1::600, 1_Control::1::601, 1_Control::1::602, 1_Control::1::603, 2_Meth::1::658, 3_Meth+NAC::1::400, 3_Meth+NAC::1::401, 4_Tat::1::435, 4_Tat::1::436, 5_Meth+Tat::1::614, 5_Meth+Tat::1::615, 5_Meth+Tat::1::616, 5_Meth+Tat::1::617, 5_Meth+Tat::1::618, 5_Meth+Tat::1::619, 5_Meth+Tat::1::620, 5_Meth+Tat::1::621, 5_Meth+Tat::1::622, 5_Meth+Tat::1::623	82391, 50391, 35191, 25687, 14690, 183, 119, 50871, 16393, 81975, 47255, 101399, 95479, 82439, 75997, 67650, 56220, 48695, 27511, 9527, 183	in gene, in gene, in gene, in gene, in gene, in gene, in gene, in gene, in gene, in gene, in gene, in gene, in gene, in gene, in gene, in gene, in gene, in gene, in gene, in gene, in gene	1	1	1	1	1	9.556	9.111	8.333	8.444	10.333	0.883633	0.953432	1.08131	1.22371	9	2_Meth::1	33	Gene ZNF644	ZNF644, MGC60165, Zep-2, MGC70410, KIAA1221, BM-005	zinc finger protein 644	NM_032186, NM_201269, NM_016620, hCT14328.3	1553725_s_at, 222580_at, 229684_s_at	NP_115562.3, NP_958357.1, NP_057704.2, EAW73118.1
GeneID:100505857	LOC100505857	1	91485753	91487282	1529	-	5	1_Control::1::603, 2_Meth::1::658, 3_Meth+NAC::1::401, 5_Meth+Tat::1::622, 5_Meth+Tat::1::623	-206, -270, 16004, 9138, -206	upstream, upstream, downstream, downstream, upstream	1	1	1	0	1	15	20	8.5	8.5	16	0.566667	1.33333	1.06667	1.88235	2	2_Meth::1	33	Gene LOC100505857		hypothetical LOC100505857	XR_110475
GeneID:11146	GLMN	1	92711955	92764566	52611	-	6	1_Control::1::604, 1_Control::1::605, 2_Meth::1::659, 3_Meth+NAC::1::402, 4_Tat::1::437, 5_Meth+Tat::1::624	56899, 47830, 118, 86, 58790, 54198	downstream, in gene, in gene, in gene, downstream, downstream	1	1	1	1	1	8.667	11.333	7.333	8	9	0.923041	1.3076	1.03842	1.125	3	2_Meth::1	25	Gene GLMN	FAP68, GLMN, GVM, GLML, VMGLOM, FAP, FAP48, FKBPAP	glomulin, FKBP associated protein	NM_053274, hCT13989.3, hCT1952358.1	207153_s_at, 236924_at, 237388_at	NP_444504.1, EAW73097.1, EAW73098.1
GeneID:2672	GFI1	1	92940318	92952433	12115	-	11	1_Control::1::606, 1_Control::1::607, 2_Meth::1::660, 2_Meth::1::661, 3_Meth+NAC::1::403, 3_Meth+NAC::1::404, 4_Tat::1::440, 4_Tat::1::441, 5_Meth+Tat::1::625, 5_Meth+Tat::1::626, 5_Meth+Tat::1::627	25153, 2537, 26769, 1585, 24593, 3185, 24065, 1921, 25366, 7601, 641	downstream, in gene, downstream, in gene, downstream, in gene, downstream, in gene, downstream, in gene, in gene	1	1	1	1	1	15.5	16.5	12	15	14.5	0.967742	1.06452	0.935484	0.966667	2	2_Meth::1	21	Gene GFI1	FLJ94509, GFI-1, SCN2, GFI1, ZNF163	growth factor independent 1 transcription repressor	NM_005263, NM_001127215, NM_001127216, hCT1952370.1, hCT2328503.0, hCT2328505.0	206589_at	NP_005254.2, NP_001120687.1, NP_001120688.1, EAW73092.1, EAW73093.1, EAW73094.1
GeneID:6125	RPL5	1	93297594	93307481	9887	+	5	1_Control::1::609, 2_Meth::1::662, 3_Meth+NAC::1::405, 4_Tat::1::442, 5_Meth+Tat::1::629	38, 70, 38, 70, 70	in gene, in gene, in gene, in gene, in gene	1	1	1	1	1	65	73	39	57	60	0.876923	1.12308	0.923077	1.05263	1	2_Meth::1	73	Gene RPL5	L5, MGC117339, DBA6, MSTP030, RPL5	ribosomal protein L5	NM_000969, hCT2329247.0, hCT2329248.0, hCT2355118.0	1556498_at, 200937_s_at, 213080_x_at, 213689_x_at	NP_000960.2, EAW73088.1, EAW73087.1, EAW73089.1
GeneID:6083	SNORD21	1	93302846	93302940	94	+	5	1_Control::1::609, 2_Meth::1::662, 3_Meth+NAC::1::405, 4_Tat::1::442, 5_Meth+Tat::1::629	-5214, -5182, -5214, -5182, -5182	upstream, upstream, upstream, upstream, upstream	1	1	1	1	1	65	73	39	57	60	0.876923	1.12308	0.923077	1.05263	1	2_Meth::1	73	Gene SNORD21	SNORD21, U21, RNU21	small nucleolar RNA, C/D box 21	NR_000006
GeneID:26782	SNORA66	1	93306276	93306408	132	+	5	1_Control::1::609, 2_Meth::1::662, 3_Meth+NAC::1::405, 4_Tat::1::442, 5_Meth+Tat::1::629	-8644, -8612, -8644, -8612, -8612	upstream, upstream, upstream, upstream, upstream	1	1	1	1	1	65	73	39	57	60	0.876923	1.12308	0.923077	1.05263	1	2_Meth::1	73	Gene SNORA66	RNU66, SNORA66, U66	small nucleolar RNA, H/ACA box 66	NR_002444	210035_s_at
GeneID:388650	FAM69A	1	93307721	93427079	119358	-	5	1_Control::1::609, 2_Meth::1::662, 3_Meth+NAC::1::405, 4_Tat::1::442, 5_Meth+Tat::1::629	129447, 129415, 129447, 129415, 129415	downstream, downstream, downstream, downstream, downstream	1	1	1	1	1	65	73	39	57	60	0.876923	1.12308	0.923077	1.05263	1	2_Meth::1	73	Gene FAM69A	FLJ23493, FAM69A	family with sequence similarity 69, member A	NM_001006605, hCT13993.2	216044_x_at	NP_001006606.2, EAW73086.1
GeneID:22823	MTF2	1	93544792	93604638	59846	+	11	1_Control::1::610, 1_Control::1::611, 1_Control::1::612, 2_Meth::1::663, 2_Meth::1::664, 3_Meth+NAC::1::406, 3_Meth+NAC::1::407, 4_Tat::1::443, 4_Tat::1::444, 5_Meth+Tat::1::630, 5_Meth+Tat::1::631	-40, 12856, 66824, -152, 66728, 3064, 66760, -200, 68440, 40, 67880	upstream, in gene, downstream, upstream, downstream, in gene, downstream, upstream, downstream, in gene, downstream	1	1	1	1	1	20.333	25	15	13.667	23.333	0.672159	1.22953	1.14754	1.70725	3	2_Meth::1	39	Gene MTF2	PCL2, RP5-976O13.1, dJ976O13.2, MTF2, M96	metal response element binding transcription factor 2	NM_007358, NM_001164391, NM_001164392, NM_001164393, hCT23129.3, hCT2355144.0, hCT2355145.0	203345_s_at, 203346_s_at, 203347_s_at, 209705_at	NP_031384.1, NP_001157863.1, NP_001157864.1, NP_001157865.1, EAW73084.1, EAW73085.1, EAW73083.1
GeneID:50999	TMED5	1	93615299	93646246	30947	-	13	1_Control::1::612, 1_Control::1::613, 2_Meth::1::664, 2_Meth::1::665, 2_Meth::1::666, 3_Meth+NAC::1::407, 3_Meth+NAC::1::408, 4_Tat::1::444, 4_Tat::1::445, 4_Tat::1::446, 5_Meth+Tat::1::631, 5_Meth+Tat::1::632, 5_Meth+Tat::1::633	34630, 486, 34726, 25606, 731, 34694, 454, 33014, 25734, 326, 33574, 25414, 475	downstream, in gene, downstream, in gene, in gene, downstream, in gene, downstream, in gene, in gene, downstream, in gene, in gene	1	1	1	1	1	27	39	25	23	34	0.851852	1.44444	1.25926	1.47826	1	2_Meth::1	39	Gene TMED5	TMED5, DKFZp781B2248, CGI-100	transmembrane emp24 protein transport domain containing 5	NM_016040, NR_030761, NM_001167830, hCT22667.3, hCT2329069.0	1558813_at, 1558814_s_at, 202194_at, 202195_s_at, 239283_at, 242263_at	NP_057124.3, NP_001161302.1, EAW73081.1, EAW73082.1
GeneID:343099	CCDC18	1	93645920	93744270	98350	+	5	1_Control::1::613, 2_Meth::1::666, 3_Meth+NAC::1::408, 4_Tat::1::446, 5_Meth+Tat::1::633	-160, -405, -128, 0, -149	upstream, upstream, upstream, in gene, upstream	1	1	1	1	1	27	39	25	23	34	0.851852	1.44444	1.25926	1.47826	1	2_Meth::1	39	Gene CCDC18	CCDC18, RP4-717I23.1, NY-SAR-41, dJ717I23.1	coiled-coil domain containing 18	NM_206886, hCT2329251.0, hCT2329252.0, hCT2329253.0	228022_at, 232362_at, 236665_at	NP_996769.2, EAW73080.1, EAW73078.1, EAW73079.1
GeneID:100131564	LOC100131564	1	93775666	93811368	35702	-	7	1_Control::1::614, 1_Control::1::615, 2_Meth::1::667, 3_Meth+NAC::1::409, 4_Tat::1::447, 5_Meth+Tat::1::634, 5_Meth+Tat::1::635	15448, 72, 8, 40, 56, 15736, 104	in gene, in gene, in gene, in gene, in gene, in gene, in gene	1	1	1	1	1	18.5	22	16	13.5	24.5	0.72973	1.18919	1.32432	1.81481	2	5_Meth+Tat::1	38	Gene LOC100131564	FLJ42965	hypothetical LOC100131564	NR_034089
GeneID:1810	DR1	1	93811478	93828149	16671	+	11	1_Control::1::615, 1_Control::1::616, 1_Control::1::617, 2_Meth::1::667, 2_Meth::1::668, 3_Meth+NAC::1::409, 3_Meth+NAC::1::410, 4_Tat::1::447, 4_Tat::1::448, 5_Meth+Tat::1::635, 5_Meth+Tat::1::636	-182, 18762, 29898, -118, 28634, -150, 29226, -166, 28682, -214, 29498	upstream, downstream, downstream, upstream, downstream, upstream, downstream, upstream, downstream, upstream, downstream	1	1	1	1	1	22.5	27.5	17.5	18	27.5	0.8	1.22222	1.22222	1.52778	2	5_Meth+Tat::1	38	Gene DR1	NC2, NC2-BETA, DR1	down-regulator of transcription 1, TBP-binding (negative cofactor 2)	NM_001938, hCT23125.3, hCT2329254.0, hCT2329256.0, hCT2329257.0, hCT2355133.0	207654_x_at, 209187_at, 209188_x_at, 216652_s_at, 216653_at	NP_001929.1, EAW73074.1, EAW73072.1, EAW73073.1, EAW73075.1, EAW73076.1
GeneID:54874	FNBP1L	1	93913688	94020218	106530	+	5	1_Control::1::618, 2_Meth::1::669, 3_Meth+NAC::1::412, 4_Tat::1::449, 5_Meth+Tat::1::638	61, 392, 328, 40, 520	in gene, in gene, in gene, in gene, in gene	1	1	1	1	1	8	10	12	9	12	1.125	1.25	1.5	1.33333	1	5_Meth+Tat::1	12	Gene FNBP1L	FNBP1L, TOCA1, C1orf39	formin binding protein 1-like	NM_017737, NM_001164473, NM_001024948, hCT2329258.0, hCT2329259.0, hCT2329260.0	215017_s_at	NP_060207.2, NP_001157945.1, NP_001020119.1, EAW73069.1, EAW73070.1, EAW73071.1
GeneID:8412	BCAR3	1	94027348	94147385	120037	-	6	1_Control::1::619, 1_Control::1::620, 2_Meth::1::670, 3_Meth+NAC::1::413, 5_Meth+Tat::1::639, 5_Meth+Tat::1::640	99113, 9561, 103337, 102409, 101513, 94277	in gene, in gene, in gene, in gene, in gene, in gene	1	1	1	0	1	13.5	11	9.5	9	9.5	0.666667	0.814815	0.703704	1.05556	2	1_Control::1	15	Gene BCAR3	SH2D3B, BCAR3, KIAA0554, NSP2	breast cancer anti-estrogen resistance 3	NM_003567, hCT2329063.1, hCT2329064.1, hCT2329065.1, hCT2329066.1	204032_at	NP_003558.1, EAW73067.1, EAW73065.1, EAW73066.1, EAW73068.1
GeneID:30836	DNTTIP2	1	94335336	94344742	9406	-	12	1_Control::1::622, 1_Control::1::623, 1_Control::1::624, 2_Meth::1::672, 3_Meth+NAC::1::414, 3_Meth+NAC::1::415, 3_Meth+NAC::1::416, 4_Tat::1::451, 4_Tat::1::452, 4_Tat::1::453, 5_Meth+Tat::1::642, 5_Meth+Tat::1::643	12966, 9222, -26, 134, 12454, 7718, 187, 14566, 10102, 86, 13766, 134	downstream, in gene, upstream, in gene, downstream, in gene, in gene, downstream, downstream, in gene, downstream, in gene	1	1	1	1	1	22.5	20.5	20	18.5	26	0.822222	0.911111	1.15556	1.40541	2	5_Meth+Tat::1	39	Gene DNTTIP2	RP4-561L24.1, LPTS-RP2, MGC163494, FLJ98849, FCF2, DNTTIP2, TdIF2, HSU15552, ERBP	deoxynucleotidyltransferase, terminal, interacting protein 2	NM_014597, hCT23126.3, hCT2329059.0	202776_at	NP_055412.2, EAW73064.1, EAW73063.1
GeneID:2730	GCLM	1	94352590	94375012	22422	-	5	1_Control::1::624, 2_Meth::1::672, 3_Meth+NAC::1::416, 4_Tat::1::453, 5_Meth+Tat::1::643	30244, 30404, 30457, 30356, 30404	downstream, downstream, downstream, downstream, downstream	1	1	1	1	1	31	32	29	28	39	0.903226	1.03226	1.25806	1.39286	1	5_Meth+Tat::1	39	Gene GCLM	GLCLR, GCLM	glutamate-cysteine ligase, modifier subunit	NM_002061, hCT1952375.1, hCT23127.2, hCT2329055.0, hCT2329057.0	203925_at, 236140_at	NP_002052.1, EAW73059.1, EAW73060.1, EAW73061.1, EAW73062.1
GeneID:58155	PTBP2	1	97187175	97280605	93430	+	16	1_Control::1::626, 1_Control::1::627, 2_Meth::1::673, 3_Meth+NAC::1::418, 3_Meth+NAC::1::419, 4_Tat::1::454, 4_Tat::1::455, 4_Tat::1::456, 4_Tat::1::457, 5_Meth+Tat::1::645, 5_Meth+Tat::1::646, 5_Meth+Tat::1::647, 5_Meth+Tat::1::648, 5_Meth+Tat::1::649, 5_Meth+Tat::1::650, 5_Meth+Tat::1::651	61324, 106537, 105513, 31364, 104857, 34329, 59577, 73964, 103929, 13545, 30841, 34889, 60921, 75497, 96484, 110510	in gene, downstream, downstream, in gene, downstream, in gene, in gene, in gene, downstream, in gene, in gene, in gene, in gene, in gene, downstream, downstream	1	1	1	1	1	8	6.6	9.4	9.4	9.8	1.175	0.825	1.225	1.04255	5	4_Tat::1	17	Gene PTBP2	PTBP2, FLJ34897, nPTB6, brPTB, PTB, nPTB8, PTBLP, nPTB, nPTB7, nPTB5	polypyrimidine tract binding protein 2	NM_021190, hCT23102.3, hCT2331087.0, hCT2355135.0, hCT2355136.0, hCT2355137.0, hCT2355138.0	1554614_a_at, 218683_at	NP_067013.1, EAW73005.1, EAW73006.1, EAW73007.1, EAW73008.1, EAW73010.1, EAW73009.1
GeneID:1806	DPYD	1	97543299	98386615	843316	-	160	1_Control::1::629, 1_Control::1::630, 1_Control::1::631, 1_Control::1::632, 1_Control::1::633, 1_Control::1::634, 1_Control::1::635, 1_Control::1::636, 1_Control::1::637, 1_Control::1::638, 1_Control::1::639, 1_Control::1::640, 1_Control::1::641, 1_Control::1::642, 1_Control::1::643, 1_Control::1::644, 1_Control::1::645, 1_Control::1::646, 1_Control::1::647, 1_Control::1::648, 1_Control::1::649, …	857463, 810615, 790647, 784791, 753516, 743239, 713943, 708087, 653335, 606423, 590759, 576375, 567991, 525175, 516895, 508695, 500983, 455975, 427502, 395255, 382359, 380695, 359767, 339639, 327703, 305031, 282551, 266167, 250077, 242791, 240983, 233431, 225511, 221143, 214242, 205431, 199623, 194519, 179319, 159991, 141863, 105367, 70967, 50476, 44599, 12791, 327, 852823, 75703, 279, 853463, 74…	downstream, in gene, in gene, in gene, in gene, in gene, in gene, in gene, in gene, in gene, in gene, in gene, in gene, in gene, in gene, in gene, in gene, in gene, in gene, in gene, in gene, in gene, in gene, in gene, in gene, in gene, in gene, in gene, in gene, in gene, in gene, in gene, in gene, in gene, in gene, in gene, in gene, in gene, in gene, in gene, in gene, in gene, in gene, in gene, …	1	1	1	1	1	9.905	7.095	8.69	9.238	10.905	0.93266	0.716305	1.10096	1.18045	42	5_Meth+Tat::1	18	Gene DPYD	MGC132008, DPYD, DHP, MGC70799, DHPDHASE, DPD	dihydropyrimidine dehydrogenase	NM_000110, NM_001160301, hCT1952369.1, hCT2328187.0	1554534_at, 1554536_at, 204646_at	NP_000101.2, NP_001153773.1, EAW73002.1, EAW73003.1
GeneID:64645	HIAT1	1	100503789	100548933	45144	+	14	1_Control::1::677, 1_Control::1::678, 1_Control::1::679, 1_Control::1::680, 2_Meth::1::680, 3_Meth+NAC::1::453, 3_Meth+NAC::1::454, 3_Meth+NAC::1::455, 4_Tat::1::490, 4_Tat::1::491, 4_Tat::1::492, 5_Meth+Tat::1::703, 5_Meth+Tat::1::704, 5_Meth+Tat::1::705	-253, 9027, 37555, 49875, 51, 9139, 39523, 50403, -205, 34771, 48419, 9043, 33171, 50259	upstream, in gene, in gene, downstream, in gene, in gene, in gene, downstream, upstream, in gene, downstream, in gene, in gene, downstream	1	1	1	1	1	15	15.5	11.25	13	13.75	0.866667	1.03333	0.916667	1.05769	4	2_Meth::1	39	Gene HIAT1	HIAT1, DKFZp564L0864	hippocampus abundant transcript 1	NM_033055, hCT23019.2	225222_at	NP_149044.2, EAW72976.1
GeneID:8634	RTCD1	1	100731714	100758325	26611	+	9	1_Control::1::682, 1_Control::1::683, 1_Control::1::684, 2_Meth::1::681, 2_Meth::1::682, 3_Meth+NAC::1::457, 4_Tat::1::493, 5_Meth+Tat::1::707, 5_Meth+Tat::1::708	12734, 26702, 33726, -66, 33566, 33630, 31534, 24878, 33694	in gene, downstream, downstream, upstream, downstream, downstream, downstream, in gene, downstream	1	1	1	1	1	10.75	10.25	8.75	9.25	11.25	0.860465	0.953488	1.04651	1.21622	4	5_Meth+Tat::1	20	Gene RTCD1	RTCD1, RPC	RNA terminal phosphate cyclase domain 1	NM_003729, NM_001130841, hCT1814588.1, hCT87646.3	203594_at, 215351_at	NP_003720.1, NP_001124313.1, EAW72961.1, EAW72962.1
GeneID:2135	EXTL2	1	101337941	101360418	22477	-	3	1_Control::1::686, 2_Meth::1::684, 3_Meth+NAC::1::458	-1470, -1278, -1214	upstream, upstream, upstream	1	1	1	0	0	16	18	11	9	14	0.5625	1.125	0.875	1.55556	1	2_Meth::1	18	Gene EXTL2	EXTL2, EXTR2	exostoses (multiple)-like 2	NM_001033025, NM_001439, hCT1967645.1, hCT2355149.0, hCT24040.4	209537_at	NP_001028197.1, NP_001430.1, EAW72946.1, EAW72947.1, EAW72948.1
GeneID:148867	SLC30A7	1	101361632	101447311	85679	+	5	1_Control::1::686, 2_Meth::1::684, 3_Meth+NAC::1::458, 3_Meth+NAC::1::459, 5_Meth+Tat::1::709	256, 64, 0, 91253, 88352	in gene, in gene, in gene, downstream, downstream	1	1	1	0	1	9.333	9.667	7.667	7	11.667	0.750027	1.03579	1.25008	1.66671	3	2_Meth::1	18	Gene SLC30A7	SLC30A7, ZnTL2, ZnT-7, ZNT7, DKFZp686M0368	solute carrier family 30 (zinc transporter), member 7	NM_133496, NM_001144884, hCT2328319.0, hCT2328320.0	226217_at, 226601_at, 239596_at, 240277_at	NP_598003.2, NP_001138356.1, EAW72942.1, EAW72943.1
GeneID:51611	DPH5	1	101455179	101491362	36183	-	7	1_Control::1::687, 2_Meth::1::685, 3_Meth+NAC::1::459, 3_Meth+NAC::1::460, 4_Tat::1::494, 5_Meth+Tat::1::709, 5_Meth+Tat::1::710	162, -158, 38477, -254, -78, 41378, -110	in gene, upstream, downstream, upstream, upstream, downstream, upstream	1	1	1	1	1	10	12.333	11.333	9	12.667	0.9	1.2333	1.2667	1.40744	3	2_Meth::1	26	Gene DPH5	HSPC143, NPD015, AD-018, CGI-30, MGC61450, DPH5	DPH5 homolog (S. cerevisiae)	NM_015958, NM_001077395, NM_001077394, hCT1962725.2, hCT1962726.1, hCT1962728.2, hCT1962729.2, hCT1967646.2, hCT2328227.1, hCT2355150.0, hCT2355151.0, hCT2355152.0, hCT24041.4	219590_x_at, 222360_at, 223671_x_at, 224060_s_at, 224196_x_at	NP_057042.2, NP_001070863.1, NP_001070862.1, EAW72935.1, EAW72938.1, EAW72940.1, EAW72932.1, EAW72933.1, EAW72934.1, EAW72936.1, EAW72937.1, EAW72939.1, EAW72941.1
GeneID:100506051	LOC100506051	1	101491434	101546991	55557	+	5	1_Control::1::687, 2_Meth::1::685, 3_Meth+NAC::1::460, 4_Tat::1::494, 5_Meth+Tat::1::710	-234, 86, 182, 6, 38	upstream, in gene, in gene, in gene, in gene	1	1	1	1	1	18	26	22	15	17	0.833333	1.44444	0.944444	1.13333	1	2_Meth::1	26	Gene LOC100506051		hypothetical LOC100506051	XR_110482
GeneID:55599	RNPC3	1	104068578	104097861	29283	+	7	1_Control::1::688, 1_Control::1::689, 2_Meth::1::686, 3_Meth+NAC::1::461, 4_Tat::1::495, 5_Meth+Tat::1::711, 5_Meth+Tat::1::712	-130, 3902, -162, -98, 46, 4629, 31486	upstream, in gene, upstream, upstream, in gene, in gene, downstream	1	1	1	1	1	11.5	15	9	10	13.5	0.869565	1.30435	1.17391	1.35	2	2_Meth::1	19	Gene RNPC3	RNPC3, FLJ20008, RBM40, FLJ25070, KIAA183, RNP, DKFZp667O0118	RNA-binding region (RNP1, RRM) containing 3	NM_017619	226975_at, 226999_at, 229903_x_at	NP_060089.1
GeneID:10451	VAV3	1	108113782	108507545	393763	-	82	1_Control::1::690, 1_Control::1::691, 1_Control::1::692, 1_Control::1::693, 1_Control::1::694, 1_Control::1::695, 1_Control::1::696, 1_Control::1::697, 1_Control::1::698, 1_Control::1::699, 1_Control::1::700, 1_Control::1::701, 1_Control::1::702, 1_Control::1::703, 1_Control::1::704, 1_Control::1::705, 1_Control::1::706, 2_Meth::1::687, 2_Meth::1::688, 2_Meth::1::689, 2_Meth::1::690, 2_Meth::1::6…	399257, 379225, 374553, 357385, 342414, 290265, 281785, 274289, 260073, 241817, 232281, 202553, 175289, 149785, 112633, 93753, 825, 399081, 265481, 243161, 219910, 186905, 176953, 147577, 129593, 120185, 108825, 97033, 78521, 36953, 27801, 4788, 825, 397390, 385065, 344441, 315337, 281785, 270046, 256601, 237657, 200601, 188713, 174425, 129529, 109801, 89561, 64185, 49625, 40985, 1049, 396761, 37…	downstream, in gene, in gene, in gene, in gene, in gene, in gene, in gene, in gene, in gene, in gene, in gene, in gene, in gene, in gene, in gene, in gene, downstream, in gene, in gene, in gene, in gene, in gene, in gene, in gene, in gene, in gene, in gene, in gene, in gene, in gene, in gene, in gene, downstream, in gene, in gene, in gene, in gene, in gene, in gene, in gene, in gene, in gene, in …	1	1	1	1	1	20.167	15.833	16.167	18.667	21.333	0.925621	0.785094	1.05782	1.14282	6	1_Control::1	34	Gene VAV3	VAV3, FLJ40431	vav 3 guanine nucleotide exchange factor	NM_001079874, NM_006113, hCT1951534.1, hCT2294866.0	218806_s_at, 218807_at, 224221_s_at	NP_001073343.1, NP_006104.4, EAW51251.1, EAW51252.1
GeneID:29957	SLC25A24	1	108677445	108742974	65529	-	13	1_Control::1::708, 1_Control::1::709, 2_Meth::1::705, 2_Meth::1::706, 2_Meth::1::707, 2_Meth::1::708, 3_Meth+NAC::1::482, 3_Meth+NAC::1::483, 4_Tat::1::521, 5_Meth+Tat::1::724, 5_Meth+Tat::1::725, 5_Meth+Tat::1::726, 5_Meth+Tat::1::727	82238, 254, 78494, 69374, 7678, 446, 78494, 49022, 77950, 77342, 69262, 48579, 7838	downstream, in gene, downstream, downstream, in gene, in gene, downstream, in gene, downstream, downstream, downstream, in gene, in gene	1	1	1	1	1	12	14.75	10	12.25	10.75	1.02083	1.22917	0.895833	0.877551	4	2_Meth::1	23	Gene SLC25A24	SCAMC-1, DKFZp586G0123, SLC25A24, APC1	solute carrier family 25 (mitochondrial carrier; phosphate carrier), member 24	NM_213651, NM_013386, hCT2294436.0, hCT2352452.0	1569121_at, 204342_at, 244481_at	NP_998816.1, NP_037518.3, EAW51254.1, EAW51255.1
GeneID:55119	PRPF38B	1	109234932	109244425	9493	+	7	1_Control::1::710, 2_Meth::1::709, 2_Meth::1::710, 3_Meth+NAC::1::484, 4_Tat::1::523, 5_Meth+Tat::1::728, 5_Meth+Tat::1::729	11372, 44, 11324, 11852, 28, 44, 11404	downstream, in gene, downstream, downstream, in gene, in gene, downstream	1	1	1	1	1	43	44	32	42	50	0.976744	1.02326	1.16279	1.19048	1	5_Meth+Tat::1	50	Gene PRPF38B	MGC163218, FLJ10330, MGC41809, PRPF38B, NET1, RP11-293A10.1	PRP38 pre-mRNA processing factor 38 (yeast) domain containing B	NM_018061, hCT2353062.0, hCT31171.3	218040_at, 230270_at	NP_060531.2, EAW56328.1, EAW56327.1
GeneID:163479	FNDC7	1	109255556	109285371	29815	+	10	1_Control::1::710, 1_Control::1::711, 2_Meth::1::710, 2_Meth::1::711, 3_Meth+NAC::1::484, 3_Meth+NAC::1::485, 4_Tat::1::523, 4_Tat::1::524, 5_Meth+Tat::1::729, 5_Meth+Tat::1::730	-9252, 33852, -9300, 33756, -8772, 33884, -20596, 33900, -9220, 33884	upstream, downstream, upstream, downstream, upstream, downstream, upstream, downstream, upstream, downstream	1	1	1	1	1	38	52	27	40	47.5	1.05263	1.36842	1.25	1.1875	2	2_Meth::1	60	Gene FNDC7	MGC163293, FNDC7, FLJ35838, RP11-293A10.2	fibronectin type III domain containing 7	NM_001144937, hCT2344193.0	240837_at	NP_001138409.1, EAW56329.1
GeneID:6814	STXBP3	1	109289285	109352148	62863	+	6	1_Control::1::711, 2_Meth::1::711, 3_Meth+NAC::1::485, 4_Tat::1::524, 5_Meth+Tat::1::730, 5_Meth+Tat::1::731	123, 27, 155, 171, 155, 64437	in gene, in gene, in gene, in gene, in gene, downstream	1	1	1	1	1	20.5	34	14.5	23	27	1.12195	1.65854	1.31707	1.17391	2	2_Meth::1	60	Gene STXBP3	STXBP3, MUNC18-3, MUNC18C, PSP, UNC-18C	syntaxin binding protein 3	NM_007269, hCT1809934.2, hCT2279231.0, hCT2279232.0	1560486_at, 203310_at	NP_009200.2, EAW56331.1, EAW56330.1, EAW56332.1
GeneID:56900	TMEM167B	1	109633403	109639554	6151	+	8	1_Control::1::714, 2_Meth::1::715, 2_Meth::1::716, 3_Meth+NAC::1::486, 4_Tat::1::526, 4_Tat::1::527, 5_Meth+Tat::1::735, 5_Meth+Tat::1::736	9493, 5, 9445, 9413, 9445, 14565, -155, 9413	downstream, in gene, downstream, downstream, downstream, downstream, upstream, downstream	1	1	1	1	1	74	85	30	62	73	0.837838	1.14865	0.986486	1.17742	1	2_Meth::1	85	Gene TMEM167B	AD-020, FLJ90710, C1orf119, TMEM167B	transmembrane protein 167B	NM_020141, hCT2279245.0, hCT31169.3	222495_at	NP_064526.1, EAW56357.1, EAW56356.1
GeneID:677766	SCARNA2	1	109642815	109643234	419	+	8	1_Control::1::714, 2_Meth::1::715, 2_Meth::1::716, 3_Meth+NAC::1::486, 4_Tat::1::526, 4_Tat::1::527, 5_Meth+Tat::1::735, 5_Meth+Tat::1::736	81, -9407, 33, 1, 33, 5153, -9567, 1	in gene, upstream, in gene, in gene, in gene, downstream, upstream, in gene	1	1	1	1	1	74	85	30	62	73	0.837838	1.14865	0.986486	1.17742	1	2_Meth::1	85	Gene SCARNA2	SCARNA2, HBII-382, mgU2-25/61	small Cajal body-specific RNA 2	NR_003023	237137_at
GeneID:127003	C1orf194	1	109648573	109656479	7906	-	6	1_Control::1::714, 2_Meth::1::716, 3_Meth+NAC::1::486, 4_Tat::1::526, 4_Tat::1::527, 5_Meth+Tat::1::736	13583, 13631, 13663, 13631, 8511, 13663	downstream, downstream, downstream, downstream, downstream, downstream	1	1	1	1	1	74	85	30	62	73	0.837838	1.14865	0.986486	1.17742	1	2_Meth::1	85	Gene C1orf194	C1orf194	chromosome 1 open reading frame 194	NM_001122961	231044_at	NP_001116433.1
GeneID:57535	KIAA1324	1	109656585	109749403	92818	+	7	1_Control::1::714, 2_Meth::1::716, 2_Meth::1::717, 3_Meth+NAC::1::486, 4_Tat::1::527, 5_Meth+Tat::1::736, 5_Meth+Tat::1::737	-13689, -13737, 100311, -13769, -8617, -13769, 101015	upstream, upstream, downstream, upstream, upstream, upstream, downstream	1	1	1	1	1	44	58	25	36.5	44.5	0.829545	1.31818	1.01136	1.21918	2	2_Meth::1	85	Gene KIAA1324	EIG121, MGC150624, KIAA1324	KIAA1324	NM_020775, hCT2279247.1, hCT2279248.1, hCT2279249.1, hCT2279250.1, hCT2340521.0	221874_at, 226248_s_at, 243349_at	NP_065826.2, EAW56361.1, EAW56359.1, EAW56360.1, EAW56362.1, EAW56363.1
GeneID:6301	SARS	1	109756515	109780804	24289	+	7	1_Control::1::715, 2_Meth::1::717, 2_Meth::1::718, 3_Meth+NAC::1::487, 4_Tat::1::528, 5_Meth+Tat::1::737, 5_Meth+Tat::1::738	28317, 381, 26109, 28445, 27639, 1085, 27005	downstream, in gene, downstream, downstream, downstream, in gene, downstream	1	1	1	1	1	22.5	28.5	23.5	16.5	20	0.733333	1.26667	0.888889	1.21212	2	2_Meth::1	31	Gene SARS	SARS, SERRS, SERS, FLJ36399	seryl-tRNA synthetase	NM_006513, NR_034072, NR_034073, hCT1966407.1, hCT1966408.1, hCT1966409.2, hCT2279254.1, hCT2353056.0, hCT2353057.0, hCT31166.4	200802_at, 237689_at	NP_006504.2, EAW56368.1, EAW56365.1, EAW56366.1, EAW56370.1, EAW56371.1, EAW56367.1, EAW56369.1
GeneID:1952	CELSR2	1	109792641	109818378	25737	+	6	1_Control::1::715, 2_Meth::1::718, 2_Meth::1::719, 3_Meth+NAC::1::487, 4_Tat::1::528, 5_Meth+Tat::1::738	-7809, -10017, 33311, -7681, -8487, -9121	upstream, upstream, downstream, upstream, upstream, upstream	1	1	1	1	1	25	31.5	18	18	17.5	0.72	1.26	0.7	0.972222	2	2_Meth::1	37	Gene CELSR2	CDHF10, Flamingo1, FLJ45845, FLJ34118, FLJ45143, EGFL2, MEGF3, CELSR2, KIAA0279, FLJ42737	cadherin, EGF LAG seven-pass G-type receptor 2 (flamingo homolog, Drosophila)	NM_001408, hCT2279246.0	204029_at, 36499_at	NP_001399.1, EAW56372.1
GeneID:6272	SORT1	1	109852192	109940563	88371	-	6	1_Control::1::716, 2_Meth::1::720, 2_Meth::1::721, 3_Meth+NAC::1::488, 4_Tat::1::529, 5_Meth+Tat::1::739	-173, -205, -28381, -637, -269, -269	upstream, upstream, upstream, upstream, upstream, upstream	1	1	1	1	1	42	70	27	32	44	0.761905	1.66667	1.04762	1.375	1	2_Meth::1	70	Gene SORT1	LDLCQ6, NT3, Gp95, SORT1	sortilin 1	NM_002959, hCT31181.3	212797_at, 212807_s_at, 224818_at	NP_002950.3, EAW56380.1
GeneID:5686	PSMA5	1	109944472	109969037	24565	-	11	1_Control::1::716, 1_Control::1::717, 2_Meth::1::720, 2_Meth::1::721, 3_Meth+NAC::1::488, 3_Meth+NAC::1::489, 4_Tat::1::529, 4_Tat::1::530, 4_Tat::1::531, 5_Meth+Tat::1::739, 5_Meth+Tat::1::740	28301, 93, 28269, 93, 27837, 141, 28205, 5965, 77, 28205, 45	downstream, in gene, downstream, in gene, downstream, in gene, downstream, in gene, in gene, downstream, in gene	1	1	1	1	1	42	70	27	32	44	0.761905	1.66667	1.04762	1.375	1	2_Meth::1	70	Gene PSMA5	MGC125802, PSC5, FLJ42315, ZETA, PSMA5, MGC125804, MGC117302, MGC125803	proteasome (prosome, macropain) subunit, alpha type, 5	NM_002790, hCT1958860.0, hCT2353059.0, hCT31168.3	201274_at	NP_002781.2, EAW56382.1, EAW56381.1, EAW56383.1
GeneID:83873	GPR61	1	110082494	110088455	5961	+	5	1_Control::1::719, 2_Meth::1::723, 3_Meth+NAC::1::490, 4_Tat::1::533, 5_Meth+Tat::1::742	8882, 8610, 8610, 8770, 8770	downstream, downstream, downstream, downstream, downstream	1	1	1	1	1	29	39	19	23	37	0.793103	1.34483	1.27586	1.6087	1	2_Meth::1	39	Gene GPR61	GPR61, BALGR, GPCR3	G protein-coupled receptor 61	NM_031936, hCT2279452.1	224531_at	NP_114142.3, EAW56392.1
GeneID:2773	GNAI3	1	110091186	110138452	47266	+	12	1_Control::1::719, 1_Control::1::720, 2_Meth::1::723, 2_Meth::1::724, 3_Meth+NAC::1::490, 3_Meth+NAC::1::491, 3_Meth+NAC::1::492, 4_Tat::1::533, 4_Tat::1::534, 5_Meth+Tat::1::742, 5_Meth+Tat::1::743, 5_Meth+Tat::1::744	190, 64438, -82, 71342, -82, 12246, 60926, 78, 67297, 78, 37982, 67518	in gene, downstream, upstream, downstream, upstream, in gene, downstream, in gene, downstream, in gene, in gene, downstream	1	1	1	1	1	14.75	17.5	13	12.5	18.25	0.847458	1.18644	1.23729	1.46	4	2_Meth::1	39	Gene GNAI3	87U6, FLJ26559, GNAI3	guanine nucleotide binding protein (G protein), alpha inhibiting activity polypeptide 3	NM_006496, hCT2279450.0	201179_s_at, 201180_s_at, 201181_at	NP_006487.1, EAW56393.1
GeneID:406974	MIR197	1	110141515	110141589	74	+	6	1_Control::1::720, 2_Meth::1::724, 3_Meth+NAC::1::492, 4_Tat::1::534, 5_Meth+Tat::1::743, 5_Meth+Tat::1::744	14109, 21013, 10597, 16968, -12347, 17189	downstream, downstream, downstream, downstream, upstream, downstream	1	1	1	1	1	12	13.5	11.5	11.5	16	0.958333	1.125	1.33333	1.3913	2	2_Meth::1	22	Gene MIR197	MIRN197, MIR197, miR-197, miRNA197	microRNA 197	NR_029583
GeneID:2780	GNAT2	1	110145889	110155705	9816	-	6	1_Control::1::720, 2_Meth::1::724, 3_Meth+NAC::1::492, 4_Tat::1::534, 5_Meth+Tat::1::743, 5_Meth+Tat::1::744	81, -6823, 3593, -2778, 26537, -2999	in gene, upstream, in gene, upstream, downstream, upstream	1	1	1	1	1	12	13.5	11.5	11.5	16	0.958333	1.125	1.33333	1.3913	2	2_Meth::1	22	Gene GNAT2	GNAT2, ACHM4, GNATC	guanine nucleotide binding protein (G protein), alpha transducing activity polypeptide 2	NM_005272, hCT2279814.0, hCT31511.2	210604_at	NP_005263.1, EAW56394.1, EAW56395.1
GeneID:271	AMPD2	1	110162459	110174677	12218	+	6	1_Control::1::720, 2_Meth::1::724, 3_Meth+NAC::1::492, 4_Tat::1::534, 5_Meth+Tat::1::744, 5_Meth+Tat::1::745	-6835, 69, -10347, -3976, -3755, 13221	upstream, in gene, upstream, upstream, upstream, downstream	1	1	1	1	1	16	22	14	15	21	0.9375	1.375	1.3125	1.4	1	2_Meth::1	22	Gene AMPD2	AMPD2		NM_203404, NM_139156, NM_004037, hCT1966411.1, hCT2279454.0, hCT2279455.0, hCT2279456.0, hCT2279458.0, hCT31499.2	212360_at	NP_981949.1, NP_631895.1, NP_004028.3, EAW56399.1, EAW56400.1, EAW56401.1, EAW56396.1, EAW56397.1, EAW56398.1
GeneID:1435	CSF1	1	110453233	110472355	19122	+	5	1_Control::1::721, 2_Meth::1::726, 3_Meth+NAC::1::493, 4_Tat::1::535, 5_Meth+Tat::1::746	20847, 14191, 21631, 21807, 22143	downstream, in gene, downstream, downstream, downstream	1	1	1	1	1	29	24	20	25	24	0.862069	0.827586	0.827586	0.96	1	1_Control::1	29	Gene CSF1	MGC31930, CSF1, MCSF	colony stimulating factor 1 (macrophage)	NM_000757, NM_172210, NM_172211, NM_172212, hCT1961575.1, hCT2279398.0, hCT2279401.0, hCT2353025.0, hCT2353026.0, hCT31500.3	207082_at, 209716_at, 210557_x_at, 211839_s_at	NP_000748.3, NP_757349.1, NP_757350.1, NP_757351.1, EAW56418.1, EAW56421.1, EAW56416.1, EAW56417.1, EAW56419.1, EAW56420.1
GeneID:10768	AHCYL1	1	110527308	110566364	39056	+	13	1_Control::1::722, 1_Control::1::723, 1_Control::1::724, 2_Meth::1::727, 2_Meth::1::728, 3_Meth+NAC::1::494, 3_Meth+NAC::1::495, 3_Meth+NAC::1::496, 4_Tat::1::536, 4_Tat::1::537, 5_Meth+Tat::1::747, 5_Meth+Tat::1::748, 5_Meth+Tat::1::749	100, 18420, 49716, 105, 73524, 13025, 39348, 49940, 21796, 50004, 5396, 19380, 49972	in gene, in gene, downstream, in gene, downstream, in gene, downstream, downstream, in gene, downstream, in gene, in gene, downstream	1	1	1	1	1	18	23	13	23	24	1.27778	1.27778	1.33333	1.04348	1	2_Meth::1	23	Gene AHCYL1	PRO0233, IRBIT, DCAL, XPVKONA, AHCYL1	adenosylhomocysteinase-like 1	NM_006621, hCT1960758.1, hCT2279405.0, hCT2279408.0, hCT2279409.0, hCT2279410.0, hCT31502.3	200848_at, 200849_s_at, 200850_s_at, 207464_at	NP_006612.2, EAW56423.1, EAW56422.1, EAW56424.1, EAW56425.1, EAW56426.1, EAW56427.1
GeneID:85369	FAM40A	1	110577241	110597263	20022	+	9	1_Control::1::724, 2_Meth::1::728, 3_Meth+NAC::1::495, 3_Meth+NAC::1::496, 3_Meth+NAC::1::497, 4_Tat::1::537, 4_Tat::1::538, 5_Meth+Tat::1::749, 5_Meth+Tat::1::750	-217, 23591, -10585, 7, 28615, 71, 27239, 39, 19271	upstream, downstream, upstream, in gene, downstream, in gene, downstream, in gene, in gene	1	1	1	1	1	18	23	13	23	24	1.27778	1.27778	1.33333	1.04348	1	2_Meth::1	23	Gene FAM40A	FAM40A, RP4-773N10.1, MGC148091, FLJ14743, KIAA1761	family with sequence similarity 40, member A	NM_033088, hCT2353050.0, hCT31512.3	225226_at	NP_149079.2, EAW56428.1, EAW56429.1
GeneID:257	ALX3	1	110602997	110613322	10325	-	5	1_Control::1::724, 2_Meth::1::728, 3_Meth+NAC::1::497, 4_Tat::1::538, 5_Meth+Tat::1::750	36298, 12490, 7466, 8842, 16810	downstream, downstream, in gene, in gene, downstream	1	1	1	1	1	18	23	13	23	24	1.27778	1.27778	1.33333	1.04348	1	2_Meth::1	23	Gene ALX3	ALX3, MGC138212, MGC141988	ALX homeobox 3	NM_006492, hCT31504.2	207690_at	NP_006483.2, EAW56430.1
GeneID:3749	KCNC4	1	110753336	110776674	23338	+	5	1_Control::1::725, 2_Meth::1::729, 3_Meth+NAC::1::498, 4_Tat::1::539, 5_Meth+Tat::1::751	25416, 29939, 32584, 32280, 30867	downstream, downstream, downstream, downstream, downstream	1	1	1	1	1	16	18	16	13	15	0.8125	1.125	0.9375	1.15385	1	2_Meth::1	18	Gene KCNC4	KV3.4, HKSHIIIC, C1orf30, KCNC4, MGC126818, KSHIIIC	potassium voltage-gated channel, Shaw-related subfamily, member 4	NM_001039574, NM_004978, NR_036437, hCT1964252.2, hCT1964253.2, hCT2351623.0, hCT31503.3	208251_at, 228436_at, 235467_s_at	NP_001034663.1, NP_004969.2, EAW56433.1, EAW56434.1, EAW56435.1, EAW56436.1
GeneID:100506257	LOC100506257	1	110772526	110774042	1516	+	5	1_Control::1::725, 2_Meth::1::729, 3_Meth+NAC::1::498, 4_Tat::1::539, 5_Meth+Tat::1::751	6226, 10749, 13394, 13090, 11677	downstream, downstream, downstream, downstream, downstream	1	1	1	1	1	16	18	16	13	15	0.8125	1.125	0.9375	1.15385	1	2_Meth::1	18	Gene LOC100506257		hypothetical protein LOC100506257	XM_003118963		XP_003119011.1
GeneID:64783	RBM15	1	110881945	110889303	7358	+	9	1_Control::1::726, 1_Control::1::727, 2_Meth::1::730, 3_Meth+NAC::1::499, 3_Meth+NAC::1::500, 4_Tat::1::540, 4_Tat::1::541, 5_Meth+Tat::1::752, 5_Meth+Tat::1::753	-985, 8167, -761, 247, 9239, -409, 9362, 183, 11047	upstream, downstream, upstream, in gene, downstream, upstream, downstream, in gene, downstream	1	1	1	1	1	23	33	17	15	31	0.652174	1.43478	1.34783	2.06667	1	2_Meth::1	33	Gene RBM15	FLJ21943, OTT1, MGC119584, SPEN, RBM15, OTT, FLJ12479	RNA binding motif protein 15	NM_022768, hCT1642035.3, hCT2279432.0, hCT2279434.0	1555760_a_at, 1555761_x_at, 1555762_s_at, 219286_s_at, 228455_at, 232971_at	NP_073605.4, EAW56438.1, EAW56439.1, EAW56440.1
GeneID:9122	SLC16A4	1	110905505	110933636	28131	-	13	1_Control::1::727, 1_Control::1::728, 2_Meth::1::731, 2_Meth::1::732, 3_Meth+NAC::1::500, 3_Meth+NAC::1::501, 3_Meth+NAC::1::502, 4_Tat::1::541, 4_Tat::1::542, 4_Tat::1::543, 5_Meth+Tat::1::753, 5_Meth+Tat::1::754, 5_Meth+Tat::1::755	43524, -16524, -204, -16604, 42452, 3300, -16572, 42329, 3348, -5820, 40644, 13612, -7708	downstream, upstream, upstream, upstream, downstream, in gene, upstream, downstream, in gene, upstream, downstream, in gene, upstream	1	1	1	1	1	28	38.5	17	18.5	33.5	0.660714	1.375	1.19643	1.81081	2	2_Meth::1	44	Gene SLC16A4	MCT4, MCT5, SLC16A4	solute carrier family 16, member 4 (monocarboxylic acid transporter 5)	NM_004696, hCT2279823.0, hCT2353040.0, hCT2353041.0, hCT31506.3	205234_at	NP_004687.1, EAW56446.1, EAW56443.1, EAW56444.1, EAW56445.1
GeneID:10542	HBXIP	1	110943875	110950546	6671	-	9	1_Control::1::728, 2_Meth::1::731, 2_Meth::1::732, 3_Meth+NAC::1::502, 4_Tat::1::542, 4_Tat::1::543, 4_Tat::1::544, 5_Meth+Tat::1::755, 5_Meth+Tat::1::756	386, 16706, 306, 338, 20258, 11090, 466, 9202, 146	in gene, downstream, in gene, in gene, downstream, downstream, in gene, downstream, in gene	1	1	1	1	1	33	44	17	22	36	0.666667	1.33333	1.09091	1.63636	1	2_Meth::1	44	Gene HBXIP	XIP, HBXIP, MGC71071	hepatitis B virus x interacting protein	NM_006402, hCT31507.3	202299_s_at, 202300_at	NP_006393.2, EAW56447.1
GeneID:963	CD53	1	111413821	111442558	28737	+	12	1_Control::1::729, 1_Control::1::730, 2_Meth::1::733, 2_Meth::1::734, 2_Meth::1::735, 3_Meth+NAC::1::503, 3_Meth+NAC::1::504, 3_Meth+NAC::1::505, 4_Tat::1::545, 4_Tat::1::546, 5_Meth+Tat::1::757, 5_Meth+Tat::1::758	9251, 32259, 4131, 9091, 32931, 9315, 19875, 37587, 8835, 38003, 9475, 38979	in gene, downstream, in gene, in gene, downstream, in gene, in gene, downstream, in gene, downstream, in gene, downstream	1	1	1	1	1	26	18	17	27	24	1.03846	0.692308	0.923077	0.888889	1	4_Tat::1	27	Gene CD53	TSPAN25, CD53, MOX44	CD53 molecule	NM_000560, NM_001040033, hCT31241.3	203416_at, 237606_at, 242946_at	NP_000551.1, NP_001035122.1, EAW56459.1
GeneID:100506293	LOC100506293	1	111486089	111495470	9381	+	9	1_Control::1::731, 1_Control::1::732, 2_Meth::1::736, 3_Meth+NAC::1::506, 4_Tat::1::547, 4_Tat::1::548, 5_Meth+Tat::1::759, 5_Meth+Tat::1::760, 5_Meth+Tat::1::761	-1929, 20343, 20407, 20375, 471, 20407, -9081, -2153, 20407	upstream, downstream, downstream, downstream, in gene, downstream, upstream, upstream, downstream	1	1	1	1	1	19.333	21.667	15	18.333	21.333	0.948275	1.12073	1.10345	1.16364	3	2_Meth::1	43	Gene LOC100506293		hypothetical LOC100506293	XR_110487
GeneID:55791	C1orf103	1	111489812	111506566	16754	-	8	1_Control::1::731, 1_Control::1::732, 2_Meth::1::736, 3_Meth+NAC::1::506, 4_Tat::1::547, 4_Tat::1::548, 5_Meth+Tat::1::760, 5_Meth+Tat::1::761	22406, 134, 70, 102, 20006, 70, 22630, 70	downstream, in gene, in gene, in gene, downstream, in gene, downstream, in gene	1	1	1	1	1	23	27.5	18.5	24	27	1.04348	1.19565	1.17391	1.125	2	2_Meth::1	43	Gene C1orf103	RIF1, FLJ11269, LRIF1, C1orf103, RP11-96K19.1	chromosome 1 open reading frame 103	NM_018372, NM_001006945, hCT2278599.1, hCT31239.4	220235_s_at	NP_060842.3, NP_001006946.1, EAW56460.1, EAW56461.1
GeneID:128338	DRAM2	1	111659954	111682838	22884	-	15	1_Control::1::733, 1_Control::1::734, 1_Control::1::735, 2_Meth::1::737, 2_Meth::1::738, 3_Meth+NAC::1::507, 3_Meth+NAC::1::508, 3_Meth+NAC::1::509, 3_Meth+NAC::1::510, 3_Meth+NAC::1::511, 4_Tat::1::549, 5_Meth+Tat::1::762, 5_Meth+Tat::1::763, 5_Meth+Tat::1::764, 5_Meth+Tat::1::765	26006, 6454, -170, 7702, 182, 29910, 16806, 7846, 4718, 198, 7126, 30187, 16598, 7878, 230	downstream, in gene, upstream, in gene, in gene, downstream, in gene, in gene, in gene, in gene, in gene, downstream, in gene, in gene, in gene	1	1	1	1	1	21	32	20	16	22	0.761905	1.52381	1.04762	1.375	1	2_Meth::1	32	Gene DRAM2	RP5-1180E21.1, MGC54289, TMEM77, DRAM2, WWFQ154, PRO180	DNA-damage regulated autophagy modulator 2	NM_178454, hCT2353067.0, hCT2353068.0, hCT2353069.0, hCT2353070.0, hCT31243.3	225228_at, 225230_at	NP_848549.3, EAW56468.1, EAW56464.1, EAW56465.1, EAW56466.1, EAW56467.1
GeneID:10390	CEPT1	1	111682249	111727724	45475	+	16	1_Control::1::734, 1_Control::1::735, 1_Control::1::736, 2_Meth::1::737, 2_Meth::1::738, 2_Meth::1::739, 3_Meth+NAC::1::509, 3_Meth+NAC::1::510, 3_Meth+NAC::1::511, 3_Meth+NAC::1::512, 3_Meth+NAC::1::513, 4_Tat::1::549, 4_Tat::1::550, 5_Meth+Tat::1::764, 5_Meth+Tat::1::765, 5_Meth+Tat::1::766	-5865, 759, 64375, -7113, 407, 64663, -7257, -4129, 391, 44695, 64695, -6537, 60823, -7289, 359, 61730	upstream, in gene, downstream, upstream, in gene, downstream, upstream, upstream, in gene, in gene, downstream, upstream, downstream, upstream, in gene, downstream	1	1	1	1	1	22	28.5	18	18.5	21.5	0.840909	1.29545	0.977273	1.16216	2	2_Meth::1	32	Gene CEPT1	MGC45223, CEPT1, DKFZp313G0615	choline/ethanolamine phosphotransferase 1	NM_001007794, NM_006090, hCT2278193.0, hCT2278197.0, hCT2278201.0, hCT31234.3	1561884_at, 219375_at	NP_001007795.1, NP_006081.1, EAW56469.1, EAW56470.1, EAW56471.1, EAW56472.1
GeneID:79961	DENND2D	1	111729801	111743281	13480	-	6	1_Control::1::736, 2_Meth::1::739, 3_Meth+NAC::1::512, 3_Meth+NAC::1::513, 4_Tat::1::550, 5_Meth+Tat::1::766	-3343, -3631, 16337, -3663, 209, -698	upstream, upstream, downstream, upstream, in gene, upstream	1	1	1	1	1	23	25	16	21	21	0.913043	1.08696	0.913043	1	1	2_Meth::1	25	Gene DENND2D	FLJ22457, RP5-1180E21.2, DENND2D	DENN/MADD domain containing 2D	NM_024901, hCT1958861.1, hCT2278591.0, hCT2278592.0, hCT2278593.0, hCT2278594.0, hCT2278596.0, hCT31242.3	221081_s_at	NP_079177.2, EAW56473.1, EAW56475.1, EAW56477.1, EAW56478.1, EAW56479.1, EAW56474.1, EAW56476.1
GeneID:5016	OVGP1	1	111956937	111970399	13462	-	5	1_Control::1::737, 2_Meth::1::740, 3_Meth+NAC::1::514, 4_Tat::1::551, 5_Meth+Tat::1::767	-7809, -8369, -6433, -8241, -7713	upstream, upstream, upstream, upstream, upstream	1	1	1	1	1	22	19	21	15	19	0.681818	0.863636	0.863636	1.26667	1	1_Control::1	22	Gene OVGP1	OVGP1, EGP, CHIT5, MUC9, OGP	oviductal glycoprotein 1, 120kDa	NM_002557, hCT2278584.0, hCT31237.3	205432_at	NP_002548.3, EAW56491.1, EAW56492.1
GeneID:79084	WDR77	1	111982512	111991830	9318	-	10	1_Control::1::737, 1_Control::1::738, 2_Meth::1::740, 2_Meth::1::741, 3_Meth+NAC::1::514, 3_Meth+NAC::1::515, 4_Tat::1::551, 4_Tat::1::552, 5_Meth+Tat::1::767, 5_Meth+Tat::1::768	13622, -149, 13062, 118, 14998, -18714, 13190, -21322, 13718, 102	downstream, upstream, downstream, in gene, downstream, upstream, downstream, upstream, downstream, in gene	1	1	1	1	1	18.5	18	16.5	13.5	16.5	0.72973	0.972973	0.891892	1.22222	2	1_Control::1	22	Gene WDR77	HKMT1069, RP11-552M11.3, MGC2722, p44, MEP50, Nbla10071, WDR77	WD repeat domain 77	NM_024102, hCT2278580.0, hCT31244.3	201420_s_at, 201421_s_at	NP_077007.1, EAW56494.1, EAW56493.1
GeneID:515	ATP5F1	1	111991743	112004540	12797	+	14	1_Control::1::737, 1_Control::1::738, 1_Control::1::739, 1_Control::1::740, 2_Meth::1::740, 2_Meth::1::741, 2_Meth::1::742, 3_Meth+NAC::1::514, 3_Meth+NAC::1::515, 4_Tat::1::551, 4_Tat::1::552, 5_Meth+Tat::1::767, 5_Meth+Tat::1::768, 5_Meth+Tat::1::769	-13535, 236, 13953, 27958, -12975, -31, 34849, -14911, 18801, -13103, 21409, -13631, -15, 23169	upstream, in gene, downstream, downstream, upstream, upstream, downstream, upstream, downstream, upstream, downstream, upstream, upstream, downstream	1	1	1	1	1	18.5	18	16.5	13.5	16.5	0.72973	0.972973	0.891892	1.22222	2	1_Control::1	22	Gene ATP5F1	ATP5F1, MGC24431, PIG47	ATP synthase, H+ transporting, mitochondrial F0 complex, subunit B1	NM_001688	211755_s_at	NP_001679.2
GeneID:128346	C1orf162	1	112016604	112021134	4530	+	7	1_Control::1::739, 1_Control::1::740, 2_Meth::1::742, 3_Meth+NAC::1::515, 4_Tat::1::552, 4_Tat::1::553, 5_Meth+Tat::1::769	-10908, 3097, 9988, -6060, -3452, 3108, -1692	upstream, in gene, downstream, upstream, upstream, in gene, upstream	1	1	1	1	1	15	17	12	12	14	0.8	1.13333	0.933333	1.16667	1	2_Meth::1	17	Gene C1orf162	MGC24133, C1orf162	chromosome 1 open reading frame 162	NM_174896, hCT1799055.3, hCT1964941.2	228532_at	NP_777556.1, EAW56497.1, EAW56498.1
GeneID:140	ADORA3	1	112025970	112106597	80627	-	11	1_Control::1::740, 1_Control::1::741, 2_Meth::1::742, 2_Meth::1::743, 2_Meth::1::744, 3_Meth+NAC::1::515, 3_Meth+NAC::1::516, 4_Tat::1::553, 4_Tat::1::554, 5_Meth+Tat::1::769, 5_Meth+Tat::1::770	86896, 56261, 80005, 55781, 48389, 96053, 55909, 86885, 55701, 91685, 55733	downstream, in gene, in gene, in gene, in gene, downstream, in gene, downstream, in gene, downstream, in gene	1	1	1	1	1	19	28.5	14	15	19.5	0.789474	1.5	1.02632	1.3	2	2_Meth::1	40	Gene ADORA3	A3AR, bA552M11.5, AD026, ADORA3	adenosine A3 receptor	NM_020683, NM_001081976, NM_000677	206171_at, 223660_at	NP_065734.5, NP_001075445.1, NP_000668.1
GeneID:100129269	LOC100129269	1	112141629	112150940	9311	-	9	1_Control::1::742, 2_Meth::1::745, 2_Meth::1::746, 3_Meth+NAC::1::517, 3_Meth+NAC::1::518, 4_Tat::1::555, 4_Tat::1::556, 5_Meth+Tat::1::771, 5_Meth+Tat::1::772	3964, 15196, -11588, 15260, -11556, 15308, -11556, 15708, -11588	in gene, downstream, upstream, downstream, upstream, downstream, upstream, downstream, upstream	1	1	1	1	1	34	33	26	35.5	32.5	1.04412	0.970588	0.955882	0.915493	2	1_Control::1	53	Gene LOC100129269		hypothetical LOC100129269	NR_034126
GeneID:5906	RAP1A	1	112233954	112256101	22147	+	14	1_Control::1::745, 1_Control::1::746, 2_Meth::1::749, 2_Meth::1::750, 3_Meth+NAC::1::520, 3_Meth+NAC::1::521, 3_Meth+NAC::1::522, 4_Tat::1::558, 4_Tat::1::559, 4_Tat::1::560, 4_Tat::1::561, 4_Tat::1::562, 5_Meth+Tat::1::773, 5_Meth+Tat::1::774	-22135, 30153, -11522, 30046, -21874, 2654, 29518, -42658, -2162, 10982, 16782, 29886, -41858, 30254	upstream, downstream, upstream, downstream, upstream, in gene, downstream, upstream, upstream, in gene, in gene, downstream, upstream, downstream	1	1	1	1	1	53	49	34	52	50	0.981132	0.924528	0.943396	0.961538	1	1_Control::1	53	Gene RAP1A	KREV1, RAP1, KREV-1, RAP1A, SMGP21	RAP1A, member of RAS oncogene family	NM_002884, NM_001010935, hCT1968283.1	1555339_at, 1555340_x_at, 202362_at	NP_002875.1, NP_001010935.1, EAW56503.1
GeneID:55924	C1orf183	1	112264686	112298419	33733	-	7	1_Control::1::746, 2_Meth::1::750, 2_Meth::1::751, 3_Meth+NAC::1::522, 4_Tat::1::562, 5_Meth+Tat::1::774, 5_Meth+Tat::1::775	34312, 34419, 307, 34947, 34579, 34211, 16179	downstream, downstream, in gene, downstream, downstream, downstream, in gene	1	1	1	1	1	34	40	20.5	33	33.5	0.970588	1.17647	0.985294	1.01515	2	1_Control::1	53	Gene C1orf183	C1orf183, FLJ31105	chromosome 1 open reading frame 183	NM_019099, NM_198926, hCT2278297.0, hCT31333.3	220476_s_at, 229382_at, 229608_at, 241809_at	NP_061972.1, NP_945120.1, EAW56504.1, EAW56505.1
GeneID:100506343	LOC100506343	1	112282463	112290420	7957	+	7	1_Control::1::746, 2_Meth::1::750, 2_Meth::1::751, 3_Meth+NAC::1::522, 4_Tat::1::562, 5_Meth+Tat::1::774, 5_Meth+Tat::1::775	-18356, -18463, 15649, -18991, -18623, -18255, -223	upstream, upstream, downstream, upstream, upstream, upstream, upstream	1	1	1	1	1	34	40	20.5	33	33.5	0.970588	1.17647	0.985294	1.01515	2	1_Control::1	53	Gene LOC100506343		hypothetical LOC100506343	XR_112100, XR_110488, XR_113708
GeneID:55917	CTTNBP2NL	1	112938800	113003786	64986	+	6	1_Control::1::747, 2_Meth::1::752, 3_Meth+NAC::1::523, 4_Tat::1::563, 5_Meth+Tat::1::776, 5_Meth+Tat::1::777	70080, 70224, 69672, 70149, 23520, 70320	downstream, downstream, downstream, downstream, in gene, downstream	1	1	1	1	1	12.5	13	11.5	12.5	16	1	1.04	1.28	1.28	2	5_Meth+Tat::1	25	Gene CTTNBP2NL	FLJ13278, CTTNBP2NL, DKFZp547A023	CTTNBP2 N-terminal like	NM_018704, hCT2277985.0, hCT2277986.0, hCT31340.2	214731_at, 226000_at, 231822_at, 239525_at, 240868_at	NP_061174.1, EAW56516.1, EAW56515.1, EAW56517.1
GeneID:100422976	MIR4256	1	113004392	113004455	63	-	5	1_Control::1::747, 2_Meth::1::752, 3_Meth+NAC::1::523, 4_Tat::1::563, 5_Meth+Tat::1::777	-4425, -4569, -4017, -4494, -4665	upstream, upstream, upstream, upstream, upstream	1	1	1	1	1	20	23	17	18	25	0.9	1.15	1.25	1.38889	1	5_Meth+Tat::1	25	Gene MIR4256	MIR4256	microRNA 4256	NR_036210
GeneID:54879	ST7L	1	113066140	113162040	95900	-	8	1_Control::1::748, 1_Control::1::749, 2_Meth::1::754, 2_Meth::1::755, 3_Meth+NAC::1::524, 4_Tat::1::564, 5_Meth+Tat::1::778, 5_Meth+Tat::1::779	23242, -504, 102408, -424, -568, -408, 97128, -456	in gene, upstream, downstream, upstream, upstream, upstream, downstream, upstream	1	1	1	1	1	19	21.333	11.333	15	20	0.789474	1.12279	1.05263	1.33333	3	2_Meth::1	48	Gene ST7L	ST7R, FAM4B, ST7L, FLJ20284, STLR, FLJ11657	suppression of tumorigenicity 7 like	NM_017744, NM_138727, NM_138728, NM_138729, hCT2278286.0, hCT2278288.0, hCT2278289.0, hCT2278291.0, hCT29705.3	1552738_a_at, 1552739_s_at, 219964_at, 230079_at, 233141_s_at, 236123_at	NP_060214.2, NP_620055.1, NP_620056.1, NP_620057.1, EAW56520.1, EAW56521.1, EAW56522.1, EAW56523.1, EAW56524.1
GeneID:829	CAPZA1	1	113162075	113214241	52166	+	15	1_Control::1::749, 1_Control::1::750, 2_Meth::1::755, 2_Meth::1::756, 2_Meth::1::757, 2_Meth::1::758, 3_Meth+NAC::1::524, 3_Meth+NAC::1::525, 3_Meth+NAC::1::526, 4_Tat::1::564, 4_Tat::1::565, 4_Tat::1::566, 4_Tat::1::567, 5_Meth+Tat::1::779, 5_Meth+Tat::1::780	469, 55301, 389, 26949, 41957, 55333, 533, 26949, 55397, 373, 20021, 33829, 55221, 421, 55269	in gene, downstream, in gene, in gene, in gene, downstream, in gene, in gene, downstream, in gene, in gene, in gene, downstream, in gene, downstream	1	1	1	1	1	85	89	60.5	67.5	83.5	0.794118	1.04706	0.982353	1.23704	2	1_Control::1	131	Gene CAPZA1	CAPPA1, CAPZA1, CAPZ, CAZ1	capping protein (actin filament) muscle Z-line, alpha 1	NM_006135, hCT2277974.0, hCT2353048.0, hCT29707.3	208374_s_at, 217392_at, 241275_at	NP_006126.1, EAW56525.1, EAW56526.1, EAW56527.1
GeneID:4343	MOV10	1	113217048	113243368	26320	+	10	1_Control::1::750, 1_Control::1::751, 2_Meth::1::758, 2_Meth::1::759, 3_Meth+NAC::1::526, 3_Meth+NAC::1::527, 4_Tat::1::567, 4_Tat::1::568, 5_Meth+Tat::1::780, 5_Meth+Tat::1::781	328, 26472, 360, 26536, 424, 26296, 248, 24376, 296, 26472	in gene, downstream, in gene, downstream, in gene, in gene, in gene, in gene, in gene, downstream	1	1	1	1	1	83	89	66	67.5	79.5	0.813253	1.07229	0.957831	1.17778	2	1_Control::1	131	Gene MOV10	FLJ32791, MOV10, DKFZp667O1423, gb110, KIAA1631, fSAP113	Mov10, Moloney leukemia virus 10, homolog (mouse)	NM_020963, NM_001130079, hCT2278397.0, hCT2278399.0, hCT2278400.0, hCT29706.3	223849_s_at, 233917_s_at	NP_066014.1, NP_001123551.1, EAW56528.1, EAW56529.1, EAW56530.1, EAW56531.1
GeneID:389	RHOC	1	113243749	113250025	6276	-	6	1_Control::1::751, 2_Meth::1::759, 2_Meth::1::760, 3_Meth+NAC::1::527, 4_Tat::1::568, 5_Meth+Tat::1::781	6505, 6441, -7639, 6681, 8601, 6505	downstream, downstream, upstream, downstream, downstream, downstream	1	1	1	1	1	21.5	30	22	16	22	0.744186	1.39535	1.02326	1.375	2	2_Meth::1	48	Gene RHOC	ARHC, MGC61427, MGC1448, RHOC, ARH9, RHOH9, H9	ras homolog gene family, member C	NM_001042678, NM_175744, NM_001042679	200885_at, 235742_at	NP_001036143.1, NP_786886.1, NP_001036144.1
GeneID:333926	PPM1J	1	113252616	113257950	5334	-	6	1_Control::1::751, 2_Meth::1::759, 2_Meth::1::760, 3_Meth+NAC::1::527, 4_Tat::1::568, 5_Meth+Tat::1::781	14430, 14366, 286, 14606, 16526, 14430	downstream, downstream, in gene, downstream, downstream, downstream	1	1	1	1	1	21.5	30	22	16	22	0.744186	1.39535	1.02326	1.375	2	2_Meth::1	48	Gene PPM1J	PPM1J, PPP2CZ, DKFZp434P1514, MGC90149, PP2Czeta, MGC19531, PP2CZ, FLJ35951	protein phosphatase 1J (PP2C domain containing)	NM_005167	229484_at	NP_005158.5
GeneID:10745	PHTF1	1	114239824	114301777	61953	-	5	1_Control::1::753, 2_Meth::1::765, 3_Meth+NAC::1::530, 4_Tat::1::571, 5_Meth+Tat::1::785	-559, -671, -607, -655, -479	upstream, upstream, upstream, upstream, upstream	1	1	1	1	1	31	39	28	29	34	0.935484	1.25806	1.09677	1.17241	1	2_Meth::1	39	Gene PHTF1	PHTF, PHTF1	putative homeodomain transcription factor 1	NM_006608, hCT2278562.0, hCT2278563.0, hCT2278564.0, hCT29880.2	205702_at, 210191_s_at, 215285_s_at, 235844_at	NP_006599.2, EAW56567.1, EAW56566.1, EAW56568.1, EAW56569.1
GeneID:54665	RSBN1	1	114304454	114355070	50616	-	8	1_Control::1::753, 1_Control::1::754, 2_Meth::1::765, 2_Meth::1::766, 3_Meth+NAC::1::530, 4_Tat::1::571, 4_Tat::1::572, 5_Meth+Tat::1::785	52734, 254, 52622, 254, 52686, 52638, 286, 52814	downstream, in gene, downstream, in gene, downstream, downstream, in gene, downstream	1	1	1	1	1	26.5	31	20.5	22	25.5	0.830189	1.16981	0.962264	1.15909	2	2_Meth::1	39	Gene RSBN1	DKFZp781E21150, RP11-324J2.1, ROSBIN, RSBN1	round spermatid basic protein 1	NM_018364, hCT2278559.0, hCT2353047.0, hCT29884.3	213694_at, 222788_s_at, 222789_at, 222790_s_at, 222791_at	NP_060834.2, EAW56572.1, EAW56570.1, EAW56571.1
GeneID:100287722	LOC100287722	1	114399257	114443859	44602	+	4	1_Control::1::755, 2_Meth::1::767, 3_Meth+NAC::1::531, 5_Meth+Tat::1::786	48055, 48599, 48039, 48135	downstream, downstream, downstream, downstream	1	1	1	0	1	18	20	12	19	19	1.05556	1.11111	1.05556	1	1	2_Meth::1	20	Gene LOC100287722		hypothetical LOC100287722	XR_112103, XR_110491, XR_113711
GeneID:10717	AP4B1	1	114437677	114447741	10064	-	5	1_Control::1::755, 2_Meth::1::767, 2_Meth::1::768, 3_Meth+NAC::1::531, 5_Meth+Tat::1::786	429, -115, -9085, 445, 349	in gene, upstream, upstream, in gene, in gene	1	1	1	0	1	12.5	14.5	9.5	13	13	1.04	1.16	1.04	1	2	2_Meth::1	20	Gene AP4B1	BETA-4, AP4B1	adaptor-related protein complex 4, beta 1 subunit	NM_006594	231714_s_at, 231962_at, 236221_at	NP_006585.2
GeneID:64858	DCLRE1B	1	114447915	114456708	8793	+	5	1_Control::1::755, 2_Meth::1::767, 2_Meth::1::768, 3_Meth+NAC::1::531, 5_Meth+Tat::1::786	-603, -59, 8911, -619, -523	upstream, upstream, downstream, upstream, upstream	1	1	1	0	1	12.5	14.5	9.5	13	13	1.04	1.16	1.04	1	2	2_Meth::1	20	Gene DCLRE1B	APOLLO, DCLRE1B, FLJ13998, SNM1B, FLJ12810, SNMIB, DKFZp686C24187	DNA cross-link repair 1B	NM_022836, hCT2353030.0, hCT29881.3	219490_s_at, 222889_at	NP_073747.1, EAW56583.1, EAW56582.1
GeneID:204851	HIPK1	1	114471996	114520422	48426	+	10	1_Control::1::756, 1_Control::1::757, 2_Meth::1::769, 2_Meth::1::770, 3_Meth+NAC::1::532, 3_Meth+NAC::1::533, 4_Tat::1::573, 4_Tat::1::574, 5_Meth+Tat::1::787, 5_Meth+Tat::1::788	868, 50724, 772, 50164, 820, 49924, 4, 50148, 100, 51940	in gene, downstream, in gene, downstream, in gene, downstream, in gene, downstream, in gene, downstream	1	1	1	1	1	17	15.5	11.5	15	19	0.882353	0.911765	1.11765	1.26667	2	5_Meth+Tat::1	23	Gene HIPK1	KIAA0630, Nbak2, Myak, HIPK1, MGC33446, MGC33548, MGC26642	homeodomain interacting protein kinase 1	NM_152696, NM_198268, NM_198269, NM_181358, hCT2278086.0, hCT2278087.0, hCT2278088.0, hCT2278089.0, hCT2278090.0, hCT2353051.0, hCT2353052.0, hCT2353053.0, hCT29887.3	1552515_at, 1552516_a_at, 212291_at, 212293_at	NP_689909.2, NP_938009.1, NP_938010.1, NP_852003.1, EAW56587.1, EAW56591.1, EAW56585.1, EAW56586.1, EAW56588.1, EAW56589.1, EAW56590.1, EAW56592.1, EAW56593.1
GeneID:56944	OLFML3	1	114522030	114524875	2845	+	5	1_Control::1::757, 2_Meth::1::770, 3_Meth+NAC::1::533, 4_Tat::1::574, 5_Meth+Tat::1::788	690, 130, -110, 114, 1906	in gene, in gene, upstream, in gene, in gene	1	1	1	1	1	14	13	11	14	15	1	0.928571	1.07143	1.07143	1	5_Meth+Tat::1	15	Gene OLFML3	HNOEL-iso, OLF44, OLFML3	olfactomedin-like 3	NM_020190, hCT2353049.0, hCT29885.3	218162_at	NP_064575.1, EAW56594.1, EAW56595.1
GeneID:270	AMPD1	1	115215719	115238239	22520	-	6	1_Control::1::759, 2_Meth::1::772, 2_Meth::1::773, 3_Meth+NAC::1::534, 4_Tat::1::575, 5_Meth+Tat::1::792	-20993, 25311, -5393, -21009, -20977, -20897	upstream, downstream, upstream, upstream, upstream, upstream	1	1	1	1	1	47	42	27.5	35.5	48	0.755319	0.893617	1.02128	1.35211	2	5_Meth+Tat::1	86	Gene AMPD1	AMPD1, MADA, MAD	adenosine monophosphate deaminase 1	NM_001172626, NM_000036, hCT2353029.0, hCT29700.3	206121_at	NP_001166097.1, NP_000027.2, EAW56606.1, EAW56607.1
GeneID:4893	NRAS	1	115247078	115259515	12437	-	7	1_Control::1::759, 2_Meth::1::773, 2_Meth::1::774, 2_Meth::1::775, 3_Meth+NAC::1::534, 4_Tat::1::575, 5_Meth+Tat::1::792	283, 15883, 251, -4613, 267, 299, 379	in gene, downstream, in gene, upstream, in gene, in gene, in gene	1	1	1	1	1	82	68	48	64	86	0.780488	0.829268	1.04878	1.34375	1	5_Meth+Tat::1	86	Gene NRAS	ALPS4, NRAS1, NS6, N-ras, NRAS	neuroblastoma RAS viral (v-ras) oncogene homolog	NM_002524, hCT2278813.0, hCT2278814.0, hCT2278815.0, hCT29697.2	202647_s_at	NP_002515.1, EAW56611.1, EAW56608.1, EAW56609.1, EAW56610.1
GeneID:7812	CSDE1	1	115259537	115300671	41134	-	11	1_Control::1::759, 2_Meth::1::774, 2_Meth::1::775, 2_Meth::1::776, 3_Meth+NAC::1::534, 4_Tat::1::575, 4_Tat::1::576, 4_Tat::1::577, 4_Tat::1::578, 4_Tat::1::579, 5_Meth+Tat::1::792	41439, 41407, 36543, 223, 41423, 41455, 27471, 21759, 239, -9953, 41535	downstream, downstream, in gene, in gene, downstream, downstream, in gene, in gene, in gene, upstream, downstream	1	1	1	1	1	44.5	37.5	29	37.5	47.5	0.842697	0.842697	1.06742	1.26667	2	5_Meth+Tat::1	86	Gene CSDE1	UNR, CSDE1, DKFZp779J1455, D1S155E, RP5-1000E10.3, DKFZp779B0247, FLJ26882	cold shock domain containing E1, RNA-binding	NM_007158, NM_001007553, NM_001130523, hCT2278801.0, hCT2278803.0, hCT2278804.0, hCT2278805.0, hCT2278807.0, hCT2278809.0, hCT2353028.0, hCT29699.3	202646_s_at, 219939_s_at, 222975_s_at	NP_009089.4, NP_001007554.1, NP_001123995.1, EAW56613.1, EAW56614.1, EAW56615.1, EAW56612.1, EAW56616.1, EAW56617.1, EAW56618.1, EAW56619.1
GeneID:55356	SLC22A15	1	116519119	116612675	93556	+	8	1_Control::1::762, 2_Meth::1::778, 2_Meth::1::779, 3_Meth+NAC::1::535, 4_Tat::1::581, 5_Meth+Tat::1::795, 5_Meth+Tat::1::796, 5_Meth+Tat::1::797	101137, -367, 30065, 53777, 545, 1105, 52289, 95441	downstream, upstream, in gene, in gene, in gene, in gene, in gene, downstream	1	1	1	1	1	10	10.75	11.5	9.5	11	0.95	1.075	1.1	1.15789	4	2_Meth::1	17	Gene SLC22A15	FLIPT1, DKFZp761G0313, PRO34686, SLC22A15	solute carrier family 22, member 15	NM_018420, hCT2278529.1, hCT2278530.0	228497_at	NP_060890.2, EAW56640.1, EAW56641.1
GeneID:476	ATP1A1	1	116915795	116947396	31601	+	11	1_Control::1::763, 1_Control::1::764, 1_Control::1::765, 2_Meth::1::780, 2_Meth::1::781, 3_Meth+NAC::1::536, 3_Meth+NAC::1::537, 4_Tat::1::582, 4_Tat::1::583, 5_Meth+Tat::1::799, 5_Meth+Tat::1::800	-211, 19389, 26946, -115, 33789, 813, 35789, 7245, 32893, 5357, 33773	upstream, in gene, in gene, upstream, downstream, in gene, downstream, in gene, downstream, in gene, downstream	1	1	1	1	1	20	21	13	16	20	0.8	1.05	1	1.25	1	2_Meth::1	21	Gene ATP1A1	ATP1A1, MGC3285, MGC51750	ATPase, Na+/K+ transporting, alpha 1 polypeptide	NM_000701, NM_001160233, NM_001160234, hCT1963402.1, hCT1963403.1, hCT1963404.1, hCT2278534.0, hCT29179.3	220948_s_at	NP_000692.2, NP_001153705.1, NP_001153706.1, EAW56645.1, EAW56646.1, EAW56647.1, EAW56644.1, EAW56648.1
GeneID:84852	C1orf203	1	116935487	116961244	25757	-	10	1_Control::1::763, 1_Control::1::764, 1_Control::1::765, 2_Meth::1::780, 2_Meth::1::781, 3_Meth+NAC::1::537, 4_Tat::1::582, 4_Tat::1::583, 5_Meth+Tat::1::799, 5_Meth+Tat::1::800	45660, 26060, 18503, 45564, 11660, 9660, 38204, 12556, 40092, 11676	downstream, downstream, in gene, downstream, in gene, in gene, downstream, in gene, downstream, in gene	1	1	1	1	1	20	21	13	16	20	0.8	1.05	1	1.25	1	2_Meth::1	21	Gene C1orf203	C1orf203, MGC16179, ATP1A1OS	ATP1A1 opposite strand	NR_024126, NR_024124, NR_024125, NR_027645, NR_027646	1559376_at, 236623_at
GeneID:100506459	LOC100506459	1	117035638	117041834	6196	-	7	1_Control::1::766, 1_Control::1::767, 2_Meth::1::782, 2_Meth::1::783, 3_Meth+NAC::1::538, 4_Tat::1::584, 5_Meth+Tat::1::801	-5414, -9046, 8186, -11798, -8822, 862, 1706	upstream, upstream, downstream, upstream, upstream, in gene, in gene	1	1	1	1	1	14	14	12	15	15	1.07143	1	1.07143	1	1	5_Meth+Tat::1	15	Gene LOC100506459		hypothetical LOC100506459	XR_112104, XR_110492, XR_113712
GeneID:965	CD58	1	117057156	117113715	56559	-	8	1_Control::1::766, 1_Control::1::767, 1_Control::1::768, 2_Meth::1::783, 2_Meth::1::784, 3_Meth+NAC::1::538, 4_Tat::1::584, 5_Meth+Tat::1::801	66467, 62835, 14451, 60083, 83, 63059, 72743, 73587	downstream, downstream, in gene, downstream, in gene, downstream, downstream, downstream	1	1	1	1	1	14.333	18	14	15.333	12.333	1.06977	1.25584	0.860462	0.804344	3	2_Meth::1	31	Gene CD58	FLJ23181, CD58, FLJ43722, LFA3, LFA-3	CD58 molecule	NM_001144822, NM_001779, NR_026665, hCT1961878.1, hCT2282188.0, hCT2282190.0, hCT2353063.0, hCT28305.3	205173_x_at, 211744_s_at, 216322_at, 216942_s_at, 222061_at	NP_001138294.1, NP_001770.1, EAW56652.1, EAW56654.1, EAW56655.1, EAW56656.1, EAW56653.1
GeneID:10352	WARS2	1	119573839	119683295	109456	-	4	1_Control::1::773, 2_Meth::1::788, 3_Meth+NAC::1::540, 5_Meth+Tat::1::806	191, 255, 223, 223	in gene, in gene, in gene, in gene	1	1	1	0	1	33	42	25	19	44	0.575758	1.27273	1.33333	2.31579	1	5_Meth+Tat::1	44	Gene WARS2	WARS2, TrpRS	tryptophanyl tRNA synthetase 2, mitochondrial	NM_201263, NM_015836, hCT2353033.0, hCT29902.2	1561297_at, 218766_s_at, 222734_at	NP_957715.1, NP_056651.1, EAW56693.1, EAW56694.1
GeneID:644242	LOC644242	1	120140325	120141914	1589	-	6	1_Control::1::774, 2_Meth::1::789, 3_Meth+NAC::1::541, 4_Tat::1::587, 5_Meth+Tat::1::807, 5_Meth+Tat::1::808	-14806, -15014, -14822, -12806, 2885, -14854	upstream, upstream, upstream, upstream, downstream, upstream	1	1	1	1	1	26.5	17	17	18.5	28.5	0.698113	0.641509	1.07547	1.54054	2	5_Meth+Tat::1	46	Gene LOC644242	FLJ41173	hypothetical LOC644242	NR_036540	1558404_at
GeneID:90874	ZNF697	1	120162000	120190390	28390	-	11	1_Control::1::774, 1_Control::1::775, 2_Meth::1::789, 2_Meth::1::790, 3_Meth+NAC::1::541, 3_Meth+NAC::1::542, 3_Meth+NAC::1::543, 4_Tat::1::587, 4_Tat::1::588, 4_Tat::1::589, 5_Meth+Tat::1::808	33670, 1814, 33462, 406, 33654, 23542, 2038, 35670, 11094, 1654, 33622	downstream, in gene, downstream, in gene, downstream, in gene, in gene, downstream, in gene, in gene, downstream	1	1	1	1	1	44	28	28	27	46	0.613636	0.636364	1.04545	1.7037	1	5_Meth+Tat::1	46	Gene ZNF697	ZNF697, MGC45731	zinc finger protein 697	NM_001080470	1553702_at, 227080_at	NP_001073939.1
GeneID:11085	ADAM30	1	120436156	120439113	2957	-	5	1_Control::1::776, 2_Meth::1::791, 3_Meth+NAC::1::544, 4_Tat::1::590, 5_Meth+Tat::1::809	-10999, -10327, -10999, -11031, -11063	upstream, upstream, upstream, upstream, upstream	1	1	1	1	1	19	22	16	22	29	1.15789	1.15789	1.52632	1.31818	1	5_Meth+Tat::1	29	Gene ADAM30	svph4, ADAM30	ADAM metallopeptidase domain 30	NM_021794, hCT2278613.1	221446_at, 243520_x_at	NP_068566.2, EAW56717.1
GeneID:4853	NOTCH2	1	120454176	120612276	158100	-	6	1_Control::1::776, 2_Meth::1::791, 3_Meth+NAC::1::544, 4_Tat::1::590, 5_Meth+Tat::1::809, 5_Meth+Tat::1::810	162164, 162836, 162164, 162132, 162100, 80836	downstream, downstream, downstream, downstream, downstream, in gene	1	1	1	1	1	15	14	12	16.5	20	1.1	0.933333	1.33333	1.21212	2	5_Meth+Tat::1	29	Gene NOTCH2	NOTCH2, hN2, AGS2	Notch homolog 2 (Drosophila)	NM_024408, hCT2278573.1, hCT28850.3	202443_x_at, 202445_s_at, 210756_s_at, 212377_s_at	NP_077719.2, EAW56718.1, EAW56719.1
GeneID:10628	TXNIP	1	145438462	145442635	4173	+	5	1_Control::1::782, 2_Meth::1::794, 3_Meth+NAC::1::547, 4_Tat::1::596, 5_Meth+Tat::1::816	4706, 2, 770, 2, 2	downstream, in gene, in gene, in gene, in gene	1	1	1	1	1	31	33	16	29	29	0.935484	1.06452	0.935484	1	1	2_Meth::1	33	Gene TXNIP	THIF, VDUP1, HHCPA78, TXNIP, EST01027	thioredoxin interacting protein	NM_006472, hCT2291093.0, hCT28605.3	201008_s_at, 201009_s_at, 201010_s_at	NP_006463.3, EAW71411.1, EAW71410.1
GeneID:128077	LIX1L	1	145477085	145499091	22006	+	6	1_Control::1::783, 2_Meth::1::795, 2_Meth::1::796, 3_Meth+NAC::1::548, 4_Tat::1::597, 5_Meth+Tat::1::817	30627, -29, 30691, 30243, 30515, 30371	downstream, upstream, downstream, downstream, downstream, downstream	1	1	1	1	1	19	26.5	16.5	14	24.5	0.736842	1.39474	1.28947	1.75	2	2_Meth::1	38	Gene LIX1L	MGC46719, DKFZp762F237, LIX1L	Lix1 homolog (mouse)-like	NM_153713, hCT2291095.0, hCT1800795.1	225793_at, 235036_at	NP_714924.1, EAW71417.1, EAW71416.1
GeneID:9939	RBM8A	1	145507638	145511444	3806	+	10	1_Control::1::783, 1_Control::1::784, 2_Meth::1::796, 2_Meth::1::797, 3_Meth+NAC::1::548, 3_Meth+NAC::1::549, 4_Tat::1::597, 4_Tat::1::598, 5_Meth+Tat::1::817, 5_Meth+Tat::1::818	74, 7818, 138, 7722, -310, 8010, -38, 8074, -182, 7946	in gene, downstream, in gene, downstream, upstream, downstream, upstream, downstream, upstream, downstream	1	1	1	1	1	25	34	23	21	29.5	0.84	1.36	1.18	1.40476	2	2_Meth::1	38	Gene RBM8A	BOV-1C, BOV-1A, RBM8B, RBM8, BOV-1B, ZRNP1, RBM8A, ZNRP, MDS014, Y14	RNA binding motif protein 8A	NM_005105, hCT2291097.1, hCT2350105.0	1554602_at, 213852_at, 214113_s_at, 217856_at, 217857_s_at, 222443_s_at	NP_005096.1, EAW71419.1, EAW71418.1
GeneID:8799	PEX11B	1	145516165	145523732	7567	+	10	1_Control::1::783, 1_Control::1::784, 2_Meth::1::796, 2_Meth::1::797, 3_Meth+NAC::1::548, 3_Meth+NAC::1::549, 4_Tat::1::597, 4_Tat::1::598, 5_Meth+Tat::1::817, 5_Meth+Tat::1::818	-8453, -709, -8389, -805, -8837, -517, -8565, -453, -8709, -581	upstream, upstream, upstream, upstream, upstream, upstream, upstream, upstream, upstream, upstream	1	1	1	1	1	25	34	23	21	29.5	0.84	1.36	1.18	1.40476	2	2_Meth::1	38	Gene PEX11B	PEX11B, PEX11-BETA	peroxisomal biogenesis factor 11 beta	NM_001184795, NM_003846, hCT2291101.0, hCT28604.3	202658_at	NP_001171724.1, NP_003837.1, EAW71422.1, EAW71423.1
GeneID:8515	ITGA10	1	145524990	145543868	18878	+	5	1_Control::1::784, 2_Meth::1::797, 3_Meth+NAC::1::549, 4_Tat::1::598, 5_Meth+Tat::1::818	-9534, -9630, -9342, -9278, -9406	upstream, upstream, upstream, upstream, upstream	1	1	1	1	1	25	30	22	22	24	0.88	1.2	0.96	1.09091	1	2_Meth::1	30	Gene ITGA10	PRO827, ITGA10	integrin, alpha 10	NM_003637, hCT2291102.0, hCT28606.3	206766_at	NP_003628.2, EAW71424.1, EAW71425.1
GeneID:10401	PIAS3	1	145575988	145586546	10558	+	5	1_Control::1::785, 2_Meth::1::798, 3_Meth+NAC::1::550, 4_Tat::1::599, 5_Meth+Tat::1::819	13292, 13292, 13367, 13324, 13452	downstream, downstream, downstream, downstream, downstream	1	1	1	1	1	60	65	42	38	52	0.633333	1.08333	0.866667	1.36842	1	2_Meth::1	65	Gene PIAS3	ZMIZ5, FLJ14651, PIAS3	protein inhibitor of activated STAT, 3	NM_006099, hCT2291107.0, hCT2291109.0, hCT28259.3	203035_s_at	NP_006090.2, EAW71430.1, EAW71429.1, EAW71431.1
GeneID:200035	NUDT17	1	145586491	145589435	2944	-	5	1_Control::1::785, 2_Meth::1::798, 3_Meth+NAC::1::550, 4_Tat::1::599, 5_Meth+Tat::1::819	155, 155, 80, 123, -5	in gene, in gene, in gene, in gene, upstream	1	1	1	1	1	60	65	42	38	52	0.633333	1.08333	0.866667	1.36842	1	2_Meth::1	65	Gene NUDT17	NUDT17, FLJ34433	nudix (nucleoside diphosphate linked moiety X)-type motif 17	NM_001012758, hCT1966827.1, hCT1950903.1	1561847_at, 229044_at	NP_001012776.1, EAW71433.1, EAW71432.1
GeneID:10623	POLR3C	1	145592605	145610884	18279	-	10	1_Control::1::785, 1_Control::1::786, 2_Meth::1::798, 2_Meth::1::799, 3_Meth+NAC::1::550, 4_Tat::1::599, 4_Tat::1::600, 5_Meth+Tat::1::819, 5_Meth+Tat::1::820, 5_Meth+Tat::1::821	21604, -60, 21604, 4, 21529, 21572, 132, 21444, 8271, 68	downstream, upstream, downstream, in gene, downstream, downstream, in gene, downstream, in gene, in gene	1	1	1	1	1	60	65	42	38	52	0.633333	1.08333	0.866667	1.36842	1	2_Meth::1	65	Gene POLR3C	RPC3, RPC62, POLR3C	polymerase (RNA) III (DNA directed) polypeptide C (62kD)	NM_006468, hCT1967967.1, hCT2291315.0, hCT28602.3	209382_at, 210573_s_at	NP_006459.3, EAW71436.1, EAW71434.1, EAW71435.1
GeneID:27246	RNF115	1	145611036	145688776	77740	+	7	1_Control::1::786, 2_Meth::1::799, 3_Meth+NAC::1::550, 4_Tat::1::600, 5_Meth+Tat::1::820, 5_Meth+Tat::1::821, 5_Meth+Tat::1::822	-92, -156, -21681, -284, -8423, -220, 86708	upstream, upstream, upstream, upstream, upstream, upstream, downstream	1	1	1	1	1	34	36	26	23	31	0.676471	1.05882	0.911765	1.34783	2	2_Meth::1	65	Gene RNF115	BCA2, ZNF364, RNF115	ring finger protein 115	NM_014455, hCT2354930.0, hCT1641381.3	212742_at	NP_055270.1, EAW71437.1, EAW71438.1
GeneID:26863	RNU1-5	1	149224058	149224221	163	-	9	1_Control::1::793, 1_Control::1::794, 2_Meth::1::805, 2_Meth::1::806, 3_Meth+NAC::1::554, 4_Tat::1::607, 4_Tat::1::608, 5_Meth+Tat::1::831, 5_Meth+Tat::1::832	8893, 189, 8733, 253, 317, 8882, 189, 8813, 189	downstream, downstream, downstream, downstream, downstream, downstream, downstream, downstream, downstream	1	1	1	1	1	38.5	41	23.5	26	44.5	0.675325	1.06494	1.15584	1.71154	2	5_Meth+Tat::1	70	Gene RNU1-5	RNU1-5, U1P15, RNU1P1, RNU1P9, U1P101, U1.15	RNA, U1 small nuclear 5	NR_004400
GeneID:8349	HIST2H2BE	1	149856010	149858232	2222	-	5	1_Control::1::796, 2_Meth::1::807, 3_Meth+NAC::1::555, 4_Tat::1::610, 5_Meth+Tat::1::834	-264, -104, -440, -264, -264	upstream, upstream, upstream, upstream, upstream	1	1	1	1	1	34	58	21	40	60	1.17647	1.70588	1.76471	1.5	1	5_Meth+Tat::1	60	Gene HIST2H2BE	MGC119804, MGC129734, HIST2H2BE, H2BGL105, H2B.1, H2B, MGC119802, H2BFQ, GL105, MGC129733, H2BQ	histone cluster 2, H2be	NM_003528	202708_s_at	NP_003519.1
GeneID:8338	HIST2H2AC	1	149858525	149858961	436	+	5	1_Control::1::796, 2_Meth::1::807, 3_Meth+NAC::1::555, 4_Tat::1::610, 5_Meth+Tat::1::834	-29, -189, 147, -29, -29	upstream, upstream, in gene, upstream, upstream	1	1	1	1	1	34	58	21	40	60	1.17647	1.70588	1.76471	1.5	1	5_Meth+Tat::1	60	Gene HIST2H2AC	H2A/q, H2AFQ, H2A-GL101, HIST2H2AC, MGC74460, H2A	histone cluster 2, H2ac	NM_003517, hCT2278692.0		NP_003508.1, EAW53604.1
GeneID:317772	HIST2H2AB	1	149859019	149859466	447	-	5	1_Control::1::796, 2_Meth::1::807, 3_Meth+NAC::1::555, 4_Tat::1::610, 5_Meth+Tat::1::834	970, 1130, 794, 970, 970	downstream, downstream, downstream, downstream, downstream	1	1	1	1	1	34	58	21	40	60	1.17647	1.70588	1.76471	1.5	1	5_Meth+Tat::1	60	Gene HIST2H2AB	HIST2H2AB		NM_175065, hCT2278661.1		NP_778235.1, EAW53603.1
GeneID:100507640	LOC100507640	1	149873536	149895907	22371	+	6	1_Control::1::797, 2_Meth::1::808, 3_Meth+NAC::1::556, 4_Tat::1::611, 5_Meth+Tat::1::835, 5_Meth+Tat::1::836	26080, 26176, 19328, 26272, 20096, 26112	downstream, downstream, in gene, downstream, in gene, downstream	1	1	1	1	1	21	24	20	18	24	0.857143	1.14286	1.14286	1.33333	1	2_Meth::1	24	Gene LOC100507640		hypothetical LOC100507640	XR_111934, XR_108346, XR_114799
GeneID:9900	SV2A	1	149874870	149889434	14564	-	6	1_Control::1::797, 2_Meth::1::808, 3_Meth+NAC::1::556, 4_Tat::1::611, 5_Meth+Tat::1::835, 5_Meth+Tat::1::836	-10182, -10278, -3430, -10374, -4198, -10214	upstream, upstream, upstream, upstream, upstream, upstream	1	1	1	1	1	21	24	20	18	24	0.857143	1.14286	1.14286	1.33333	1	2_Meth::1	24	Gene SV2A	SV2, SV2A, KIAA0736	synaptic vesicle glycoprotein 2A	NM_014849, hCT1819422.2, hCT2278659.0, hCT2352624.0	203069_at	NP_055664.3, EAW53596.1, EAW53597.1, EAW53598.1
GeneID:10262	SF3B4	1	149895211	149899702	4491	-	7	1_Control::1::797, 2_Meth::1::808, 2_Meth::1::809, 3_Meth+NAC::1::556, 4_Tat::1::611, 5_Meth+Tat::1::835, 5_Meth+Tat::1::836	86, -10, -8234, 6838, -106, 6070, 54	in gene, upstream, upstream, downstream, upstream, downstream, in gene	1	1	1	1	1	21	24	20	18	24	0.857143	1.14286	1.14286	1.33333	1	2_Meth::1	24	Gene SF3B4	SAP49, Hsh49, MGC10828, SF3B4, SF3b49	splicing factor 3b, subunit 4, 49kDa	NM_005850, hCT28512.3	209044_x_at	NP_005841.1, EAW53595.1
GeneID:10903	MTMR11	1	149900543	149908791	8248	-	8	1_Control::1::797, 1_Control::1::798, 2_Meth::1::808, 2_Meth::1::809, 3_Meth+NAC::1::556, 4_Tat::1::611, 5_Meth+Tat::1::835, 5_Meth+Tat::1::836	9175, -2811, 9079, 855, 15927, 8983, 15159, 9143	downstream, upstream, downstream, in gene, downstream, downstream, downstream, downstream	1	1	1	1	1	21	24	20	18	24	0.857143	1.14286	1.14286	1.33333	1	2_Meth::1	24	Gene MTMR11	CRA, MTMR11, RP11-212K13.1	myotubularin related protein 11	NM_181873, NM_001145862, hCT1950480.1, hCT2278677.0, hCT2352597.0, hCT2352598.0, hCT2352599.0, hCT2352600.0, hCT28509.2	1556034_s_at, 205076_s_at	NP_870988.2, NP_001139334.1, EAW53588.1, EAW53589.1, EAW53590.1, EAW53593.1, EAW53591.1, EAW53592.1, EAW53594.1
GeneID:11311	VPS45	1	150039342	150117505	78163	+	7	1_Control::1::800, 2_Meth::1::811, 2_Meth::1::812, 3_Meth+NAC::1::557, 3_Meth+NAC::1::558, 4_Tat::1::612, 5_Meth+Tat::1::837	94514, 178, 95682, 76562, 95154, 93714, 94872	downstream, in gene, downstream, in gene, downstream, downstream, downstream	1	1	1	1	1	26.5	27	24	20	26	0.754717	1.01887	0.981132	1.3	2	1_Control::1	39	Gene VPS45	VPS45A, VSP45, H1VPS45, VSP45A, VPS45, VPS45B, VPS54A, H1	vacuolar protein sorting 45 homolog (S. cerevisiae)	NM_007259, hCT2281748.0, hCT30634.2	207967_at, 209268_at	NP_009190.2, EAW53584.1, EAW53585.1
GeneID:51177	PLEKHO1	1	150122170	150131825	9655	+	6	1_Control::1::800, 2_Meth::1::812, 3_Meth+NAC::1::557, 3_Meth+NAC::1::558, 4_Tat::1::612, 5_Meth+Tat::1::837	11686, 12854, -6266, 12326, 10886, 12044	downstream, downstream, upstream, downstream, downstream, downstream	1	1	1	1	1	39	38	32	32	34	0.820513	0.974359	0.871795	1.0625	1	1_Control::1	39	Gene PLEKHO1	PLEKHO1, CKIP-1	pleckstrin homology domain containing, family O member 1	NM_016274, hCT1969202.1, hCT1969203.1, hCT2352612.0, hCT30633.3	218223_s_at	NP_057358.2, EAW53583.1, EAW53580.1, EAW53581.1, EAW53582.1
GeneID:81611	ANP32E	1	150190717	150208504	17787	-	8	1_Control::1::801, 1_Control::1::802, 2_Meth::1::813, 2_Meth::1::814, 3_Meth+NAC::1::559, 4_Tat::1::613, 5_Meth+Tat::1::838, 5_Meth+Tat::1::839	22232, 1368, 22520, 120, 22328, 22312, 22296, 152	downstream, in gene, downstream, in gene, downstream, downstream, downstream, in gene	1	1	1	1	1	13.5	18.5	10.5	12.5	13	0.925926	1.37037	0.962963	1.04	2	2_Meth::1	21	Gene ANP32E	ANP32E, LANP-L, LANPL, MGC5350	acidic (leucine-rich) nuclear phosphoprotein 32 family, member E	NM_001136479, NM_001136478, NM_030920, hCT2280568.0, hCT2280569.0, hCT2280570.0, hCT2352628.0, hCT2352629.0	208103_s_at, 221505_at, 229128_s_at	NP_001129951.1, NP_001129950.1, NP_112182.1, EAW53576.1, EAW53577.1, EAW53579.1, EAW53575.1, EAW53578.1
GeneID:23632	CA14	1	150230218	150237478	7260	+	6	1_Control::1::803, 1_Control::1::804, 2_Meth::1::815, 3_Meth+NAC::1::560, 4_Tat::1::614, 5_Meth+Tat::1::840	5862, 11094, 4582, 4598, 4758, 3766	in gene, downstream, in gene, in gene, in gene, in gene	1	1	1	1	1	22	28	22	21	27	0.954545	1.27273	1.22727	1.28571	1	2_Meth::1	28	Gene CA14	CA14, CAXiV	carbonic anhydrase XIV	NM_012113, hCT1969204.1, hCT1969205.1, hCT1969206.1, hCT2281758.0, hCT30635.3	219464_at	NP_036245.1, EAW53570.1, EAW53571.1, EAW53572.1, EAW53573.1, EAW53574.1
GeneID:51107	APH1A	1	150237799	150241532	3733	-	7	1_Control::1::803, 1_Control::1::804, 2_Meth::1::815, 2_Meth::1::816, 3_Meth+NAC::1::560, 4_Tat::1::614, 5_Meth+Tat::1::840	5452, 220, 6732, -13668, 6716, 6556, 7548	downstream, in gene, downstream, upstream, downstream, downstream, downstream	1	1	1	1	1	15.5	23	15.5	17	20.5	1.09677	1.48387	1.32258	1.20588	2	2_Meth::1	28	Gene APH1A	6530402N02Rik, APH1A, APH-1, CGI-78, APH-1A	anterior pharynx defective 1 homolog A (C. elegans)	NM_016022, NM_001077628, hCT1950481.1, hCT2280563.0, hCT30632.3	1554417_s_at, 218389_s_at, 237327_at	NP_057106.2, NP_001071096.1, EAW53565.1, EAW53566.1, EAW53567.1
GeneID:79630	C1orf54	1	150245183	150253335	8152	+	8	1_Control::1::803, 1_Control::1::804, 2_Meth::1::815, 2_Meth::1::816, 3_Meth+NAC::1::560, 4_Tat::1::614, 5_Meth+Tat::1::840, 5_Meth+Tat::1::841	-9103, -3871, -10383, 10017, -10367, -10207, -11199, 9841	upstream, upstream, upstream, downstream, upstream, upstream, upstream, downstream	1	1	1	1	1	15.5	23	15.5	17	20.5	1.09677	1.48387	1.32258	1.20588	2	2_Meth::1	28	Gene C1orf54	C1orf54, FLJ23221	chromosome 1 open reading frame 54	NM_024579, hCT1819443.3, hCT1962195.1	219506_at	NP_078855.2, EAW53568.1, EAW53569.1
GeneID:54460	MRPS21	1	150266269	150280819	14550	+	9	1_Control::1::805, 2_Meth::1::816, 2_Meth::1::817, 2_Meth::1::818, 3_Meth+NAC::1::561, 3_Meth+NAC::1::562, 4_Tat::1::615, 5_Meth+Tat::1::841, 5_Meth+Tat::1::842	16259, -11069, -173, 17219, 8723, 17363, 16195, -11245, 16131	downstream, upstream, upstream, downstream, in gene, downstream, downstream, upstream, downstream	1	1	1	1	1	11	17.667	9	12.667	14.667	1.15155	1.60609	1.33336	1.15789	3	2_Meth::1	18	Gene MRPS21	MRP-S21, RPMS21, MDS016, MRPS21	mitochondrial ribosomal protein S21	NM_018997, NM_031901, hCT1950477.1, hCT2281765.0, hCT2281768.0	222997_s_at	NP_061870.1, NP_114107.1, EAW53557.1, EAW53558.1, EAW53559.1
GeneID:9129	PRPF3	1	150293928	150325704	31776	+	20	1_Control::1::805, 1_Control::1::806, 1_Control::1::807, 1_Control::1::808, 2_Meth::1::818, 2_Meth::1::819, 2_Meth::1::820, 2_Meth::1::821, 2_Meth::1::822, 3_Meth+NAC::1::562, 3_Meth+NAC::1::563, 4_Tat::1::615, 4_Tat::1::616, 4_Tat::1::617, 5_Meth+Tat::1::842, 5_Meth+Tat::1::843, 5_Meth+Tat::1::844, 5_Meth+Tat::1::845, 5_Meth+Tat::1::846, 5_Meth+Tat::1::847	-11400, 216, 13352, 42328, -10440, 24, 18024, 32120, 42360, -10296, 41144, -11464, 18456, 42360, -11528, 72, 13560, 19256, 29368, 42296	upstream, in gene, in gene, downstream, upstream, in gene, in gene, downstream, downstream, upstream, downstream, upstream, in gene, downstream, upstream, in gene, in gene, in gene, in gene, downstream	1	1	1	1	1	19.25	22.75	12.25	15.75	20.25	0.818182	1.18182	1.05195	1.28571	4	2_Meth::1	43	Gene PRPF3	PRPF3, HPRP3, HPRP3P, RP18, Prp3p, PRP3	PRP3 pre-mRNA processing factor 3 homolog (S. cerevisiae)	NM_004698, hCT2281769.0	202251_at	NP_004689.1, EAW53556.1
GeneID:23248	RPRD2	1	150336990	150449042	112052	+	14	1_Control::1::808, 1_Control::1::809, 1_Control::1::810, 2_Meth::1::822, 2_Meth::1::823, 2_Meth::1::824, 2_Meth::1::825, 2_Meth::1::826, 3_Meth+NAC::1::563, 3_Meth+NAC::1::564, 4_Tat::1::617, 4_Tat::1::618, 5_Meth+Tat::1::847, 5_Meth+Tat::1::848	-734, 46407, 114322, -702, 107170, 114754, 116674, 122818, -1918, 114754, -702, 113762, -766, 113538	upstream, in gene, downstream, upstream, in gene, downstream, downstream, downstream, upstream, downstream, upstream, downstream, upstream, downstream	1	1	1	1	1	17.25	21.5	11.25	16.25	17.5	0.942029	1.24638	1.01449	1.07692	4	2_Meth::1	43	Gene RPRD2	RPRD2, HSPC099, KIAA0460, FLJ32145	regulation of nuclear pre-mRNA domain containing 2	NM_015203, hCT2281772.0, hCT2281773.0, hCT2352649.0, hCT2352650.0, hCT30646.2	212553_at	NP_056018.2, EAW53555.1, EAW53551.1, EAW53552.1, EAW53553.1, EAW53554.1
GeneID:80222	TARS2	1	150459920	150479756	19836	+	11	1_Control::1::810, 1_Control::1::811, 2_Meth::1::824, 2_Meth::1::825, 2_Meth::1::826, 2_Meth::1::827, 3_Meth+NAC::1::564, 4_Tat::1::618, 4_Tat::1::619, 5_Meth+Tat::1::848, 5_Meth+Tat::1::849	-8608, -336, -8176, -6256, -112, 28304, -8176, -9168, -144, -9392, -128	upstream, upstream, upstream, upstream, upstream, downstream, upstream, upstream, upstream, upstream, upstream	1	1	1	1	1	14.333	20	11	12.333	14.667	0.860462	1.39538	1.0233	1.18925	3	2_Meth::1	26	Gene TARS2	TARSL1, TARS2, FLJ12528	threonyl-tRNA synthetase 2, mitochondrial (putative)	NM_025150, hCT2281774.1, hCT2281777.1, hCT2352688.0	221189_s_at	NP_079426.2, EAW53549.1, EAW53548.1, EAW53550.1
GeneID:54507	ADAMTSL4	1	150521898	150533413	11515	+	5	1_Control::1::812, 2_Meth::1::828, 3_Meth+NAC::1::565, 4_Tat::1::620, 5_Meth+Tat::1::850	20614, 30134, 23862, 30022, 30102	downstream, downstream, downstream, downstream, downstream	1	1	1	1	1	55	63	38	44	69	0.8	1.14545	1.25455	1.56818	1	5_Meth+Tat::1	69	Gene ADAMTSL4	ADAMTSL4, TSRC1	ADAMTS-like 4	NM_019032, NM_025008, hCT1819447.3	220578_at, 226071_at	NP_061905.2, NP_079284.2, EAW53542.1
GeneID:100422997	MIR4257	1	150524405	150524490	85	+	5	1_Control::1::812, 2_Meth::1::828, 3_Meth+NAC::1::565, 4_Tat::1::620, 5_Meth+Tat::1::850	18107, 27627, 21355, 27515, 27595	downstream, downstream, downstream, downstream, downstream	1	1	1	1	1	55	63	38	44	69	0.8	1.14545	1.25455	1.56818	1	5_Meth+Tat::1	69	Gene MIR4257	MIR4257	microRNA 4257	NR_036211
GeneID:4170	MCL1	1	150547034	150552136	5102	-	5	1_Control::1::812, 2_Meth::1::828, 3_Meth+NAC::1::565, 4_Tat::1::620, 5_Meth+Tat::1::850	9624, 104, 6376, 216, 136	downstream, in gene, downstream, in gene, in gene	1	1	1	1	1	55	63	38	44	69	0.8	1.14545	1.25455	1.56818	1	5_Meth+Tat::1	69	Gene MCL1	MCL1L, EAT, MCL1-ES, MCL1S, Mcl-1, TM, MGC104264, BCL2L3, MGC1839, MCL1	myeloid cell leukemia sequence 1 (BCL2-related)	NM_182763, NM_021960, hCT2280551.0, hCT2280552.0, hCT2280554.0, hCT2352757.0	200796_s_at, 200797_s_at, 200798_x_at, 214056_at, 214057_at, 227175_at	NP_877495.1, NP_068779.1, EAW53538.1, EAW53539.1, EAW53540.1, EAW53541.1
GeneID:2029	ENSA	1	150594599	150602098	7499	-	11	1_Control::1::813, 1_Control::1::814, 1_Control::1::815, 2_Meth::1::829, 2_Meth::1::830, 3_Meth+NAC::1::566, 3_Meth+NAC::1::567, 4_Tat::1::621, 4_Tat::1::622, 5_Meth+Tat::1::852, 5_Meth+Tat::1::853	17682, 9554, -102, 17810, 114, 14258, 10290, 17842, 418, 17938, 50	downstream, downstream, upstream, downstream, in gene, downstream, downstream, downstream, in gene, downstream, in gene	1	1	1	1	1	24	23.5	16	19	27.5	0.791667	0.979167	1.14583	1.44737	2	1_Control::1	33	Gene ENSA	MGC78563, ARPP-19e, MGC8394, ENSA, MGC4319	endosulfine alpha	NM_004436, NM_207042, NM_207043, NM_207044, NM_207045, NM_207046, NM_207047, NM_207168, hCT2280535.0, hCT2280538.0, hCT2280539.0, hCT2280541.0, hCT2280542.0, hCT2280544.0	202596_at, 221486_at, 221487_s_at, 228851_s_at, 228852_at	NP_004427.1, NP_996925.1, NP_996926.1, NP_996927.1, NP_996928.1, NP_996929.1, NP_996930.1, NP_997051.1, EAW53528.1, EAW53529.1, EAW53530.1, EAW53531.1, EAW53532.1, EAW53533.1
GeneID:1520	CTSS	1	150702551	150738305	35754	-	9	1_Control::1::816, 1_Control::1::817, 2_Meth::1::831, 2_Meth::1::832, 3_Meth+NAC::1::568, 5_Meth+Tat::1::854, 5_Meth+Tat::1::855, 5_Meth+Tat::1::856, 5_Meth+Tat::1::857	39505, 10673, 40785, 17, -127, 38081, 24705, 10833, 7527	downstream, in gene, downstream, in gene, upstream, downstream, in gene, in gene, in gene	1	1	1	0	1	10.333	8.667	9.667	9.333	12	0.903223	0.838769	1.16133	1.28576	3	3_Meth+NAC::1	15	Gene CTSS	MGC3886, FLJ50259, CTSS	cathepsin S	NM_004079, hCT2280516.0, hCT2280518.1, hCT30629.4	202901_x_at, 202902_s_at, 232617_at	NP_004070.3, EAW53518.1, EAW53517.1, EAW53519.1
GeneID:9869	SETDB1	1	150898815	150937220	38405	+	8	1_Control::1::820, 1_Control::1::821, 2_Meth::1::834, 3_Meth+NAC::1::569, 4_Tat::1::625, 4_Tat::1::626, 5_Meth+Tat::1::859, 5_Meth+Tat::1::860	25105, 42481, 41969, 42209, 31009, 40449, 193, 39457	in gene, downstream, downstream, downstream, in gene, downstream, in gene, downstream	1	1	1	1	1	22	19	15	16.5	19.5	0.75	0.863636	0.886364	1.18182	2	1_Control::1	33	Gene SETDB1	SETDB1, ESET, KG1T, KMT1E, H3-K9-HMTase4, KIAA0067	SET domain, bifurcated 1	NR_026977, NM_001145415, NM_012432, hCT1969201.1, hCT2281789.0, hCT2281790.0, hCT2281791.0, hCT2352723.0, hCT30626.3	203155_at, 214197_s_at	NP_001138887.1, NP_036564.3, EAW53503.1, EAW53504.1, EAW53505.1, EAW53508.1, EAW53506.1, EAW53507.1
GeneID:29956	LASS2	1	150937649	150947440	9791	-	6	1_Control::1::821, 2_Meth::1::834, 3_Meth+NAC::1::569, 4_Tat::1::625, 4_Tat::1::626, 5_Meth+Tat::1::860	6144, 6656, 6416, 17616, 8176, 9168	in gene, in gene, in gene, downstream, in gene, in gene	1	1	1	1	1	33	26	21	23	25	0.69697	0.787879	0.757576	1.08696	1	1_Control::1	33	Gene LASS2	TMSG1, LASS2, FLJ10243, L3, SP260, MGC987, CerS2	LAG1 homolog, ceramide synthase 2	NM_022075, NM_181746, hCT1816715.1, hCT1961483.1, hCT2280503.0, hCT2352669.0, hCT2352670.0, hCT28308.4	222212_s_at	NP_071358.1, NP_859530.1, EAW53497.1, EAW53498.1, EAW53500.1, EAW53502.1, EAW53499.1, EAW53501.1
GeneID:8416	ANXA9	1	150954499	150968114	13615	+	6	1_Control::1::821, 2_Meth::1::834, 2_Meth::1::835, 3_Meth+NAC::1::569, 4_Tat::1::626, 5_Meth+Tat::1::860	-13203, -13715, 26509, -13475, -15235, -16227	upstream, upstream, downstream, upstream, upstream, upstream	1	1	1	1	1	27.5	23	17.5	15	19.5	0.545455	0.836364	0.709091	1.3	2	1_Control::1	33	Gene ANXA9	ANXA9, ANX31	annexin A9	NM_003568, hCT30627.3	210085_s_at, 211712_s_at	NP_003559.2, EAW53496.1
GeneID:149428	BNIPL	1	151009029	151020076	11047	+	6	1_Control::1::823, 2_Meth::1::836, 2_Meth::1::837, 3_Meth+NAC::1::570, 4_Tat::1::627, 5_Meth+Tat::1::861	11931, 415, 11851, 11899, 11883, 12123	downstream, in gene, downstream, downstream, downstream, downstream	1	1	1	1	1	48.5	41.5	34	44	39	0.907216	0.85567	0.804124	0.886364	2	1_Control::1	91	Gene BNIPL	BNIPL-2, BNIPL-1, BNIP-S, PP753, BNIPL	BCL2/adenovirus E1B 19kD interacting protein like	NM_138278, NM_001159642, hCT2281799.0, hCT2281800.0	1553072_at, 236534_at	NP_612122.2, NP_001153114.1, EAW53483.1, EAW53484.1
GeneID:54964	C1orf56	1	151020259	151023896	3637	+	6	1_Control::1::823, 2_Meth::1::836, 2_Meth::1::837, 3_Meth+NAC::1::570, 4_Tat::1::627, 5_Meth+Tat::1::861	701, -10815, 621, 669, 653, 893	in gene, upstream, in gene, in gene, in gene, in gene	1	1	1	1	1	48.5	41.5	34	44	39	0.907216	0.85567	0.804124	0.886364	2	1_Control::1	91	Gene C1orf56	RP11-316M1.9, C1orf56, FLJ20519	chromosome 1 open reading frame 56	NM_017860, hCT1817544.2, hCT1963052.1	221222_s_at, 223459_s_at, 230468_s_at	NP_060330.2, EAW53481.1, EAW53482.1
GeneID:56882	CDC42SE1	1	151023447	151032125	8678	-	8	1_Control::1::823, 1_Control::1::824, 2_Meth::1::837, 2_Meth::1::838, 3_Meth+NAC::1::570, 4_Tat::1::627, 4_Tat::1::628, 5_Meth+Tat::1::861	11165, -11267, 11245, -11251, 11197, 11213, -10915, 10973	downstream, upstream, downstream, upstream, downstream, downstream, upstream, downstream	1	1	1	1	1	56	50	36.5	51	45	0.910714	0.892857	0.803571	0.882353	2	1_Control::1	91	Gene CDC42SE1	SPEC1, CDC42SE1, SCIP1	CDC42 small effector 1	NM_001038707, NM_020239, hCT1817543.2, hCT2280493.0, hCT2280495.0	218157_x_at, 222537_s_at, 223674_s_at, 229120_s_at	NP_001033796.1, NP_064624.1, EAW53477.1, EAW53478.1, EAW53479.1
GeneID:10962	MLLT11	1	151032151	151040973	8822	+	9	1_Control::1::823, 1_Control::1::824, 2_Meth::1::837, 2_Meth::1::838, 3_Meth+NAC::1::570, 4_Tat::1::627, 4_Tat::1::628, 5_Meth+Tat::1::861, 5_Meth+Tat::1::862	-11191, 11241, -11271, 11225, -11223, -11239, 10889, -10999, 10761	upstream, downstream, upstream, downstream, upstream, upstream, downstream, upstream, downstream	1	1	1	1	1	56	50	36.5	51	45	0.910714	0.892857	0.803571	0.882353	2	1_Control::1	91	Gene MLLT11	AF1Q, MLLT11, RP11-316M1.10	myeloid/lymphoid or mixed-lineage leukemia (trithorax homolog, Drosophila); translocated to, 11	NM_006818, hCT1817545.2	211071_s_at	NP_006809.1, EAW53476.1
GeneID:126626	GABPB2	1	151043080	151091007	47927	+	6	1_Control::1::824, 2_Meth::1::837, 2_Meth::1::838, 3_Meth+NAC::1::570, 4_Tat::1::628, 5_Meth+Tat::1::862	312, -22200, 296, -22152, -40, -168	in gene, upstream, in gene, upstream, upstream, upstream	1	1	1	1	1	56	50	36.5	51	45	0.910714	0.892857	0.803571	0.882353	2	1_Control::1	91	Gene GABPB2	MGC29891, GABPB2	GA binding protein transcription factor, beta subunit 2	NM_144618, hCT2280069.1, hCT2280070.1, hCT2352743.0		NP_653219.1, EAW53475.1, EAW53473.1, EAW53474.1
GeneID:10500	SEMA6C	1	151104161	151119140	14979	-	5	1_Control::1::825, 2_Meth::1::839, 3_Meth+NAC::1::571, 4_Tat::1::629, 5_Meth+Tat::1::863	-19548, -19356, -19548, -19548, -19532	upstream, upstream, upstream, upstream, upstream	1	1	1	1	1	63	45	36	38	44	0.603175	0.714286	0.698413	1.15789	1	1_Control::1	63	Gene SEMA6C	m-SemaY, SEMA6C, SEMAY, m-SemaY2	sema domain, transmembrane domain (TM), and cytoplasmic domain, (semaphorin) 6C	NM_001178061, NM_001178062, NM_030913, hCT2278142.0, hCT2278143.0, hCT2278144.0, hCT2278145.0	208100_x_at	NP_001171532.1, NP_001171533.1, NP_112175.2, EAW53469.1, EAW53471.1, EAW53472.1, EAW53470.1
GeneID:79626	TNFAIP8L2	1	151129105	151132225	3120	+	5	1_Control::1::825, 2_Meth::1::839, 3_Meth+NAC::1::571, 4_Tat::1::629, 5_Meth+Tat::1::863	9583, 9391, 9583, 9583, 9567	downstream, downstream, downstream, downstream, downstream	1	1	1	1	1	63	45	36	38	44	0.603175	0.714286	0.698413	1.15789	1	1_Control::1	63	Gene TNFAIP8L2	TIPE2, TNFAIP8L2, FLJ23467	tumor necrosis factor, alpha-induced protein 8-like 2	NM_024575, hCT1779366.2	223583_at	NP_078851.2, EAW53468.1
GeneID:388695	LYSMD1	1	151132224	151138424	6200	-	6	1_Control::1::825, 2_Meth::1::839, 3_Meth+NAC::1::571, 4_Tat::1::629, 4_Tat::1::630, 5_Meth+Tat::1::863	-264, -72, -264, -264, -8712, -248	upstream, upstream, upstream, upstream, upstream, upstream	1	1	1	1	1	63	45	36	38	44	0.603175	0.714286	0.698413	1.15789	1	1_Control::1	63	Gene LYSMD1	SB145, MGC35223, LYSMD1, RP11-68I18.5	LysM, putative peptidoglycan-binding, domain containing 1	NM_212551, NM_001136543, hCT1779372.1	232283_at	NP_997716.1, NP_001130015.1, EAW53467.1
GeneID:79005	SCNM1	1	151138517	151141614	3097	+	6	1_Control::1::825, 2_Meth::1::839, 3_Meth+NAC::1::571, 4_Tat::1::629, 4_Tat::1::630, 5_Meth+Tat::1::863	171, -21, 171, 171, 8619, 155	in gene, upstream, in gene, in gene, downstream, in gene	1	1	1	1	1	63	45	36	38	44	0.603175	0.714286	0.698413	1.15789	1	1_Control::1	63	Gene SCNM1	MGC3180, SCNM1	sodium channel modifier 1	NM_024041, hCT2280072.0	218672_at	NP_076946.1, EAW53466.1
GeneID:29765	TMOD4	1	151142463	151148547	6084	-	6	1_Control::1::825, 2_Meth::1::839, 3_Meth+NAC::1::571, 4_Tat::1::629, 4_Tat::1::630, 5_Meth+Tat::1::863	9859, 10051, 9859, 9859, 1411, 9875	downstream, downstream, downstream, downstream, in gene, downstream	1	1	1	1	1	63	45	36	38	44	0.603175	0.714286	0.698413	1.15789	1	1_Control::1	63	Gene TMOD4	SK-TMOD, TMOD4, DKFZp779I0852	tropomodulin 4 (muscle)	NM_013353, hCT1779368.1, hCT2352693.0, hCT2352694.0	223762_at	NP_037485.2, EAW53465.1, EAW53463.1, EAW53464.1
GeneID:6944	VPS72	1	151148934	151162640	13706	-	9	1_Control::1::825, 1_Control::1::826, 2_Meth::1::839, 2_Meth::1::840, 3_Meth+NAC::1::571, 4_Tat::1::629, 4_Tat::1::630, 4_Tat::1::631, 5_Meth+Tat::1::863	23952, -16, 24144, -8384, 23952, 23952, 15504, 208, 23968	downstream, upstream, downstream, upstream, downstream, downstream, downstream, in gene, downstream	1	1	1	1	1	30	22.667	17.667	18	22.667	0.6	0.755567	0.755567	1.25928	3	1_Control::1	63	Gene VPS72	Swc2, CFL1, VPS72, YL-1, TCFL1, YL1	vacuolar protein sorting 72 homolog (S. cerevisiae)	NM_005997, hCT1779370.1	202261_at	NP_005988.1, EAW53462.1
GeneID:8394	PIP5K1A	1	151171021	151222007	50986	+	8	1_Control::1::826, 1_Control::1::827, 2_Meth::1::840, 2_Meth::1::841, 3_Meth+NAC::1::572, 4_Tat::1::631, 4_Tat::1::632, 5_Meth+Tat::1::864	-8365, 56307, 3, 56243, 56259, -8589, 56179, 56243	upstream, downstream, in gene, downstream, downstream, upstream, downstream, downstream	1	1	1	1	1	15.333	19.333	11.333	10.667	20.333	0.695689	1.26088	1.32609	1.90616	3	5_Meth+Tat::1	37	Gene PIP5K1A	PIP5K1A		NM_003557, NM_001135636, NM_001135637, NM_001135638, hCT1955469.2, hCT2280074.0, hCT2280075.0	207391_s_at, 210256_s_at, 211205_x_at	NP_003548.1, NP_001129108.1, NP_001129109.1, NP_001129110.1, EAW53460.1, EAW53461.1, EAW53459.1
GeneID:5710	PSMD4	1	151227197	151239955	12758	+	14	1_Control::1::827, 1_Control::1::828, 1_Control::1::829, 2_Meth::1::841, 2_Meth::1::842, 2_Meth::1::843, 3_Meth+NAC::1::572, 3_Meth+NAC::1::573, 3_Meth+NAC::1::574, 4_Tat::1::632, 4_Tat::1::633, 4_Tat::1::634, 5_Meth+Tat::1::864, 5_Meth+Tat::1::865	131, 11555, 19523, 67, 19459, 34499, 83, 19171, 35587, 3, 19523, 35379, 67, 19299	in gene, in gene, downstream, in gene, downstream, downstream, in gene, downstream, downstream, in gene, downstream, downstream, in gene, downstream	1	1	1	1	1	22.667	31.667	18.333	19	30	0.838223	1.39705	1.32351	1.57895	3	2_Meth::1	41	Gene PSMD4	ASF, PSMD4, S5A, AF-1, pUB-R5, AF, MCB1, Rpn10	proteasome (prosome, macropain) 26S subunit, non-ATPase, 4	NM_002810, hCT1779364.1, hCT2280077.0, hCT2280078.0, hCT2352687.0	200882_s_at, 210459_at, 210460_s_at, 211609_x_at	NP_002801.1, EAW53455.1, EAW53456.1, EAW53457.1, EAW53458.1
GeneID:100507670	LOC100507670	1	151252500	151254765	2265	-	10	1_Control::1::829, 1_Control::1::830, 2_Meth::1::842, 2_Meth::1::843, 3_Meth+NAC::1::573, 3_Meth+NAC::1::574, 4_Tat::1::633, 4_Tat::1::634, 5_Meth+Tat::1::865, 5_Meth+Tat::1::866	8045, -8627, 8109, -6931, 8397, -8019, 8045, -7811, 8269, -35	downstream, upstream, downstream, upstream, downstream, upstream, downstream, upstream, downstream, upstream	1	1	1	1	1	24.5	30	19	20.5	26.5	0.836735	1.22449	1.08163	1.29268	2	2_Meth::1	41	Gene LOC100507670		hypothetical LOC100507670	XR_111936, XR_108348, XR_114801
GeneID:57592	ZNF687	1	151254791	151264381	9590	+	10	1_Control::1::829, 1_Control::1::830, 2_Meth::1::842, 2_Meth::1::843, 3_Meth+NAC::1::573, 3_Meth+NAC::1::574, 4_Tat::1::633, 4_Tat::1::634, 5_Meth+Tat::1::865, 5_Meth+Tat::1::866	-8071, 8601, -8135, 6905, -8423, 7993, -8071, 7785, -8295, 9	upstream, in gene, upstream, in gene, upstream, in gene, upstream, in gene, upstream, in gene	1	1	1	1	1	24.5	30	19	20.5	26.5	0.836735	1.22449	1.08163	1.29268	2	2_Meth::1	41	Gene ZNF687	DKFZp781I1719, ZNF687, KIAA1441	zinc finger protein 687	NM_020832, hCT2280079.0, hCT2352603.0, hCT2352604.0, hCT9971.3	234924_s_at	NP_065883.1, EAW53451.1, EAW53452.1, EAW53453.1, EAW53454.1
GeneID:5298	PI4KB	1	151264413	151298724	34311	-	15	1_Control::1::830, 1_Control::1::831, 1_Control::1::832, 2_Meth::1::843, 2_Meth::1::844, 2_Meth::1::845, 2_Meth::1::846, 3_Meth+NAC::1::574, 3_Meth+NAC::1::575, 4_Tat::1::634, 4_Tat::1::635, 4_Tat::1::636, 5_Meth+Tat::1::866, 5_Meth+Tat::1::867, 5_Meth+Tat::1::868	35332, 14041, -1724, 37028, 14628, -924, -8844, 35940, 16164, 36148, 14756, -1142, 43924, 14500, -1084	downstream, in gene, upstream, downstream, in gene, upstream, upstream, downstream, in gene, downstream, in gene, upstream, downstream, in gene, upstream	1	1	1	1	1	17.667	25.333	14	16	19.667	0.905643	1.43392	1.11321	1.22919	3	2_Meth::1	41	Gene PI4KB	PI4KB, PI4KBETA, PI4K-BETA, DKFZp686O1820, PI4KIIIBETA, FLJ30129, PI4K92, NPIK, PIK4CB	phosphatidylinositol 4-kinase, catalytic, beta	NM_002651, hCT1968266.1, hCT2278134.0	206138_s_at, 206139_at, 210417_s_at	NP_002642.1, EAW53449.1, EAW53450.1
GeneID:100505497	LOC100505497	1	151372041	151372880	839	-	5	1_Control::1::833, 2_Meth::1::847, 3_Meth+NAC::1::576, 4_Tat::1::637, 5_Meth+Tat::1::869	-304, 496, 464, 720, 944	upstream, in gene, in gene, in gene, downstream	1	1	1	1	1	30	30	23	24	34	0.8	1	1.13333	1.41667	1	5_Meth+Tat::1	34	Gene LOC100505497		hypothetical LOC100505497	XR_111938, XR_108350, XR_114803
GeneID:5692	PSMB4	1	151372041	151374412	2371	+	5	1_Control::1::833, 2_Meth::1::847, 3_Meth+NAC::1::576, 4_Tat::1::637, 5_Meth+Tat::1::869	1143, 343, 375, 119, -105	in gene, in gene, in gene, in gene, upstream	1	1	1	1	1	30	30	23	24	34	0.8	1	1.13333	1.41667	1	5_Meth+Tat::1	34	Gene PSMB4	HN3, HsN3, PSMB4, PROS26, PROS-26	proteasome (prosome, macropain) subunit, beta type, 4	NM_002796, hCT9969.3	202243_s_at, 202244_at, 228204_at	NP_002787.2, EAW53442.1
GeneID:23126	POGZ	1	151375200	151431941	56741	-	5	1_Control::1::833, 2_Meth::1::847, 3_Meth+NAC::1::576, 4_Tat::1::637, 5_Meth+Tat::1::869	58757, 59557, 59525, 59781, 60005	downstream, downstream, downstream, downstream, downstream	1	1	1	1	1	30	30	23	24	34	0.8	1	1.13333	1.41667	1	5_Meth+Tat::1	34	Gene POGZ	ZNF635m, SUHW5, ZNF635, POGZ, KIAA0461, ZNF280E, MGC71543	pogo transposable element with ZNF domain	NM_015100, NM_207171, NM_145796, NM_001194937, NM_001194938, hCT2278167.0, hCT2278168.0, hCT2278169.0, hCT2352653.0, hCT2352654.0, hCT2352655.0	212153_at, 215281_x_at	NP_055915.2, NP_997054.1, NP_665739.3, NP_001181866.1, NP_001181867.1, EAW53436.1, EAW53437.1, EAW53438.1, EAW53439.1, EAW53440.1, EAW53441.1
GeneID:6282	S100A11	1	152004982	152009511	4529	-	9	1_Control::1::838, 1_Control::1::839, 2_Meth::1::855, 2_Meth::1::856, 3_Meth+NAC::1::577, 4_Tat::1::640, 4_Tat::1::641, 5_Meth+Tat::1::874, 5_Meth+Tat::1::875	3767, -11001, 39, -11065, 4525, 5039, -10937, 103, -10937	in gene, upstream, in gene, upstream, in gene, downstream, upstream, in gene, upstream	1	1	1	1	1	28	34.5	20.5	24.5	37.5	0.875	1.23214	1.33929	1.53061	2	2_Meth::1	47	Gene S100A11	S100A11, MLN70, S100C	S100 calcium binding protein A11	NM_005620, hCT7962.2	200660_at	NP_005611.1, EAW53392.1
GeneID:7062	TCHH	1	152078793	152086556	7763	-	5	1_Control::1::840, 2_Meth::1::857, 3_Meth+NAC::1::578, 4_Tat::1::642, 5_Meth+Tat::1::876	5564, 5564, 6012, 5532, 5681	in gene, in gene, in gene, in gene, in gene	1	1	1	1	1	23	17	14	21	18	0.913043	0.73913	0.782609	0.857143	1	1_Control::1	23	Gene TCHH	MGC157889, TRHY, MGC157890, THL, THH, TCHH	trichohyalin	NM_007113		NP_009044.2
GeneID:100505623	LOC100505623	1	153506062	153507593	1531	+	8	1_Control::1::841, 1_Control::1::842, 2_Meth::1::858, 3_Meth+NAC::1::579, 3_Meth+NAC::1::580, 4_Tat::1::643, 4_Tat::1::644, 5_Meth+Tat::1::877	178, 9586, 2290, 530, 7442, 562, 12114, 2242	in gene, downstream, downstream, in gene, downstream, in gene, downstream, downstream	1	1	1	1	1	27	39	20	23	32	0.851852	1.44444	1.18519	1.3913	1	2_Meth::1	39	Gene LOC100505623		hypothetical LOC100505623	XR_111941, XR_108353, XR_114806
GeneID:6277	S100A6	1	153507076	153508717	1641	-	8	1_Control::1::841, 1_Control::1::842, 2_Meth::1::858, 3_Meth+NAC::1::579, 3_Meth+NAC::1::580, 4_Tat::1::643, 4_Tat::1::644, 5_Meth+Tat::1::877	2477, -6931, 365, 2125, -4787, 2093, -9459, 413	downstream, upstream, in gene, downstream, upstream, downstream, upstream, in gene	1	1	1	1	1	27	39	20	23	32	0.851852	1.44444	1.18519	1.3913	1	2_Meth::1	39	Gene S100A6	5B10, PRA, 2A9, CACY, CABP, S100A6	S100 calcium binding protein A6	NM_014624, hCT1952276.1, hCT1952279.2, hCT2343687.0, hCT2343688.0, hCT2343689.0, hCT2343690.0, hCT2343691.0, hCT2343692.0, hCT2343693.0	217728_at, 228923_at	NP_055439.1, EAW53318.1, EAW53319.1, EAW53320.1, EAW53324.1, EAW53326.1, EAW53321.1, EAW53322.1, EAW53323.1, EAW53325.1
GeneID:6276	S100A5	1	153509623	153514241	4618	-	8	1_Control::1::841, 1_Control::1::842, 2_Meth::1::858, 3_Meth+NAC::1::579, 3_Meth+NAC::1::580, 4_Tat::1::643, 4_Tat::1::644, 5_Meth+Tat::1::877	8001, -1407, 5889, 7649, 737, 7617, -3935, 5937	downstream, upstream, downstream, downstream, in gene, downstream, upstream, downstream	1	1	1	1	1	27	39	20	23	32	0.851852	1.44444	1.18519	1.3913	1	2_Meth::1	39	Gene S100A5	S100A5, S100D	S100 calcium binding protein A5	NM_002962, hCT1809062.0, hCT6490.0	207763_at	NP_002953.2, EAW53316.1, EAW53317.1
GeneID:6275	S100A4	1	153516095	153518282	2187	-	8	1_Control::1::841, 1_Control::1::842, 2_Meth::1::858, 3_Meth+NAC::1::579, 3_Meth+NAC::1::580, 4_Tat::1::643, 4_Tat::1::644, 5_Meth+Tat::1::877	12042, 2634, 9930, 11690, 4778, 11658, 106, 9978	downstream, downstream, downstream, downstream, downstream, downstream, in gene, downstream	1	1	1	1	1	27	39	20	23	32	0.851852	1.44444	1.18519	1.3913	1	2_Meth::1	39	Gene S100A4	S100A4, CAPL, PEL98, FSP1, 42A, 18A2, MTS1, P9KA	S100 calcium binding protein A4	NM_002961, NM_019554, hCT2344333.0, hCT2344335.0, hCT2344338.0, hCT2344339.0, hCT2344340.0, hCT2344341.0	203186_s_at	NP_002952.1, NP_062427.1, EAW53310.1, EAW53311.1, EAW53312.1, EAW53315.1, EAW53313.1, EAW53314.1
GeneID:6274	S100A3	1	153519809	153521734	1925	-	8	1_Control::1::841, 1_Control::1::842, 2_Meth::1::858, 3_Meth+NAC::1::579, 3_Meth+NAC::1::580, 4_Tat::1::643, 4_Tat::1::644, 5_Meth+Tat::1::877	15494, 6086, 13382, 15142, 8230, 15110, 3558, 13430	downstream, downstream, downstream, downstream, downstream, downstream, downstream, downstream	1	1	1	1	1	27	39	20	23	32	0.851852	1.44444	1.18519	1.3913	1	2_Meth::1	39	Gene S100A3	S100E, S100A3	S100 calcium binding protein A3	NM_002960, hCT2344332.0, hCT2344334.0, hCT2344336.0, hCT2344337.0	206027_at	NP_002951.1, EAW53307.1, EAW53306.1, EAW53308.1, EAW53309.1
GeneID:57402	S100A14	1	153586731	153588790	2059	-	6	1_Control::1::844, 2_Meth::1::860, 2_Meth::1::861, 3_Meth+NAC::1::581, 4_Tat::1::646, 5_Meth+Tat::1::879	-33098, -938, -10858, -10714, -10719, -17898	upstream, upstream, upstream, upstream, upstream, upstream	1	1	1	1	1	31	41	22	26	30	0.83871	1.32258	0.967742	1.15385	2	2_Meth::1	68	Gene S100A14	S100A15, BCMP84, S100A14	S100 calcium binding protein A14	NM_020672	218677_at	NP_065723.1
GeneID:6284	S100A13	1	153591275	153606568	15293	-	10	1_Control::1::844, 2_Meth::1::860, 2_Meth::1::861, 2_Meth::1::862, 3_Meth+NAC::1::581, 3_Meth+NAC::1::582, 4_Tat::1::646, 4_Tat::1::647, 5_Meth+Tat::1::879, 5_Meth+Tat::1::880	-15320, 16840, 6920, -120, 7064, -152, 7059, -15992, -120, -15880	upstream, downstream, in gene, upstream, in gene, upstream, in gene, upstream, upstream, upstream	1	1	1	1	1	31	41	22	26	30	0.83871	1.32258	0.967742	1.15385	2	2_Meth::1	68	Gene S100A13	S100A13		NM_005979, NM_001024210, NM_001024211, NM_001024212, NM_001024213, hCT1781970.3, hCT1952280.1, hCT1952281.1, hCT1952282.2, hCT1952283.2	202598_at, 213481_at	NP_005970.1, NP_001019381.1, NP_001019382.1, NP_001019383.1, NP_001019384.1, EAW53299.1, EAW53296.1, EAW53297.1, EAW53298.1, EAW53300.1
GeneID:6271	S100A1	1	153600873	153604512	3639	+	10	1_Control::1::844, 2_Meth::1::860, 2_Meth::1::861, 2_Meth::1::862, 3_Meth+NAC::1::581, 3_Meth+NAC::1::582, 4_Tat::1::646, 4_Tat::1::647, 5_Meth+Tat::1::879, 5_Meth+Tat::1::880	21015, -11145, -1225, 5815, -1369, 5847, -1364, 21687, 5815, 21575	downstream, upstream, upstream, downstream, upstream, downstream, upstream, downstream, downstream, downstream	1	1	1	1	1	31	41	22	26	30	0.83871	1.32258	0.967742	1.15385	2	2_Meth::1	68	Gene S100A1	S100A1, S100-alpha, S100A, S100	S100 calcium binding protein A1	NM_006271, hCT1952273.1, hCT6494.2	205334_at	NP_006262.1, EAW53301.1, EAW53302.1
GeneID:26097	C1orf77	1	153606525	153617979	11454	+	9	1_Control::1::844, 2_Meth::1::861, 2_Meth::1::862, 3_Meth+NAC::1::581, 3_Meth+NAC::1::582, 4_Tat::1::646, 4_Tat::1::647, 5_Meth+Tat::1::879, 5_Meth+Tat::1::880	15363, -6877, 163, -7021, 195, -7016, 16035, 163, 15923	downstream, upstream, in gene, upstream, in gene, upstream, downstream, in gene, downstream	1	1	1	1	1	49	68	36	43	52	0.877551	1.38776	1.06122	1.2093	1	2_Meth::1	68	Gene C1orf77	FLJ40551, pp7704, MGC131924, RP1-178F15.2, C1orf77, MGC86949, SRAG, CHTOP, DKFZp547E1010, FOP	chromatin target of PRMT1	NM_015607, hCT1812976.2, hCT2277539.0, hCT2277543.1, hCT2352625.0, hCT2352626.0, hCT6493.2	202559_x_at, 202560_s_at, 209927_s_at	NP_056422.2, EAW53295.1, EAW53290.1, EAW53291.1, EAW53293.1, EAW53294.1, EAW53292.1
GeneID:23557	SNAPIN	1	153631145	153634326	3181	+	11	1_Control::1::844, 1_Control::1::845, 2_Meth::1::862, 2_Meth::1::863, 3_Meth+NAC::1::582, 3_Meth+NAC::1::583, 3_Meth+NAC::1::584, 4_Tat::1::647, 4_Tat::1::648, 5_Meth+Tat::1::880, 5_Meth+Tat::1::881	-9257, 2743, -24457, 11895, -24425, 2839, 12183, -8585, 11799, -8697, 2551	upstream, in gene, upstream, downstream, upstream, in gene, downstream, upstream, downstream, upstream, in gene	1	1	1	1	1	49	68	36	43	52	0.877551	1.38776	1.06122	1.2093	1	2_Meth::1	68	Gene SNAPIN	SNAPIN, SNAPAP	SNAP-associated protein	NM_012437, hCT1971418.1, hCT2277550.0, hCT2277555.0	223066_at	NP_036569.1, EAW53287.1, EAW53288.1, EAW53289.1
GeneID:3608	ILF2	1	153634514	153643479	8965	-	11	1_Control::1::844, 1_Control::1::845, 2_Meth::1::862, 2_Meth::1::863, 3_Meth+NAC::1::582, 3_Meth+NAC::1::583, 3_Meth+NAC::1::584, 4_Tat::1::647, 4_Tat::1::648, 5_Meth+Tat::1::880, 5_Meth+Tat::1::881	21591, 9591, 36791, 439, 36759, 9495, 151, 20919, 535, 21031, 9783	downstream, downstream, downstream, in gene, downstream, downstream, in gene, downstream, in gene, downstream, downstream	1	1	1	1	1	49	68	36	43	52	0.877551	1.38776	1.06122	1.2093	1	2_Meth::1	68	Gene ILF2	PRO3063, NF45, ILF2, MGC8391	interleukin enhancer binding factor 2, 45kDa	NM_004515, hCT2276685.0, hCT2276687.0	200052_s_at	NP_004506.2, EAW53285.1, EAW53286.1
GeneID:4881	NPR1	1	153651164	153666468	15304	+	5	1_Control::1::845, 2_Meth::1::863, 3_Meth+NAC::1::584, 4_Tat::1::648, 5_Meth+Tat::1::881	-17276, -8124, -7836, -8220, -17468	upstream, upstream, upstream, upstream, upstream	1	1	1	1	1	49	68	36	43	52	0.877551	1.38776	1.06122	1.2093	1	2_Meth::1	68	Gene NPR1	NPR1, GUCY2A, GUC2A, ANPa, ANPRA, NPRA	natriuretic peptide receptor A/guanylate cyclase A (atrionatriuretic peptide receptor A)	NM_000906, hCT87904.1	204648_at, 32625_at	NP_000897.3, EAW53284.1
GeneID:11000	SLC27A3	1	153747768	153752633	4865	+	10	1_Control::1::846, 1_Control::1::847, 2_Meth::1::866, 2_Meth::1::867, 3_Meth+NAC::1::585, 4_Tat::1::650, 4_Tat::1::651, 5_Meth+Tat::1::882, 5_Meth+Tat::1::883, 5_Meth+Tat::1::884	296, 16072, 8424, 25288, 22803, 8, 21080, 488, 8328, 21352	in gene, downstream, downstream, downstream, downstream, in gene, downstream, in gene, downstream, downstream	1	1	1	1	1	21	28	14	19	26	0.904762	1.33333	1.2381	1.36842	2	2_Meth::1	34	Gene SLC27A3	FATP3, ACSVL3, SLC27A3, VLCS-3, MGC4365	solute carrier family 27 (fatty acid transporter), member 3	NM_024330, hCT10347.3, hCT2277576.0, hCT2277577.0, hCT2277578.0, hCT2277579.0	222217_s_at	NP_077306.1, EAW53277.1, EAW53274.1, EAW53275.1, EAW53276.1, EAW53278.1
GeneID:343052	LOC343052	1	153766423	153775062	8639	+	10	1_Control::1::847, 1_Control::1::848, 1_Control::1::849, 2_Meth::1::866, 2_Meth::1::867, 3_Meth+NAC::1::585, 4_Tat::1::650, 4_Tat::1::651, 5_Meth+Tat::1::883, 5_Meth+Tat::1::884	-2583, 4126, 16414, -10231, 6633, 4148, -18647, 2425, -10327, 2697	upstream, in gene, downstream, upstream, in gene, in gene, upstream, in gene, upstream, in gene	1	1	1	1	1	21	28	14	19	26	0.904762	1.33333	1.2381	1.36842	2	2_Meth::1	34	Gene LOC343052		similar to hCG1996527	XM_001721777, XM_002342161, XM_002347492, XM_003118442		XP_001721829.1, XP_002342202.1, XP_002347533.1, XP_003118490.1
GeneID:57459	GATAD2B	1	153777201	153895451	118250	-	21	1_Control::1::848, 1_Control::1::849, 1_Control::1::850, 1_Control::1::851, 2_Meth::1::867, 2_Meth::1::868, 3_Meth+NAC::1::585, 3_Meth+NAC::1::586, 3_Meth+NAC::1::587, 3_Meth+NAC::1::588, 3_Meth+NAC::1::589, 4_Tat::1::651, 4_Tat::1::652, 4_Tat::1::653, 4_Tat::1::654, 5_Meth+Tat::1::884, 5_Meth+Tat::1::885, 5_Meth+Tat::1::886, 5_Meth+Tat::1::887, 5_Meth+Tat::1::888, 5_Meth+Tat::1::889	124902, 112614, 70514, -4133, 122395, -35493, 124880, 91195, 72275, 57659, -5349, 126603, 81195, 73333, -22949, 126331, 89787, 81355, 78747, 54171, -35461	downstream, in gene, in gene, upstream, downstream, upstream, downstream, in gene, in gene, in gene, upstream, downstream, in gene, in gene, upstream, downstream, in gene, in gene, in gene, in gene, upstream	1	1	1	1	1	14.833	17	13.333	13.5	15.5	0.910133	1.14609	1.04497	1.14815	6	2_Meth::1	52	Gene GATAD2B	FLJ37346, GATAD2B, KIAA1150, MGC138285, P66beta, MGC138257, RP11-216N14.6	GATA zinc finger domain containing 2B	NM_020699, hCT2276678.1	225393_at	NP_065750.1, EAW53270.1
GeneID:9909	DENND4B	1	153901977	153919154	17177	-	9	1_Control::1::851, 1_Control::1::852, 2_Meth::1::868, 3_Meth+NAC::1::589, 3_Meth+NAC::1::590, 3_Meth+NAC::1::591, 4_Tat::1::654, 4_Tat::1::655, 5_Meth+Tat::1::889	19570, -11774, -11790, 18354, 1394, -11758, 754, -11310, -11758	downstream, upstream, upstream, downstream, in gene, upstream, in gene, upstream, upstream	1	1	1	1	1	40	52	31	31	39	0.775	1.3	0.975	1.25806	1	2_Meth::1	52	Gene DENND4B	FLJ26202, KIAA0476, DKFZp762N174, DENND4B	DENN/MADD domain containing 4B	NM_014856	202860_at	NP_055671.2
GeneID:200186	CRTC2	1	153920151	153931043	10892	-	11	1_Control::1::851, 1_Control::1::852, 1_Control::1::853, 2_Meth::1::868, 3_Meth+NAC::1::589, 3_Meth+NAC::1::590, 3_Meth+NAC::1::591, 4_Tat::1::654, 4_Tat::1::655, 5_Meth+Tat::1::889, 5_Meth+Tat::1::890	31459, 115, -8733, 99, 30243, 13283, 131, 12643, 579, 131, -18925	downstream, in gene, upstream, in gene, downstream, downstream, in gene, downstream, in gene, in gene, upstream	1	1	1	1	1	40	52	31	31	39	0.775	1.3	0.975	1.25806	1	2_Meth::1	52	Gene CRTC2	TORC2, RP11-422P24.6, CRTC2	CREB regulated transcription coactivator 2	NM_181715	226307_at	NP_859066.1
GeneID:27173	SLC39A1	1	153931588	153940188	8600	-	12	1_Control::1::852, 1_Control::1::853, 1_Control::1::854, 2_Meth::1::868, 3_Meth+NAC::1::590, 3_Meth+NAC::1::591, 3_Meth+NAC::1::592, 4_Tat::1::654, 4_Tat::1::655, 4_Tat::1::656, 5_Meth+Tat::1::889, 5_Meth+Tat::1::890	9260, 412, -9828, 9244, 22428, 9276, -9732, 21788, 9724, -9860, 9276, -9780	downstream, in gene, upstream, downstream, downstream, downstream, upstream, downstream, downstream, upstream, downstream, upstream	1	1	1	1	1	40	52	31	31	39	0.775	1.3	0.975	1.25806	1	2_Meth::1	52	Gene SLC39A1	ZIRTL, SLC39A1, ZIP1	solute carrier family 39 (zinc transporter), member 1	NM_014437	217778_at	NP_055252.2
GeneID:148327	CREB3L4	1	153940397	153946832	6435	+	11	1_Control::1::852, 1_Control::1::853, 1_Control::1::854, 2_Meth::1::868, 3_Meth+NAC::1::591, 3_Meth+NAC::1::592, 4_Tat::1::655, 4_Tat::1::656, 5_Meth+Tat::1::889, 5_Meth+Tat::1::890, 5_Meth+Tat::1::891	-9469, -621, 9619, -9453, -9485, 9523, -9933, 9651, -9485, 9571, 17651	upstream, upstream, downstream, upstream, upstream, downstream, upstream, downstream, upstream, downstream, downstream	1	1	1	1	1	40	52	31	31	39	0.775	1.3	0.975	1.25806	1	2_Meth::1	52	Gene CREB3L4	hJAL, CREB3, CREB4, AIBZIP, JAL, CREB3L4, ATCE1	cAMP responsive element binding protein 3-like 4	NM_130898, hCT1964212.1, hCT1964213.0, hCT2277583.0, hCT2277584.0, hCT2352671.0, hCT2352672.0, hCT2352673.0, hCT88033.3	226455_at	NP_570968.1, EAW53251.1, EAW53253.1, EAW53254.1, EAW53255.1, EAW53258.1, EAW53252.1, EAW53256.1, EAW53257.1
GeneID:10899	JTB	1	153946745	153950451	3706	-	12	1_Control::1::852, 1_Control::1::853, 1_Control::1::854, 2_Meth::1::868, 2_Meth::1::869, 3_Meth+NAC::1::591, 3_Meth+NAC::1::592, 4_Tat::1::655, 4_Tat::1::656, 5_Meth+Tat::1::889, 5_Meth+Tat::1::890, 5_Meth+Tat::1::891	19523, 10675, 435, 19507, -7597, 19539, 531, 19987, 403, 19539, 483, -7597	downstream, downstream, in gene, downstream, upstream, downstream, in gene, downstream, in gene, downstream, in gene, upstream	1	1	1	1	1	40	52	31	31	39	0.775	1.3	0.975	1.25806	1	2_Meth::1	52	Gene JTB	HSPC222, HJTB, JTB, hJT, PAR	jumping translocation breakpoint	NM_006694	200048_s_at, 210434_x_at, 210927_x_at	NP_006685.1
GeneID:5872	RAB13	1	153954127	153958806	4679	-	12	1_Control::1::854, 1_Control::1::855, 2_Meth::1::868, 2_Meth::1::869, 2_Meth::1::870, 3_Meth+NAC::1::592, 3_Meth+NAC::1::593, 4_Tat::1::656, 4_Tat::1::657, 5_Meth+Tat::1::890, 5_Meth+Tat::1::891, 5_Meth+Tat::1::892	8790, -4458, 27862, 758, -4506, 8886, -4554, 8758, -4458, 8838, 758, -4458	downstream, upstream, downstream, in gene, upstream, downstream, upstream, downstream, upstream, downstream, in gene, upstream	1	1	1	1	1	48.5	59	32	40	55.5	0.824742	1.21649	1.14433	1.3875	2	5_Meth+Tat::1	72	Gene RAB13	RAB13, GIG4	RAB13, member RAS oncogene family	NM_002870	202252_at	NP_002861.1
GeneID:6232	RPS27	1	153963239	153964631	1392	+	8	1_Control::1::854, 1_Control::1::855, 2_Meth::1::869, 2_Meth::1::870, 3_Meth+NAC::1::593, 4_Tat::1::657, 5_Meth+Tat::1::891, 5_Meth+Tat::1::892	-13223, 25, -5191, 73, 121, 25, -5191, 25	upstream, in gene, upstream, in gene, in gene, in gene, upstream, in gene	1	1	1	1	1	48.5	59	32	40	55.5	0.824742	1.21649	1.14433	1.3875	2	5_Meth+Tat::1	72	Gene RPS27	MPS-1, RPS27, S27, MPS1	ribosomal protein S27	NM_001030, hCT1785054.2, hCT1964201.0	200741_s_at, 236621_at	NP_001021.1, EAW53239.1, EAW53240.1
GeneID:91181	NUP210L	1	153965166	154127592	162426	-	16	1_Control::1::854, 1_Control::1::855, 1_Control::1::856, 2_Meth::1::869, 2_Meth::1::870, 2_Meth::1::871, 3_Meth+NAC::1::593, 3_Meth+NAC::1::594, 4_Tat::1::657, 4_Tat::1::658, 4_Tat::1::659, 5_Meth+Tat::1::891, 5_Meth+Tat::1::892, 5_Meth+Tat::1::893, 5_Meth+Tat::1::894, 5_Meth+Tat::1::895	177576, 164328, -20776, 169544, 164280, 392, 164232, -27800, 164328, 424, -27320, 169544, 164328, 6504, 264, -27384	downstream, downstream, upstream, downstream, downstream, in gene, downstream, upstream, downstream, in gene, upstream, downstream, downstream, in gene, in gene, upstream	1	1	1	1	1	42	56.333	29.333	36.333	49.333	0.865071	1.34126	1.1746	1.3578	3	5_Meth+Tat::1	72	Gene NUP210L	NUP210L, RP11-144B19.1	nucleoporin 210kDa-like	NM_207308, NM_001159484, hCT1785057.2	232598_at	NP_997191.2, NP_001152956.1, EAW53238.1
[truncated: 13,248 more rows]
