# Supplementary material for: Modeling the Function of TATA Box Binding Protein in Transcriptional Changes Induced by HIV-1 Tat in Innate Immune Cells and the Effect of Methamphetamine Exposure
Source: Front Immunol. 2019 Feb 4;9:3110. doi: 10.3389/fimmu.2018.03110 (PMC6369711; doi:10.3389/fimmu.2018.03110)
Supplement: Supplementary Table 2 — The effect of TBP disruption in the response to Tat and/or Meth. RNA-seq was performed in TBP-defficient clone 2A and compared to TBP-sufficient clone C. T = Tat stimulation, M = Meth stimulation, MT = Meth+Tat. Gene IDs, Transcript ID, chromosomes and gene intervals are provided. This experiment was performed in triplicate. [file Table_2.XLSX]

## Sheet: 2Aphi vs. 2AT subexperiment
Feature ID	Experiment - Range (original values)	Experiment - IQR (original values)	Experiment - Difference (original values)	Experiment - Fold Change (original values)	Kal's Z-test: 2AT vs 2Aphi original values - Proportions difference	Kal's Z-test: 2AT vs 2Aphi original values - Proportions fold change	Kal's Z-test: 2AT vs 2Aphi original values - Test statistic	Kal's Z-test: 2AT vs 2Aphi original values - P-value	Kal's Z-test: 2AT vs 2Aphi original values - FDR p-value correction	2Aphi - 2Aphi1_S47_R1_001 (paired) trimmed (paired) (TE) - Expression values	2Aphi - 2Aphi1_S47_R1_001 (paired) trimmed (paired) (TE) - Gene name	2Aphi - 2Aphi1_S47_R1_001 (paired) trimmed (paired) (TE) - Transcripts annotated	2Aphi - 2Aphi1_S47_R1_001 (paired) trimmed (paired) (TE) - Detected transcripts	2Aphi - 2Aphi1_S47_R1_001 (paired) trimmed (paired) (TE) - Transcript length	2Aphi - 2Aphi1_S47_R1_001 (paired) trimmed (paired) (TE) - Transcript ID	2Aphi - 2Aphi1_S47_R1_001 (paired) trimmed (paired) (TE) - Gene ID	2Aphi - 2Aphi1_S47_R1_001 (paired) trimmed (paired) (TE) - Unique transcript reads	2Aphi - 2Aphi1_S47_R1_001 (paired) trimmed (paired) (TE) - Total transcript reads	2Aphi - 2Aphi1_S47_R1_001 (paired) trimmed (paired) (TE) - Ratio of unique to total (transcript reads)	2Aphi - 2Aphi1_S47_R1_001 (paired) trimmed (paired) (TE) - Exons	2Aphi - 2Aphi1_S47_R1_001 (paired) trimmed (paired) (TE) - RPKM	2Aphi - 2Aphi1_S47_R1_001 (paired) trimmed (paired) (TE) - Relative RPKM	2Aphi - 2Aphi1_S47_R1_001 (paired) trimmed (paired) (TE) - Chromosome	2Aphi - 2Aphi1_S47_R1_001 (paired) trimmed (paired) (TE) - Chromosome region start	2Aphi - 2Aphi1_S47_R1_001 (paired) trimmed (paired) (TE) - Chromosome region end	2Aphi - Means	2AT - 2AT1_S49_R1_001 (paired) trimmed (paired) (TE) - Expression values	2AT - 2AT1_S49_R1_001 (paired) trimmed (paired) (TE) - Gene name	2AT - 2AT1_S49_R1_001 (paired) trimmed (paired) (TE) - Transcripts annotated	2AT - 2AT1_S49_R1_001 (paired) trimmed (paired) (TE) - Detected transcripts	2AT - 2AT1_S49_R1_001 (paired) trimmed (paired) (TE) - Transcript length	2AT - 2AT1_S49_R1_001 (paired) trimmed (paired) (TE) - Transcript ID	2AT - 2AT1_S49_R1_001 (paired) trimmed (paired) (TE) - Gene ID	2AT - 2AT1_S49_R1_001 (paired) trimmed (paired) (TE) - Unique transcript reads	2AT - 2AT1_S49_R1_001 (paired) trimmed (paired) (TE) - Total transcript reads	2AT - 2AT1_S49_R1_001 (paired) trimmed (paired) (TE) - Ratio of unique to total (transcript reads)	2AT - 2AT1_S49_R1_001 (paired) trimmed (paired) (TE) - Exons	2AT - 2AT1_S49_R1_001 (paired) trimmed (paired) (TE) - RPKM	2AT - 2AT1_S49_R1_001 (paired) trimmed (paired) (TE) - Relative RPKM	2AT - 2AT1_S49_R1_001 (paired) trimmed (paired) (TE) - Chromosome	2AT - 2AT1_S49_R1_001 (paired) trimmed (paired) (TE) - Chromosome region start	2AT - 2AT1_S49_R1_001 (paired) trimmed (paired) (TE) - Chromosome region end	2AT - Means
XIAP_3	732	732	732	733	3.17507e-05	753.208	27.3897	0	0	1	XIAP	11	4	8415	ENST00000434753	ENSG00000101966	0	1	0	7	0.00472635	0.00152603	X	123859811	123913976	1	733	XIAP	11	6	8415	ENST00000434753	ENSG00000101966	3	733	0.00409277	7	3.58631	1	X	123859811	123913976	733
IKZF1_13	1200	1200	1200	601	5.20508e-05	617.569	35.0589	0	0	2	IKZF1	18	6	5376	ENST00000346667	ENSG00000185811	0	2	0	3	0.0147962	0.00111494	7	50304781	50405098	2	1202	IKZF1	18	8	5376	ENST00000346667	ENSG00000185811	0	1202	0	3	9.2054	1	7	50304781	50405098	1202
MAGT1_2	683	683	683	342.5	2.96266e-05	351.942	26.4171	0	0	2	MAGT1	5	0	4047	ENST00000358075	ENSG00000102158	0	2	0	10	0.0196552	0.00129392	X	77826363	77895593	2	685	MAGT1	5	2	4047	ENST00000358075	ENSG00000102158	4	685	0.00583942	10	6.96875	0.41454	X	77826363	77895593	685
DENND3_16	299	299	299	300	1.29699e-05	308.271	17.4716	0	0	1	DENND3	22	15	5185	ENST00000518668	ENSG00000105339	0	1	0	22	0.00767064	0.000619017	8	141128778	141195808	1	300	DENND3	22	10	5185	ENST00000518668	ENSG00000105339	0	300	0	22	2.38215	0.241572	8	141128778	141195808	300
RIC8A_6	291	291	291	292	1.26229e-05	300.05	17.2348	0	0	1	RIC8A	16	9	2565	ENST00000527696	ENSG00000177963	0	1	0	8	0.0155058	0.00087336	11	209068	215113	1	292	RIC8A	16	8	2565	ENST00000527696	ENSG00000177963	0	292	0	8	4.68698	0.321549	11	209068	215113	292
KAT6B_3	281	281	281	282	1.21892e-05	289.774	16.9341	0	0	1	KAT6B	7	2	7560	ENST00000372711	ENSG00000156650	0	1	0	17	0.00526088	0.0046532	10	74838699	75032622	1	282	KAT6B	7	3	7560	ENST00000372711	ENSG00000156650	1	282	0.0035461	17	1.53577	1	10	74838699	75032622	282
IL6ST_3	255	255	255	256	1.10615e-05	263.058	16.126	0	0	1	IL6ST	15	1	8776	ENST00000336909	ENSG00000134352	0	1	0	15	0.00453193	0.0031464	5	55935098	55976314	1	256	IL6ST	15	3	8776	ENST00000336909	ENSG00000134352	0	256	0	15	1.20099	1	5	55935098	55976314	256
ZNF592_3	465	465	465	233.5	2.01711e-05	239.937	21.7683	0	0	2	ZNF592	4	1	7863	ENST00000299927	ENSG00000166716	0	2	0	8	0.0101163	0.00147832	15	84782653	84806430	2	467	ZNF592	4	1	7863	ENST00000299927	ENSG00000166716	0	467	0	8	2.44527	0.570824	15	84782653	84806430	467
MAPRE2_2	187	187	187	188	8.11205e-06	193.183	13.7905	0	0	1	MAPRE2	13	2	4173	ENST00000413393	ENSG00000166974	0	1	0	8	0.00953086	0.000931674	18	34976927	35143466	1	188	MAPRE2	13	1	4173	ENST00000413393	ENSG00000166974	0	188	0	8	1.85484	0.197072	18	34976927	35143466	188
MRPS33_7	187	187	187	188	8.11205e-06	193.183	13.7905	0	0	1	MRPS33	9	6	688	ENST00000496958	ENSG00000090263	0	1	0	3	0.0578085	0.00236137	7	141006167	141014429	1	188	MRPS33	9	6	688	ENST00000496958	ENSG00000090263	1	188	0.00531915	3	11.2504	0.415563	7	141006167	141014429	188
IDE_5	159	159	159	160	6.89759e-06	164.411	12.7047	0	0	1	IDE	8	2	4480	ENST00000371581	ENSG00000119912	0	1	0	15	0.00887774	0.00173523	10	92451683	92497761	1	160	IDE	8	2	4480	ENST00000371581	ENSG00000119912	0	160	0	15	1.47041	0.268062	10	92451683	92497761	160
PIK3CB_11	148	148	148	149	6.42048e-06	153.108	12.2518	0	0	1	PIK3CB	14	6	3164	ENST00000469284	ENSG00000051382	0	1	0	14	0.0125702	0.000880495	3	138654019	138712304	1	149	PIK3CB	14	6	3164	ENST00000469284	ENSG00000051382	0	149	0	14	1.93886	0.101413	3	138654019	138712304	149
CD36_4	147	147	147	148	6.3771e-06	152.08	12.2098	0	0	1	CD36	23	4	1808	ENST00000432207	ENSG00000135218	0	1	0	13	0.0219979	0.00111006	7	80646328	80674416	1	148	CD36	23	5	1808	ENST00000432207	ENSG00000135218	0	148	0	13	3.37024	0.128054	7	80646328	80674416	148
COX6C_3	278	278	278	140	1.20602e-05	143.86	16.7846	0	0	2	COX6C	10	6	566	ENST00000520517	ENSG00000164919	0	2	0	5	0.140538	0.00061066	8	99874995	99893707	2	280	COX6C	10	4	566	ENST00000520517	ENSG00000164919	0	280	0	5	20.3676	0.0667037	8	99874995	99893707	280
SLTM_12	117	117	117	118	5.07589e-06	121.253	10.8747	0	0	1	SLTM	26	9	3022	ENST00000492526	ENSG00000137776	0	1	0	19	0.0131609	0.00140746	15	58879428	58933579	1	118	SLTM	26	9	3022	ENST00000492526	ENSG00000137776	0	118	0	19	1.60763	0.117	15	58879428	58933579	118
HERC3_1	108	108	108	109	4.68553e-06	112.005	10.441	0	0	1	HERC3	14	3	4764	ENST00000264345	ENSG00000138641	0	1	0	24	0.0083485	0.000254161	4	88605793	88708541	1	109	HERC3	14	3	4764	ENST00000264345	ENSG00000138641	0	109	0	24	0.942003	0.064985	4	88605793	88708541	109
GNB2_8	204	204	204	103	8.85057e-06	105.84	14.3423	0	0	2	GNB2	13	2	1478	ENST00000424361	ENSG00000172354	0	2	0	9	0.053819	0.00038903	7	100673748	100679138	2	206	GNB2	13	3	1478	ENST00000424361	ENSG00000172354	2	206	0.00970874	9	5.73839	0.0523955	7	100673748	100679138	206
ATP2C1_2	179	179	179	90.5	7.76623e-06	92.995	13.4173	0	0	2	ATP2C1	24	5	3148	ENST00000504612	ENSG00000017260	0	2	0	26	0.0252683	0.00713115	3	130932043	131016684	2	181	ATP2C1	24	4	3148	ENST00000504612	ENSG00000017260	0	181	0	26	2.36723	0.487482	3	130932043	131016684	181
DMXL2_12	173	173	173	87.5	7.50598e-06	89.9123	13.1856	0	0	2	DMXL2	14	3	10400	ENST00000543779	ENSG00000104093	0	2	0	43	0.00764851	0.002007	15	51447787	51622635	2	175	DMXL2	14	6	10400	ENST00000543779	ENSG00000104093	0	175	0	43	0.692791	0.123579	15	51447787	51622635	175
RAVER1_5	86	86	86	87	3.73131e-06	89.3985	9.29605	0	0	1	RAVER1	8	5	3586	ENST00000611074	ENSG00000161847	0	1	0	13	0.011091	0.000188365	19	10316218	10333638	1	87	RAVER1	8	5	3586	ENST00000611074	ENSG00000161847	0	87	0	13	0.998864	0.028474	19	10316218	10333638	87
ARMC5_7	80	80	80	81	3.47106e-06	83.2331	8.95848	0	0	1	ARMC5	8	3	2072	ENST00000564900	ENSG00000140691	0	1	0	7	0.0191951	0.00223493	16	31459960	31467165	1	81	ARMC5	8	3	2072	ENST00000564900	ENSG00000140691	0	81	0	7	1.60951	0.241372	16	31459960	31467165	81
HPS1_2	80	80	80	81	3.47106e-06	83.2331	8.95848	0	0	1	HPS1	15	8	3678	ENST00000361490	ENSG00000107521	0	1	0	20	0.0108136	0.000673922	10	98416197	98446910	1	81	HPS1	15	8	3678	ENST00000361490	ENSG00000107521	0	81	0	20	0.906715	0.0677682	10	98416197	98446910	81
NFAT5_4	146	146	146	74	6.33489e-06	76.0401	12.0885	0	0	2	NFAT5	12	1	13362	ENST00000349945	ENSG00000102908	0	2	0	16	0.00595304	0.0137736	16	69565965	69704665	2	148	NFAT5	12	3	13362	ENST00000349945	ENSG00000102908	0	148	0	16	0.456024	0.984575	16	69565965	69704665	148
FBXL5_8	501	501	501	72.5714	2.17384e-05	74.5721	22.3875	0	0	7	FBXL5	13	11	2554	ENST00000513163	ENSG00000118564	0	7	0	9	0.109008	0.00727602	4	15605005	15644649	7	508	FBXL5	13	9	2554	ENST00000513163	ENSG00000118564	0	508	0	9	8.18918	0.774677	4	15605005	15644649	508
ARID2_9	214	214	214	72.3333	9.28547e-06	74.3275	14.6309	0	0	3	ARID2	9	3	4356	ENST00000457135	ENSG00000189079	0	3	0	8	0.0273914	0.0133448	12	45852294	45908040	3	217	ARID2	9	4	4356	ENST00000457135	ENSG00000189079	0	217	0	8	2.05102	0.774304	12	45852294	45908040	217
PPARA_2	138	138	138	70	5.9879e-06	71.9298	11.7438	0	0	2	PPARA	11	4	9995	ENST00000407236	ENSG00000186951	0	2	0	8	0.00795843	0.00527512	22	46151883	46243755	2	140	PPARA	11	4	9995	ENST00000407236	ENSG00000186951	1	140	0.00714286	8	0.57669	0.894742	22	46151883	46243755	140
ERC1_25	67	67	67	68	2.9072e-06	69.8747	8.17956	4.44089e-16	1.58707e-14	1	ERC1	25	4	9118	ENST00000397203	ENSG00000082805	0	1	0	17	0.00436195	0.00375367	12	1027746	1495924	1	68	ERC1	25	2	9118	ENST00000397203	ENSG00000082805	0	68	0	17	0.307048	0.257994	12	1027746	1495924	68
SMN1_7	132	132	132	67	5.72766e-06	68.8471	11.4786	0	0	2	SMN1	11	1	1445	ENST00000506163	ENSG00000172062	0	2	0	8	0.0550481	0.00253694	5	70925094	70953040	2	134	SMN1	11	2	1445	ENST00000506163	ENSG00000172062	1	134	0.00746269	8	3.81799	0.131401	5	70925094	70953040	134
CHCHD10_4	195	195	195	66	8.46137e-06	67.8195	13.9483	0	0	3	CHCHD10	5	5	384	ENST00000520222	ENSG00000250479	1	3	0.333333	3	0.310721	0.00725596	22	23765833	23767876	3	198	CHCHD10	5	3	384	ENST00000520222	ENSG00000250479	0	198	0	3	21.2291	0.834419	22	23765833	23767876	198
USP1_3	831	831	831	64.9231	3.60587e-05	66.7129	28.7874	0	0	13	USP1	4	1	3507	ENST00000371146	ENSG00000162607	0	13	0	9	0.147431	0.0078291	1	62436303	62451802	13	844	USP1	4	1	3507	ENST00000371146	ENSG00000162607	0	844	0	9	9.90841	0.470952	1	62436303	62451802	844
RAPGEF1_3	127	127	127	64.5	5.51079e-06	66.2782	11.2527	0	0	2	RAPGEF1	7	2	6085	ENST00000372189	ENSG00000107263	0	2	0	24	0.0130722	0.00104908	9	131576769	131737538	2	129	RAPGEF1	7	3	6085	ENST00000372189	ENSG00000107263	0	129	0	24	0.872824	0.0788628	9	131576769	131737538	129
BTBD3_11	62	62	62	63	2.69034e-06	64.7368	7.85951	3.9968e-15	1.34193e-13	1	BTBD3	15	2	4486	ENST00000618918	ENSG00000132640	0	1	0	5	0.00886586	0.00633081	20	11892492	11926590	1	63	BTBD3	15	2	4486	ENST00000618918	ENSG00000132640	0	63	0	5	0.578201	0.598261	20	11892492	11926590	63
IGSF3_3	118	118	118	60	5.12043e-06	61.6541	10.8344	0	0	2	IGSF3	4	1	7326	ENST00000369483	ENSG00000143061	0	2	0	12	0.0108578	0.00835588	1	116574398	116667755	2	120	IGSF3	4	1	7326	ENST00000369483	ENSG00000143061	0	120	0	12	0.674391	1	1	116574398	116667755	120
EWSR1_19	231	231	231	58.75	1.0024e-05	60.3697	15.1538	0	0	4	EWSR1	22	9	2267	ENST00000331029	ENSG00000182944	0	4	0	15	0.070176	0.00104935	22	29268290	29300525	4	235	EWSR1	22	8	2267	ENST00000331029	ENSG00000182944	2	235	0.00851064	15	4.2679	0.074183	22	29268290	29300525	235
POU2F1_7	339	339	339	57.5	1.47107e-05	59.0852	18.351	0	0	6	POU2F1	16	1	13651	ENST00000429375	ENSG00000143190	0	6	0	15	0.017481	0.0146211	1	167220890	167427342	6	345	POU2F1	16	0	13651	ENST00000429375	ENSG00000143190	0	345	0	15	1.04052	1	1	167220890	167427342	345
NDRG1_5	102	102	102	52	4.42645e-06	53.4336	10.048	0	0	2	NDRG1	29	9	2918	ENST00000517599	ENSG00000104419	0	2	0	15	0.0272599	0.00037235	8	133237175	133297252	2	104	NDRG1	29	8	2918	ENST00000517599	ENSG00000104419	0	104	0	15	1.46739	0.0279671	8	133237175	133297252	104
ADCY6_7	50	50	50	51	2.16985e-06	52.406	7.03246	2.02927e-12	5.61618e-11	1	ADCY6	9	2	5748	ENST00000357869	ENSG00000174233	0	1	0	20	0.00691932	0.00540975	12	48766197	48783441	1	51	ADCY6	9	1	5748	ENST00000357869	ENSG00000174233	0	51	0	20	0.365301	0.579384	12	48766197	48783441	51
SAC3D1_6	99	99	99	50.5	4.29633e-06	51.8922	9.89368	0	0	2	SAC3D1	7	6	1518	ENST00000528109	ENSG00000168061	0	2	0	2	0.0524009	0.00326895	11	65040952	65044828	2	101	SAC3D1	7	6	1518	ENST00000528109	ENSG00000168061	0	101	0	2	2.73935	0.301701	11	65040952	65044828	101
SC5D_4	49	49	49	50	2.12648e-06	51.3784	6.95912	3.42393e-12	9.30059e-11	1	SC5D	9	1	1861	ENST00000534230	ENSG00000109929	0	1	0	6	0.0213714	0.00217059	11	121292770	121308630	1	50	SC5D	9	4	1861	ENST00000534230	ENSG00000109929	0	50	0	6	1.10617	0.126917	11	121292770	121308630	50
PTPRN2_5	1319	1319	1319	49.8519	5.72414e-05	51.2262	36.1044	0	0	27	PTPRN2	5	0	4711	ENST00000409483	ENSG00000155093	0	27	0	22	0.227945	0.0181451	7	157539055	158587788	27	1346	PTPRN2	5	0	4711	ENST00000409483	ENSG00000155093	0	1346	0	22	11.7633	1	7	157539055	158587788	1346
POLL_14	47	47	47	48	2.03973e-06	49.3233	6.8101	9.75331e-12	2.54972e-10	1	POLL	17	6	1953	ENST00000628479	ENSG00000166169	0	1	0	6	0.0203647	0.00911418	10	101578883	101588270	1	48	POLL	17	6	1953	ENST00000628479	ENSG00000166169	0	48	0	6	1.0119	0.483359	10	101578883	101588270	48
FRYL_2	43	43	43	44	1.86623e-06	45.213	6.50188	7.93241e-11	1.92595e-09	1	FRYL	19	5	3482	ENST00000503339	ENSG00000075539	0	1	0	4	0.0114222	0.0035749	4	48497566	48506612	1	44	FRYL	19	3	3482	ENST00000503339	ENSG00000075539	3	44	0.0681818	4	0.520261	0.139956	4	48497566	48506612	44
ZKSCAN1_6	301	301	301	44	1.30636e-05	45.213	17.2024	0	0	7	ZKSCAN1	6	4	8758	ENST00000535170	ENSG00000106261	0	7	0	4	0.0317887	0.00496538	7	100015571	100041688	7	308	ZKSCAN1	6	1	8758	ENST00000535170	ENSG00000106261	0	308	0	4	1.44792	0.264757	7	100015571	100041688	308
MYL12A_10	1202	1202	1202	42.4483	5.2169e-05	43.6185	34.3488	0	0	29	MYL12A	11	5	899	ENST00000536605	ENSG00000101608	0	29	0	4	1.28298	0.00499939	18	3252274	3256235	29	1231	MYL12A	11	6	899	ENST00000536605	ENSG00000101608	0	1231	0	4	56.3762	0.203245	18	3252274	3256235	1231
PCM1_14	247	247	247	42.1667	1.07203e-05	43.3292	15.5681	0	0	6	PCM1	23	12	5955	ENST00000524226	ENSG00000078674	0	6	0	35	0.0400728	0.00369686	8	17924743	18027975	6	253	PCM1	23	11	5955	ENST00000524226	ENSG00000078674	0	253	0	35	1.74919	0.090648	8	17924743	18027975	253
ZNF559_3	80	80	80	41	3.47223e-06	42.1303	8.85416	0	0	2	ZNF559	14	2	2117	ENST00000605750	ENSG00000188321	0	2	0	4	0.0375742	0.0469275	19	9324196	9343610	2	82	ZNF559	14	2	2117	ENST00000605750	ENSG00000188321	0	82	0	4	1.59474	1	19	9324196	9343610	82
CREB3L2_6	504	504	504	39.7692	2.18755e-05	40.8656	22.2076	0	0	13	CREB3L2	8	3	7133	ENST00000616381	ENSG00000182158	0	13	0	13	0.0724855	0.00512461	7	137874980	138001827	13	517	CREB3L2	8	4	7133	ENST00000616381	ENSG00000182158	0	517	0	13	2.98412	0.280387	7	137874980	138001827	517
ZYX_3	1230	1230	1230	39.4375	5.33869e-05	40.5247	34.6859	0	0	32	ZYX	10	7	2123	ENST00000392910	ENSG00000159840	1	32	0.03125	9	0.599488	0.00230605	7	143381906	143391109	32	1262	ZYX	10	4	2123	ENST00000392910	ENSG00000159840	0	1262	0	9	24.4741	0.187374	7	143381906	143391109	1262
ARL15_3	38	38	38	39	1.64937e-06	40.0752	6.09489	1.09514e-09	2.39735e-08	1	ARL15	7	1	2486	ENST00000504924	ENSG00000185305	0	1	0	5	0.0159985	0.011361	5	53884783	54310573	1	39	ARL15	7	2	2486	ENST00000504924	ENSG00000185305	0	39	0	5	0.645894	0.287877	5	53884783	54310573	39
LPCAT1_2	329	329	329	37.5556	1.42804e-05	38.5909	17.9167	0	0	9	LPCAT1	6	5	2694	ENST00000503252	ENSG00000153395	0	9	0	3	0.132869	0.00282444	5	1461428	1467325	9	338	LPCAT1	6	5	2694	ENST00000503252	ENSG00000153395	4	338	0.0118343	3	5.16555	0.142128	5	1461428	1467325	338
PLEC_14	217	217	217	37.1667	9.41908e-06	38.1913	14.5469	0	0	6	PLEC	15	9	14689	ENST00000357649	ENSG00000178209	0	6	0	32	0.0162457	0.00110644	8	143915152	143942524	6	223	PLEC	15	8	14689	ENST00000357649	ENSG00000178209	1	223	0.0044843	32	0.625043	0.136799	8	143915152	143942524	223
RALGPS2_3	36	36	36	37	1.56262e-06	38.02	5.92434	3.13557e-09	6.56358e-08	1	RALGPS2	9	1	5834	ENST00000367635	ENSG00000116191	0	1	0	20	0.00681732	0.012381	1	178725164	178920103	1	37	RALGPS2	9	3	5834	ENST00000367635	ENSG00000116191	1	37	0.027027	20	0.261116	0.517849	1	178725164	178920103	37
TAX1BP1_7	463	463	463	36.6154	2.00972e-05	37.6248	21.2403	0	0	13	TAX1BP1	13	4	3365	ENST00000543117	ENSG00000106052	0	13	0	17	0.153652	0.00890535	7	27739372	27829765	13	476	TAX1BP1	13	3	3365	ENST00000543117	ENSG00000106052	0	476	0	17	5.82397	0.344669	7	27739372	27829765	476
TRIM39_1	34	34	34	35	1.47587e-06	35.9649	5.74878	8.98886e-09	1.78902e-07	1	TRIM39	11	1	3198	ENST00000396548	ENSG00000204599	0	1	0	9	0.0124366	0.016507	6	30326919	30343729	1	35	TRIM39	11	3	3198	ENST00000396548	ENSG00000204599	0	35	0	9	0.450596	1	6	30326919	30343729	35
ATXN3_39	67	67	67	34.5	2.90837e-06	35.4511	8.06676	8.88178e-16	3.11561e-14	2	ATXN3	53	2	6770	ENST00000393287	ENSG00000066427	0	2	0	9	0.0117496	0.0103175	14	92058551	92106621	2	69	ATXN3	53	4	6770	ENST00000393287	ENSG00000066427	0	69	0	9	0.419622	0.305518	14	92058551	92106621	69
MYL12A_7	1157	1157	1157	34.0571	5.02241e-05	34.9961	33.51	0	0	35	MYL12A	11	5	899	ENST00000580887	ENSG00000101608	0	35	0	4	1.54842	0.00603375	18	3252274	3256235	35	1192	MYL12A	11	6	899	ENST00000580887	ENSG00000101608	0	1192	0	4	54.5901	0.196806	18	3252274	3256235	1192
PANK2_8	66	66	66	34	2.86499e-06	34.9373	8.00302	1.33227e-15	4.61543e-14	2	PANK2	9	6	1763	ENST00000621507	ENSG00000125779	1	2	0.5	7	0.0451188	0.0093178	20	3889815	3923855	2	68	PANK2	9	4	1763	ENST00000621507	ENSG00000125779	11	68	0.161765	7	1.58801	0.294081	20	3889815	3923855	68
CSNK1A1_8	197	197	197	33.8333	8.55161e-06	34.7661	13.8247	0	0	6	CSNK1A1	12	2	1856	ENST00000515435	ENSG00000113712	0	6	0	10	0.128574	0.00226214	5	149496053	149550299	6	203	CSNK1A1	12	4	1856	ENST00000515435	ENSG00000113712	0	203	0	10	4.50314	0.0749172	5	149496053	149550299	203
RNMT_4	420	420	420	33.3077	1.82321e-05	34.2259	20.1767	0	0	13	RNMT	10	3	6051	ENST00000262173	ENSG00000101654	0	13	0	10	0.0854469	0.0228359	18	13731473	13764555	13	433	RNMT	10	4	6051	ENST00000262173	ENSG00000101654	0	433	0	10	2.94617	1	18	13731473	13764555	433
MDN1_4	32	32	32	33	1.38912e-06	33.9098	5.56775	2.58043e-08	4.87111e-07	1	MDN1	5	2	689	ENST00000487831	ENSG00000112159	0	1	0	2	0.0577246	0.0183925	6	89642774	89644193	1	33	MDN1	5	1	689	ENST00000487831	ENSG00000112159	0	33	0	2	1.97193	0.699921	6	89642774	89644193	33
PPIP5K1_10	32	32	32	33	1.38912e-06	33.9098	5.56775	2.58043e-08	4.87111e-07	1	PPIP5K1	23	5	5433	ENST00000348806	ENSG00000168781	0	1	0	28	0.0073205	0.00367131	15	43533461	43584504	1	33	PPIP5K1	23	2	5433	ENST00000348806	ENSG00000168781	0	33	0	28	0.250076	0.125657	15	43533461	43584504	33
ATP11C_1	93	93	93	32	4.03725e-06	32.8822	9.48303	0	0	3	ATP11C	9	3	6115	ENST00000327569	ENSG00000101974	0	3	0	30	0.0195121	0.00910695	X	139726348	139832288	3	96	ATP11C	9	1	6115	ENST00000327569	ENSG00000101974	0	96	0	30	0.646357	0.339384	X	139726348	139832288	96
GTDC1_6	31	31	31	32	1.34575e-06	32.8822	5.47502	4.37452e-08	8.04255e-07	1	GTDC1	20	7	2352	ENST00000392871	ENSG00000121964	0	1	0	9	0.01691	0.0087277	2	143946022	144211582	1	32	GTDC1	20	9	2352	ENST00000392871	ENSG00000121964	0	32	0	9	0.560158	0.371277	2	143946022	144211582	32
RPL34_3	31	31	31	32	1.34575e-06	32.8822	5.47502	4.37452e-08	8.04255e-07	1	RPL34	7	4	560	ENST00000502534	ENSG00000109475	0	1	0	6	0.0710219	9.19869e-05	4	108620568	108625554	1	32	RPL34	7	5	560	ENST00000502534	ENSG00000109475	7	32	0.21875	6	2.35266	0.00213216	4	108620568	108625554	32
SCAP_6	217	217	217	32	9.42025e-06	32.8822	14.4856	0	0	7	SCAP	15	6	3430	ENST00000320017	ENSG00000114650	0	7	0	18	0.0811679	0.00711533	3	47413712	47475937	7	224	SCAP	15	5	3430	ENST00000320017	ENSG00000114650	2	224	0.00892857	18	2.68876	0.499052	3	47413712	47475937	224
PTPN6_13	432	432	432	31.8571	1.87537e-05	32.7354	20.4357	0	0	14	PTPN6	23	7	2159	ENST00000399448	ENSG00000111679	0	14	0	16	0.257903	0.00338866	12	6946576	6961316	14	446	PTPN6	23	6	2159	ENST00000399448	ENSG00000111679	0	446	0	16	8.50511	0.136002	12	6946576	6961316	446
CCDC91_13	245	245	245	31.625	1.06359e-05	32.4969	15.3863	0	0	8	CCDC91	21	9	2334	ENST00000381259	ENSG00000123106	0	8	0	12	0.136323	0.0424649	12	28257199	28550165	8	253	CCDC91	21	10	2334	ENST00000381259	ENSG00000123106	0	253	0	12	4.4629	1	12	28257199	28550165	253
SAMD13_5	30	30	30	31	1.30238e-06	31.8546	5.38072	7.41901e-08	1.33118e-06	1	SAMD13	9	1	1403	ENST00000370668	ENSG00000203943	0	1	0	4	0.028348	0.0293919	1	84302650	84350796	1	31	SAMD13	9	2	1403	ENST00000370668	ENSG00000203943	0	31	0	4	0.909707	1	1	84302650	84350796	31
SLC7A5_1	3082	3082	3082	30.6346	0.000133799	31.4792	54.5191	0	0	104	SLC7A5	3	2	3983	ENST00000565644	ENSG00000103257	3	104	0.0288462	10	1.03849	0.0057274	16	87830022	87863639	104	3186	SLC7A5	3	2	3983	ENST00000565644	ENSG00000103257	3	3186	0.00094162	10	32.9331	0.356743	16	87830022	87863639	3186
CDC42EP3_2	904	904	904	30.1613	3.92459e-05	30.9928	29.5114	0	0	31	CDC42EP3	6	3	5124	ENST00000611976	ENSG00000163171	1	31	0.0322581	2	0.240621	0.0141854	2	37641881	37672535	31	935	CDC42EP3	6	1	5124	ENST00000611976	ENSG00000163171	0	935	0	2	7.51277	0.482648	2	37641881	37672535	935
ELMO2_3	58	58	58	30	2.518e-06	30.8271	7.47377	7.79377e-14	2.39943e-12	2	ELMO2	18	5	2158	ENST00000452857	ENSG00000062598	0	2	0	7	0.0368603	0.00841676	20	46366053	46373515	2	60	ELMO2	18	5	2158	ENST00000452857	ENSG00000062598	0	60	0	7	1.14471	0.184803	20	46366053	46373515	60
BPNT1_5	85	85	85	29.3333	3.69026e-06	30.142	9.04097	0	0	3	BPNT1	11	3	2357	ENST00000414869	ENSG00000162813	0	3	0	8	0.0506223	0.0054755	1	220057481	220089853	3	88	BPNT1	11	3	2357	ENST00000414869	ENSG00000162813	0	88	0	8	1.53717	0.117839	1	220057481	220089853	88
RUFY1_2	28	28	28	29	1.21563e-06	29.7995	5.18703	2.13672e-07	3.63926e-06	1	RUFY1	14	7	984	ENST00000502434	ENSG00000176783	0	1	0	11	0.040419	0.0015073	5	179577112	179607628	1	29	RUFY1	14	4	984	ENST00000502434	ENSG00000176783	0	29	0	11	1.21339	0.0479298	5	179577112	179607628	29
SLC35E1_7	302	302	302	28.4545	1.31117e-05	29.239	17.0242	0	0	11	SLC35E1	11	2	3691	ENST00000409648	ENSG00000127526	0	11	0	6	0.11853	0.0087687	19	16550849	16571536	11	313	SLC35E1	11	2	3691	ENST00000409648	ENSG00000127526	0	313	0	6	3.49139	0.415769	19	16550849	16571536	313
CAMKK2_12	109	109	109	28.25	4.73239e-06	29.0288	10.2251	0	0	4	CAMKK2	16	4	5304	ENST00000337174	ENSG00000110931	0	4	0	16	0.0299942	0.00587758	12	121237696	121298057	4	113	CAMKK2	16	2	5304	ENST00000337174	ENSG00000110931	0	113	0	16	0.877147	0.162853	12	121237696	121298057	113
MFF_16	27	27	27	28	1.17225e-06	28.7719	5.08747	3.62876e-07	6.02056e-06	1	MFF	27	8	729	ENST00000456345	ENSG00000168958	0	1	0	4	0.0545573	0.00529658	2	227340291	227357381	1	28	MFF	27	11	729	ENST00000456345	ENSG00000168958	0	28	0	4	1.58135	0.178092	2	227340291	227357381	28
ST7L_11	80	80	80	27.6667	3.47339e-06	28.4294	8.75353	0	0	3	ST7L	28	7	1866	ENST00000343210	ENSG00000007341	0	3	0	14	0.0639425	0.0235703	1	112541789	112619189	3	83	ST7L	28	8	1866	ENST00000343210	ENSG00000007341	0	83	0	14	1.83132	0.880707	1	112541789	112619189	83
APLP2_23	3553	3553	3553	26.9343	0.000154266	27.6769	58.2825	0	0	137	APLP2	25	9	3687	ENST00000278756	ENSG00000084234	1	137	0.00729927	17	1.47784	0.0100476	11	130070567	130144804	137	3690	APLP2	25	9	3687	ENST00000278756	ENSG00000084234	0	3690	0	17	41.2051	0.283739	11	130070567	130144804	3690
FYN_27	273	273	273	25.8182	1.18538e-05	26.53	16.1298	0	0	11	FYN	29	8	3234	ENST00000368682	ENSG00000010810	0	11	0	14	0.13528	0.0138696	6	111660331	111873067	11	284	FYN	29	7	3234	ENST00000368682	ENSG00000010810	0	284	0	14	3.61556	0.482806	6	111660331	111873067	284
SMARCD2_8	988	988	988	25.7	4.28998e-05	26.4085	30.6798	0	0	40	SMARCD2	12	6	2342	ENST00000613943	ENSG00000108604	1	40	0.025	14	0.679287	0.0119187	17	63832080	63842674	40	1028	SMARCD2	12	3	2342	ENST00000613943	ENSG00000108604	0	1028	0	14	18.0719	0.503448	17	63832080	63842674	1028
NDFIP2_6	122	122	122	25.4	5.29742e-06	26.1002	10.776	0	0	5	NDFIP2	6	1	4648	ENST00000612570	ENSG00000102471	0	5	0	8	0.0427843	0.00816993	13	79481123	79556070	5	127	NDFIP2	6	3	4648	ENST00000612570	ENSG00000102471	1	127	0.00787402	8	1.12495	0.0824675	13	79481123	79556070	127
CCNE2_5	24	24	24	25	1.04213e-06	25.6892	4.77656	1.78318e-06	2.71234e-05	1	CCNE2	9	3	3330	ENST00000520509	ENSG00000175305	1	1	1	12	0.0119436	0.00130465	8	94879769	94896678	1	25	CCNE2	9	4	3330	ENST00000520509	ENSG00000175305	5	25	0.2	12	0.309096	0.0167489	8	94879769	94896678	25
USP19_8	168	168	168	25	7.29493e-06	25.6892	12.6376	0	0	7	USP19	15	2	4474	ENST00000398898	ENSG00000172046	0	7	0	26	0.0622275	0.00509902	3	49108045	49119287	7	175	USP19	15	2	4474	ENST00000398898	ENSG00000172046	0	175	0	26	1.61042	0.189377	3	49108045	49119287	175
MAP3K4_14	71	71	71	24.6667	3.08303e-06	25.3467	8.21128	2.22045e-16	8.09408e-15	3	MAP3K4	16	5	5490	ENST00000392142	ENSG00000085511	0	3	0	27	0.0217335	0.00575237	6	160991783	161117385	3	74	MAP3K4	16	3	5490	ENST00000392142	ENSG00000085511	0	74	0	27	0.554954	0.118953	6	160991783	161117385	74
ZEB2_6	140	140	140	24.3333	6.07931e-06	25.0042	11.5242	0	0	6	ZEB2	31	8	2564	ENST00000629520	ENSG00000169554	0	6	0	3	0.0930708	0.00707173	2	144511388	144520364	6	146	ZEB2	31	11	2564	ENST00000629520	ENSG00000169554	0	146	0	3	2.3444	0.119432	2	144511388	144520364	146
STMN1_4	2119	2119	2119	24.0326	9.2016e-05	24.6952	44.8132	0	0	92	STMN1	9	6	1137	ENST00000357865	ENSG00000117632	0	92	0	5	3.21816	0.0153656	1	25900594	25906991	92	2211	STMN1	9	7	1137	ENST00000357865	ENSG00000117632	0	2211	0	5	80.0619	0.273206	1	25900594	25906991	2211
CMTM3_1	23	23	23	24	9.9876e-07	24.6617	4.66842	3.03528e-06	4.47227e-05	1	CMTM3	15	9	1950	ENST00000566756	ENSG00000140931	0	1	0	5	0.020396	0.000643187	16	66604740	66613849	1	24	CMTM3	15	7	1950	ENST00000566756	ENSG00000140931	0	24	0	5	0.506727	0.0169176	16	66604740	66613849	24
MSH5_16	23	23	23	24	9.9876e-07	24.6617	4.66842	3.03528e-06	4.47227e-05	1	MSH5	19	5	2669	ENST00000375740	ENSG00000204410	0	1	0	25	0.0149016	0.00693748	6	31740020	31762676	1	24	MSH5	19	9	2669	ENST00000375740	ENSG00000204410	1	24	0.0416667	25	0.37022	0.134065	6	31740020	31762676	24
PPP2R5C_21	23	23	23	24	9.9876e-07	24.6617	4.66842	3.03528e-06	4.47227e-05	1	PPP2R5C	32	16	759	ENST00000557621	ENSG00000078304	1	1	1	6	0.0524009	0.00426866	14	101809833	101893053	1	24	PPP2R5C	32	13	759	ENST00000557621	ENSG00000078304	3	24	0.125	6	1.30187	0.0623423	14	101809833	101893053	24
XPOT_3	23	23	23	24	9.9876e-07	24.6617	4.66842	3.03528e-06	4.47227e-05	1	XPOT	6	4	787	ENST00000538086	ENSG00000184575	0	1	0	7	0.0505365	0.00171109	12	64424703	64431679	1	24	XPOT	6	4	787	ENST00000538086	ENSG00000184575	2	24	0.0833333	7	1.25555	0.0294576	12	64424703	64431679	24
GSPT1_6	1053	1053	1053	23.8913	4.57261e-05	24.55	31.5824	0	0	46	GSPT1	10	5	1962	ENST00000563468	ENSG00000103342	0	46	0	13	0.932479	0.0315414	16	11872683	11897888	46	1099	GSPT1	10	3	1962	ENST00000563468	ENSG00000103342	0	1099	0	13	23.062	1	16	11872683	11897888	1099
HPSE_4	22	22	22	23	9.55386e-07	23.6341	4.55776	5.17008e-06	7.37969e-05	1	HPSE	7	3	1458	ENST00000513463	ENSG00000173083	0	1	0	11	0.0272786	0.0136435	4	83295343	83334782	1	23	HPSE	7	2	1458	ENST00000513463	ENSG00000173083	0	23	0	11	0.649483	0.287754	4	83295343	83334782	23
ARL6IP6_5	505	505	505	22.9565	2.19305e-05	23.5894	21.835	0	0	23	ARL6IP6	5	4	1308	ENST00000495469	ENSG00000177917	5	23	0.217391	4	0.699359	0.0371132	2	152717892	152760764	23	528	ARL6IP6	5	4	1308	ENST00000495469	ENSG00000177917	4	528	0.00757576	4	16.6197	1	2	152717892	152760764	528
SLBP_2	1199	1199	1199	22.8	5.20691e-05	23.4286	33.6353	0	0	55	SLBP	6	4	1623	ENST00000429429	ENSG00000163950	3	55	0.0545455	7	1.3478	0.0220528	4	1692799	1712318	55	1254	SLBP	6	4	1623	ENST00000429429	ENSG00000163950	1	1254	0.000797448	7	31.8109	0.511902	4	1692799	1712318	1254
CDKN3_8	130	130	130	22.6667	5.64557e-06	23.2916	11.0724	0	0	6	CDKN3	12	6	637	ENST00000395577	ENSG00000100526	0	6	0	6	0.374621	0.0123514	14	54408563	54420214	6	136	CDKN3	12	6	637	ENST00000395577	ENSG00000100526	0	136	0	6	8.79016	0.220157	14	54408563	54420214	136
CEP170_20	346	346	346	22.625	1.50259e-05	23.2487	18.0624	0	0	16	CEP170	25	5	2972	ENST00000468254	ENSG00000143702	0	16	0	5	0.214117	0.0528647	1	243124428	243140363	16	362	CEP170	25	6	2972	ENST00000468254	ENSG00000143702	0	362	0	5	5.01484	1	1	243124428	243140363	362
UBLCP1_2	64	64	64	22.3333	2.77941e-06	22.949	7.76395	8.21565e-15	2.71212e-13	3	UBLCP1	3	1	1558	ENST00000519276	ENSG00000164332	0	3	0	5	0.0765833	0.00719673	5	159274541	159286036	3	67	UBLCP1	3	2	1558	ENST00000519276	ENSG00000164332	1	67	0.0149254	5	1.77054	0.106266	5	159274541	159286036	67
FTH1_5	3463	3463	3463	22.1159	0.000150394	22.7256	57.0887	0	0	164	FTH1	12	11	825	ENST00000620041	ENSG00000167996	2	164	0.0121951	5	7.90624	0.0163791	11	61964565	61967631	164	3627	FTH1	12	9	825	ENST00000620041	ENSG00000167996	1	3627	0.00027571	5	181.005	0.457776	11	61964565	61967631	3627
DIABLO_1	21	21	21	22	9.12012e-07	22.6065	4.44442	8.81279e-06	0.000121701	1	DIABLO	15	7	732	ENST00000541656	ENSG00000184047	1	1	1	6	0.0543337	0.00427432	12	122208505	122225973	1	22	DIABLO	15	4	732	ENST00000541656	ENSG00000184047	3	22	0.136364	6	1.2374	0.0703205	12	122208505	122225973	22
NFIX_13	21	21	21	22	9.12012e-07	22.6065	4.44442	8.81279e-06	0.000121701	1	NFIX	14	5	1509	ENST00000592199	ENSG00000008441	0	1	0	11	0.0263567	0.00631349	19	12995837	13094649	1	22	NFIX	14	2	1509	ENST00000592199	ENSG00000008441	0	22	0	11	0.600248	0.153053	19	12995837	13094649	22
RAP1GDS1_17	21	21	21	22	9.12012e-07	22.6065	4.44442	8.81279e-06	0.000121701	1	RAP1GDS1	21	8	2085	ENST00000380158	ENSG00000138698	0	1	0	14	0.0190754	0.00276719	4	98261416	98442373	1	22	RAP1GDS1	21	8	2085	ENST00000380158	ENSG00000138698	0	22	0	14	0.434424	0.0399591	4	98261416	98442373	22
TESK2_3	21	21	21	22	9.12012e-07	22.6065	4.44442	8.81279e-06	0.000121701	1	TESK2	4	1	2600	ENST00000372084	ENSG00000070759	0	1	0	9	0.015297	0.00862998	1	45343882	45457799	1	22	TESK2	4	0	2600	ENST00000372084	ENSG00000070759	0	22	0	9	0.348375	0.265416	1	45343882	45457799	22
ZNF226_16	21	21	21	22	9.12012e-07	22.6065	4.44442	8.81279e-06	0.000121701	1	ZNF226	19	6	716	ENST00000413984	ENSG00000167380	0	1	0	6	0.0555479	0.0257727	19	44165102	44175158	1	22	ZNF226	19	2	716	ENST00000413984	ENSG00000167380	0	22	0	6	1.26505	0.469124	19	44165102	44175158	22
CD36_16	62	62	62	21.6667	2.69266e-06	22.264	7.63144	2.30926e-14	7.3513e-13	3	CD36	23	4	499	ENST00000441109	ENSG00000135218	0	3	0	4	0.239112	0.0120661	7	80638642	80656683	3	65	CD36	23	5	499	ENST00000441109	ENSG00000135218	2	65	0.0307692	4	5.36303	0.20377	7	80638642	80656683	65
HAUS2_10	61	61	61	21.3333	2.64929e-06	21.9215	7.56434	3.90799e-14	1.22514e-12	3	HAUS2	10	5	1702	ENST00000568876	ENSG00000137814	1	3	0.333333	5	0.0701039	0.0123416	15	42548827	42567858	3	64	HAUS2	10	6	1702	ENST00000568876	ENSG00000137814	6	64	0.09375	5	1.54817	0.156145	15	42548827	42567858	64
IFIT2_1	81	81	81	21.25	3.51793e-06	21.8358	8.71507	0	0	4	IFIT2	2	0	3038	ENST00000611722	ENSG00000119922	0	4	0	3	0.0523664	0.0429328	10	89302045	89308919	4	85	IFIT2	2	0	3038	ENST00000611722	ENSG00000119922	0	85	0	3	1.15194	1	10	89302045	89308919	85
FAM83D_1	161	161	161	21.125	6.99248e-06	21.7074	12.2836	0	0	8	FAM83D	3	0	2361	ENST00000619850	ENSG00000101447	0	8	0	4	0.134764	0.0185064	20	38926425	38953106	8	169	FAM83D	3	0	2361	ENST00000619850	ENSG00000101447	0	169	0	4	2.94705	0.768058	20	38926425	38953106	169
BPGM_4	20	20	20	21	8.68639e-07	21.5789	4.32819	1.50339e-05	0.000199997	1	BPGM	4	3	2051	ENST00000393132	ENSG00000172331	1	1	1	4	0.0193916	0.00316557	7	134646830	134679813	1	21	BPGM	4	2	2051	ENST00000393132	ENSG00000172331	3	21	0.142857	4	0.421552	0.0562658	7	134646830	134679813	21
MAP3K1_2	320	320	320	21	1.38982e-05	21.5789	17.3128	0	0	16	MAP3K1	2	2	3713	ENST00000469188	ENSG00000095015	2	16	0.125	3	0.171386	0.0289384	5	56885952	56896152	16	336	MAP3K1	2	2	3713	ENST00000469188	ENSG00000095015	2	336	0.00595238	3	3.72573	0.637634	5	56885952	56896152	336
CPEB2_6	157	157	157	20.625	6.81899e-06	21.1936	12.1165	0	0	8	CPEB2	9	3	5524	ENST00000382395	ENSG00000137449	0	8	0	11	0.0575992	0.032703	4	15003935	15070151	8	165	CPEB2	9	3	5524	ENST00000382395	ENSG00000137449	0	165	0	11	1.22978	0.458362	4	15003935	15070151	165
POLI_14	39	39	39	20.5	1.6939e-06	21.0652	6.03717	1.56844e-09	3.37163e-08	2	POLI	16	5	2705	ENST00000579434	ENSG00000101751	0	2	0	9	0.0294065	0.0577279	18	54269566	54294724	2	41	POLI	16	4	2705	ENST00000579434	ENSG00000101751	1	41	0.0243902	9	0.624042	0.893833	18	54269566	54294724	41
POLE4_3	228	228	228	20	9.90318e-06	20.5514	14.5799	0	0	12	POLE4	6	5	528	ENST00000465242	ENSG00000115350	4	12	0.333333	4	0.903915	0.017963	2	74959005	74969723	12	240	POLE4	6	4	528	ENST00000465242	ENSG00000115350	7	240	0.0291667	4	18.7144	0.433695	2	74959005	74969723	240
TMBIM4_1_1	19	19	19	20	8.25265e-07	20.5514	4.20884	2.56686e-05	0.000328934	1	TMBIM4_1	16	8	851	ENST00000613669	ENSG00000155957	1	1	1	9	0.0467359	0.00211447	12	66137833	66169963	1	20	TMBIM4_1	16	7	851	ENST00000613669	ENSG00000155957	3	20	0.15	9	0.967605	0.0330458	12	66137833	66169963	20
VIMP_3	19	19	19	20	8.25265e-07	20.5514	4.20884	2.56686e-05	0.000328934	1	VIMP	8	6	764	ENST00000531964	ENSG00000131871	0	1	0	7	0.0520579	0.00320613	15	101271416	101277314	1	20	VIMP	8	3	764	ENST00000531964	ENSG00000131871	0	20	0	7	1.07779	0.0565445	15	101271416	101277314	20
CLINT1_3	718	718	718	19.8947	3.11866e-05	20.4432	25.8666	0	0	38	CLINT1	10	5	3344	ENST00000530742	ENSG00000113282	1	38	0.0263158	12	0.451958	0.024663	5	157786286	157859133	38	756	CLINT1	10	8	3344	ENST00000530742	ENSG00000113282	1	756	0.00132275	12	9.30793	0.410181	5	157786286	157859133	756
P4HB_10	3333	3333	3333	19.8305	0.000144771	20.3772	55.7237	0	0	177	P4HB	24	21	1669	ENST00000415593	ENSG00000185624	3	177	0.0169492	7	4.21791	0.0053668	17	81843165	81847327	177	3510	P4HB	24	19	1669	ENST00000415593	ENSG00000185624	4	3510	0.0011396	7	86.5861	0.151734	17	81843165	81847327	3510
FAM161A_4	75	75	75	19.75	3.25769e-06	20.2945	8.35697	0	0	4	FAM161A	7	1	3684	ENST00000405894	ENSG00000170264	0	4	0	6	0.0431838	0.107492	2	61824855	61854143	4	79	FAM161A	7	2	3684	ENST00000405894	ENSG00000170264	0	79	0	6	0.882887	1	2	61824855	61854143	79
PLXDC2_2	37	37	37	19.5	1.60716e-06	20.0376	5.86604	4.46334e-09	9.18305e-08	2	PLXDC2	3	1	1903	ENST00000377238	ENSG00000120594	0	2	0	13	0.0417995	0.0436153	10	20043319	20280357	2	39	PLXDC2	3	1	1903	ENST00000377238	ENSG00000120594	0	39	0	13	0.843769	1	10	20043319	20280357	39
CISD2_2	129	129	129	19.4286	5.60336e-06	19.9642	10.9511	0	0	7	CISD2	3	3	808	ENST00000503643	ENSG00000145354	1	7	0.142857	3	0.344562	0.0189115	4	102869335	102887756	7	136	CISD2	3	3	808	ENST00000503643	ENSG00000145354	2	136	0.0147059	3	6.92987	0.282389	4	102869335	102887756	136
CDK5RAP2_2	256	256	256	19.2857	1.112e-05	19.8174	15.4214	0	0	14	CDK5RAP2	19	9	6228	ENST00000349780	ENSG00000136861	0	14	0	38	0.0894046	0.0120987	9	120388869	120580158	14	270	CDK5RAP2	19	8	6228	ENST00000349780	ENSG00000136861	0	270	0	38	1.78489	0.245473	9	120388869	120580158	270
HDAC2_4	384	384	384	19.2857	1.668e-05	19.8174	18.8873	0	0	21	HDAC2	17	8	2000	ENST00000519108	ENSG00000196591	1	21	0.047619	14	0.417609	0.00562086	6	113940717	113970724	21	405	HDAC2	17	11	2000	ENST00000519108	ENSG00000196591	1	405	0.00246914	14	8.33724	0.0816425	6	113940717	113970724	405
RNASEH2B_1	1072	1072	1072	19.1695	4.65653e-05	19.698	31.5481	0	0	59	RNASEH2B	9	5	971	ENST00000495244	ENSG00000136104	1	59	0.0169492	10	2.41665	0.0560167	13	50928361	50956495	59	1131	RNASEH2B	9	6	971	ENST00000495244	ENSG00000136104	1	1131	0.000884173	10	47.9558	0.943992	13	50928361	50956495	1131
C5orf63_2	18	18	18	19	7.81891e-07	19.5238	4.08611	4.38669e-05	0.000540268	1	C5orf63	8	2	966	ENST00000296662	ENSG00000164241	0	1	0	5	0.0411721	0.0897663	5	127051303	127073492	1	19	C5orf63	8	4	966	ENST00000296662	ENSG00000164241	7	19	0.368421	5	0.809793	1	5	127051303	127073492	19
CYP19A1_6	18	18	18	19	7.81891e-07	19.5238	4.08611	4.38669e-05	0.000540268	1	CYP19A1	21	2	4417	ENST00000396402	ENSG00000137869	0	1	0	10	0.00900436	0.0284547	15	51208056	51338610	1	19	CYP19A1	21	1	4417	ENST00000396402	ENSG00000137869	0	19	0	10	0.177102	0.636631	15	51208056	51338610	19
PTTG1IP_2	36	36	36	19	1.56378e-06	19.5238	5.77863	7.53108e-09	1.51403e-07	2	PTTG1IP	7	6	2413	ENST00000397887	ENSG00000183255	1	2	0.5	4	0.032965	0.000457247	21	44849584	44873709	2	38	PTTG1IP	7	6	2413	ENST00000397887	ENSG00000183255	2	38	0.0526316	4	0.648371	0.00949838	21	44849584	44873709	38
ZNF778_6	18	18	18	19	7.81891e-07	19.5238	4.08611	4.38669e-05	0.000540268	1	ZNF778	7	2	1431	ENST00000567651	ENSG00000170100	0	1	0	5	0.0277933	0.0595488	16	89221071	89227790	1	19	ZNF778	7	4	1431	ENST00000567651	ENSG00000170100	4	19	0.210526	5	0.546653	0.709015	16	89221071	89227790	19
TMEM123_8	1242	1242	1242	18.7429	5.39516e-05	19.2596	33.9184	0	0	70	TMEM123	8	3	3321	ENST00000361236	ENSG00000152558	2	70	0.0285714	4	0.838319	0.0161158	11	102396331	102452839	70	1312	TMEM123	8	3	3321	ENST00000361236	ENSG00000152558	5	1312	0.00381098	4	16.2653	0.240341	11	102396331	102452839	1312
TGIF2_3	88	88	88	18.6	3.82271e-06	19.1128	9.02479	0	0	5	TGIF2	8	4	3344	ENST00000611732	ENSG00000118707	0	5	0	3	0.0594681	0.0064958	20	36574553	36593945	5	93	TGIF2	8	2	3344	ENST00000611732	ENSG00000118707	0	93	0	3	1.14502	0.109129	20	36574553	36593945	93
AHI1_6	17	17	17	18	7.38517e-07	18.4962	3.9597	7.50433e-05	0.00088603	1	AHI1	17	2	2340	ENST00000367799	ENSG00000135541	0	1	0	17	0.0169967	0.0257301	6	135285291	135448414	1	18	AHI1	17	5	2340	ENST00000367799	ENSG00000135541	0	18	0	17	0.316704	0.666947	6	135285291	135448414	18
KIF15_7	85	85	85	18	3.69259e-06	18.4962	8.85417	0	0	5	KIF15	7	2	2441	ENST00000453693	ENSG00000163808	0	5	0	17	0.0814671	0.0126345	3	44814970	44853254	5	90	KIF15	7	2	2441	ENST00000453693	ENSG00000163808	0	90	0	17	1.518	0.199247	3	44814970	44853254	90
RFC5_7	17	17	17	18	7.38517e-07	18.4962	3.9597	7.50433e-05	0.00088603	1	RFC5	9	6	1061	ENST00000543153	ENSG00000111445	1	1	1	6	0.0374856	0.0020337	12	118026889	118033130	1	18	RFC5	9	6	1061	ENST00000543153	ENSG00000111445	7	18	0.388889	6	0.698481	0.0357217	12	118026889	118033130	18
SVBP_2	17	17	17	18	7.38517e-07	18.4962	3.9597	7.50433e-05	0.00088603	1	SVBP	3	3	650	ENST00000372522	ENSG00000177868	1	1	1	3	0.0611881	0.00150417	1	42807051	42816804	1	18	SVBP	3	3	650	ENST00000372522	ENSG00000177868	6	18	0.333333	3	1.14014	0.019572	1	42807051	42816804	18
RPL8_2	169	169	169	17.9	7.3418e-06	18.3935	12.481	0	0	10	RPL8	14	13	698	ENST00000531975	ENSG00000161016	0	10	0	5	0.569803	0.000210799	8	144789765	144792057	10	179	RPL8	14	12	698	ENST00000531975	ENSG00000161016	0	179	0	5	10.5583	0.00441514	8	144789765	144792057	179
SF3B3_13	33	33	33	17.5	1.43366e-06	17.9825	5.50839	3.62141e-08	6.71716e-07	2	SF3B3	15	5	575	ENST00000572365	ENSG00000189091	0	2	0	5	0.138338	0.00491019	16	70538394	70548512	2	35	SF3B3	15	6	575	ENST00000572365	ENSG00000189091	0	35	0	5	2.5061	0.0904161	16	70538394	70548512	35
NUDT4_6	1775	1775	1775	17.1364	7.71164e-05	17.6088	40.3518	0	0	110	NUDT4	7	3	3607	ENST00000549992	ENSG00000173598	0	110	0	5	1.21291	0.0597697	12	93378549	93402301	110	1885	NUDT4	7	3	3607	ENST00000549992	ENSG00000173598	0	1885	0	5	21.5161	1	12	93378549	93402301	1885
CAST_26	177	177	177	17.0909	7.68995e-06	17.5621	12.7402	0	0	11	CAST	44	8	2972	ENST00000338252	ENSG00000153113	0	11	0	31	0.147206	0.0209782	5	96662072	96773233	11	188	CAST	44	9	2972	ENST00000338252	ENSG00000153113	0	188	0	31	2.60439	0.359441	5	96662072	96773233	188
MON2_11	16	16	16	17	6.95144e-07	17.4687	3.82928	0.00012852	0.00144884	1	MON2	13	3	5708	ENST00000547095	ENSG00000061987	0	1	0	36	0.00696781	0.0049719	12	62466847	62592865	1	17	MON2	13	3	5708	ENST00000547095	ENSG00000061987	1	17	0.0588235	36	0.12262	0.117031	12	62466847	62592865	17
EIF3H_7	382	382	382	16.9167	1.65967e-05	17.383	18.7054	0	0	24	EIF3H	12	8	2041	ENST00000276682	ENSG00000147677	0	24	0	10	0.46768	0.00240775	8	116644832	116766255	24	406	EIF3H	12	9	2041	ENST00000276682	ENSG00000147677	1	406	0.00246305	10	8.18994	0.031885	8	116644832	116766255	406
XAGE1B_4	333	333	333	16.8571	1.44679e-05	17.3219	17.461	0	0	21	XAGE1B	6	2	733	ENST00000375612	ENSG00000204382	0	21	0	4	1.13945	0.136591	X	52512076	52517012	21	354	XAGE1B	6	2	733	ENST00000375612	ENSG00000204382	0	354	0	4	19.8837	0.646033	X	52512076	52517012	354
C12orf75_7	78	78	78	16.6	3.38897e-06	17.0576	8.44317	0	0	5	C12orf75	8	4	802	ENST00000548336	ENSG00000235162	0	5	0	5	0.247957	0.0227706	12	105353508	105371203	5	83	C12orf75	8	3	802	ENST00000548336	ENSG00000235162	0	83	0	5	4.2609	0.406233	12	105353508	105371203	83
RAD17_12	31	31	31	16.5	1.34691e-06	16.9549	5.32089	1.0326e-07	1.82797e-06	2	RAD17	20	3	3057	ENST00000616683	ENSG00000152942	0	2	0	18	0.0260205	0.00734892	5	69370059	69414799	2	33	RAD17	20	7	3057	ENST00000616683	ENSG00000152942	0	33	0	18	0.444443	0.108059	5	69370059	69414799	33
SC5D_3	449	449	449	16.4828	1.95086e-05	16.9372	20.2489	0	0	29	SC5D	9	1	2258	ENST00000392789	ENSG00000109929	0	29	0	5	0.510804	0.0518799	11	121292851	121308633	29	478	SC5D	9	4	2258	ENST00000392789	ENSG00000109929	1	478	0.00209205	5	8.71568	1	11	121292851	121308633	478
GRSF1_2	967	967	967	16.1094	4.20169e-05	16.5535	29.6757	0	0	64	GRSF1	8	6	2682	ENST00000545193	ENSG00000132463	0	64	0	11	0.949077	0.0684733	4	70819532	70839880	64	1031	GRSF1	8	4	2682	ENST00000545193	ENSG00000132463	0	1031	0	11	15.827	0.965138	4	70819532	70839880	1031
CXorf40A_7	15	15	15	16	6.5177e-07	16.4411	3.69444	0.000220373	0.00237337	1	CXorf40A	12	6	887	ENST00000428236	ENSG00000197620	0	1	0	4	0.0448391	0.00699883	X	149542018	149547309	1	16	CXorf40A	12	6	887	ENST00000428236	ENSG00000197620	1	16	0.0625	4	0.742667	0.118816	X	149542018	149547309	16
ERGIC2_9	105	105	105	16	4.56239e-06	16.4411	9.77458	0	0	7	ERGIC2	12	4	565	ENST00000549182	ENSG00000087502	0	7	0	3	0.492754	0.0414775	12	29340856	29343282	7	112	ERGIC2	12	5	565	ENST00000549182	ENSG00000087502	0	112	0	3	8.16145	0.59469	12	29340856	29343282	112
ERP27_1	15	15	15	16	6.5177e-07	16.4411	3.69444	0.000220373	0.00237337	1	ERP27	3	1	993	ENST00000540097	ENSG00000139055	0	1	0	5	0.0400526	0.0502566	12	14914411	14929125	1	16	ERP27	3	1	993	ENST00000540097	ENSG00000139055	0	16	0	5	0.663389	1	12	14914411	14929125	16
JMJD8_11	15	15	15	16	6.5177e-07	16.4411	3.69444	0.000220373	0.00237337	1	JMJD8	16	10	633	ENST00000564436	ENSG00000161999	1	1	1	3	0.0628314	0.00464885	16	682574	683586	1	16	JMJD8	16	8	633	ENST00000564436	ENSG00000161999	2	16	0.125	3	1.04067	0.103335	16	682574	683586	16
MPV17_3	15	15	15	16	6.5177e-07	16.4411	3.69444	0.000220373	0.00237337	1	MPV17	22	13	575	ENST00000428910	ENSG00000115204	1	1	1	9	0.0691691	0.00208571	2	27311934	27323072	1	16	MPV17	22	13	575	ENST00000428910	ENSG00000115204	3	16	0.1875	9	1.14564	0.0300701	2	27311934	27323072	16
BCOR_12	328	328	328	15.9091	1.42522e-05	16.3477	17.2699	0	0	22	BCOR	12	3	2189	ENST00000442018	ENSG00000183337	2	22	0.0909091	7	0.399721	0.0381179	X	40051254	40062937	22	350	BCOR	12	4	2189	ENST00000442018	ENSG00000183337	4	350	0.0114286	7	6.58294	0.721929	X	40051254	40062937	350
NOL8_18	104	104	104	15.8571	4.51902e-06	16.2943	9.72259	0	0	7	NOL8	29	6	3393	ENST00000542053	ENSG00000198000	0	7	0	16	0.082053	0.0208794	9	92297835	92325333	7	111	NOL8	29	6	3393	ENST00000542053	ENSG00000198000	0	111	0	16	1.3469	0.298615	9	92297835	92325333	111
CAST_19	103	103	103	15.7143	4.47564e-06	16.1475	9.67033	0	0	7	CAST	44	8	2425	ENST00000508608	ENSG00000153113	0	7	0	31	0.114807	0.016361	5	96663052	96772692	7	110	CAST	44	9	2425	ENST00000508608	ENSG00000153113	0	110	0	31	1.86758	0.25775	5	96663052	96772692	110
KANSL2_15	29	29	29	15.5	1.26017e-06	15.9273	5.12684	2.94651e-07	4.94935e-06	2	KANSL2	15	7	831	ENST00000547087	ENSG00000139620	0	2	0	5	0.0957214	0.0157645	12	48653833	48669225	2	31	KANSL2	15	4	831	ENST00000547087	ENSG00000139620	0	31	0	5	1.53588	0.216105	12	48653833	48669225	31
SUMO1_1	29	29	29	15.5	1.26017e-06	15.9273	5.12684	2.94651e-07	4.94935e-06	2	SUMO1	10	6	1071	ENST00000392245	ENSG00000116030	1	2	0.5	6	0.0742713	0.00136523	2	202206186	202238599	2	31	SUMO1	10	7	1071	ENST00000392245	ENSG00000116030	11	31	0.354839	6	1.19171	0.0132084	2	202206186	202238599	31
COQ3_3	43	43	43	15.3333	1.86856e-06	15.7561	6.23862	4.4146e-10	9.99508e-09	3	COQ3	4	3	646	ENST00000369240	ENSG00000132423	2	3	0.666667	3	0.184701	0.0298062	6	99369403	99377454	3	46	COQ3	4	3	646	ENST00000369240	ENSG00000132423	15	46	0.326087	3	2.93172	0.389598	6	99369403	99377454	46
SPG21_12	442	442	442	15.2581	1.92073e-05	15.6787	19.9955	0	0	31	SPG21	14	8	1613	ENST00000433215	ENSG00000090487	2	31	0.0645161	9	0.764377	0.0129932	15	64963026	64989474	31	473	SPG21	14	7	1613	ENST00000433215	ENSG00000090487	5	473	0.0105708	9	12.0733	0.221146	15	64963026	64989474	473
PHAX_5	57	57	57	15.25	2.47696e-06	15.6704	7.18027	6.95888e-13	1.99416e-11	4	PHAX	5	1	847	ENST00000511371	ENSG00000164902	0	4	0	3	0.187826	0.0290535	5	126608356	126625209	4	61	PHAX	5	1	847	ENST00000511371	ENSG00000164902	0	61	0	3	2.96513	0.425954	5	126608356	126625209	61
CCDC169_12	14	14	14	15	6.08396e-07	15.4135	3.55472	0.000378386	0.00386497	1	CCDC169	13	2	708	ENST00000239859	ENSG00000242715	0	1	0	8	0.0561755	0.109766	13	36231161	36297751	1	15	CCDC169	13	3	708	ENST00000239859	ENSG00000242715	0	15	0	8	0.872279	1	13	36231161	36297751	15
DAAM1_3	14	14	14	15	6.08396e-07	15.4135	3.55472	0.000378386	0.00386497	1	DAAM1	13	1	1430	ENST00000553307	ENSG00000100592	0	1	0	6	0.0278128	0.0451127	14	59355160	59369434	1	15	DAAM1	13	2	1430	ENST00000553307	ENSG00000100592	0	15	0	6	0.43187	0.464902	14	59355160	59369434	15
EIF4EBP1_1	126	126	126	15	5.47556e-06	15.4135	10.6642	0	0	9	EIF4EBP1	2	2	695	ENST00000520657	ENSG00000187840	2	9	0.222222	3	0.515036	0.00164778	8	38047338	38060365	9	135	EIF4EBP1	2	2	695	ENST00000520657	ENSG00000187840	1	135	0.00740741	3	7.99736	0.0284383	8	38047338	38060365	135
KMT2E_15	14	14	14	15	6.08396e-07	15.4135	3.55472	0.000378386	0.00386497	1	KMT2E	17	4	883	ENST00000479838	ENSG00000005483	1	1	1	2	0.0450422	0.0162862	7	105101470	105102649	1	15	KMT2E	17	6	883	ENST00000479838	ENSG00000005483	12	15	0.8	2	0.699404	0.196918	7	105101470	105102649	15
POC5_14	14	14	14	15	6.08396e-07	15.4135	3.55472	0.000378386	0.00386497	1	POC5	14	3	1728	ENST00000446329	ENSG00000152359	0	1	0	11	0.0230164	0.00530836	5	75674430	75712455	1	15	POC5	14	3	1728	ENST00000446329	ENSG00000152359	0	15	0	11	0.357392	0.0622153	5	75674430	75712455	15
TYROBP_1	14	14	14	15	6.08396e-07	15.4135	3.55472	0.000378386	0.00386497	1	TYROBP	9	9	620	ENST00000585901	ENSG00000011600	1	1	1	5	0.0641488	0.000356887	19	35904402	35908247	1	15	TYROBP	9	9	620	ENST00000585901	ENSG00000011600	7	15	0.466667	5	0.996087	0.00710545	19	35904402	35908247	15
VEZT_10	14	14	14	15	6.08396e-07	15.4135	3.55472	0.000378386	0.00386497	1	VEZT	41	2	2338	ENST00000548838	ENSG00000028203	0	1	0	10	0.0170112	0.00778501	12	95217798	95301170	1	15	VEZT	41	4	2338	ENST00000548838	ENSG00000028203	0	15	0	10	0.264146	0.099793	12	95217798	95301170	15
VRK1_4	14	14	14	15	6.08396e-07	15.4135	3.55472	0.000378386	0.00386497	1	VRK1	7	3	599	ENST00000557352	ENSG00000100749	1	1	1	4	0.0663978	0.00251788	14	96855303	96860922	1	15	VRK1	7	4	599	ENST00000557352	ENSG00000100749	3	15	0.2	4	1.03101	0.0241291	14	96855303	96860922	15
SMARCA2_4	193	193	193	14.7857	8.38742e-06	15.1933	13.186	0	0	14	SMARCA2	17	3	1831	ENST00000324954	ENSG00000080503	0	14	0	7	0.304102	0.0228234	9	2157679	2193621	14	207	SMARCA2	17	5	1831	ENST00000324954	ENSG00000080503	1	207	0.00483092	7	4.65457	0.232675	9	2157679	2193621	207
CLIP1_18	313	313	313	14.6087	1.36027e-05	15.0114	16.7787	0	0	23	CLIP1	19	4	5833	ENST00000302528	ENSG00000130779	0	23	0	24	0.156825	0.102071	12	122271433	122380560	23	336	CLIP1	19	4	5833	ENST00000302528	ENSG00000130779	0	336	0	24	2.37162	1	12	122271433	122380560	336
DCUN1D2_11	54	54	54	14.5	2.34684e-06	14.8997	6.96572	3.26716e-12	8.88313e-11	4	DCUN1D2	11	2	2626	ENST00000332592	ENSG00000150401	0	4	0	5	0.0605823	0.0351788	13	113455818	113490691	4	58	DCUN1D2	11	2	2626	ENST00000332592	ENSG00000150401	0	58	0	5	0.909349	0.602437	13	113455818	113490691	58
MSH6_8	40	40	40	14.3333	1.73844e-06	14.7285	5.99045	2.09256e-09	4.44205e-08	3	MSH6	15	2	846	ENST00000456246	ENSG00000116062	0	3	0	3	0.141036	0.00936765	2	47783127	47798920	3	43	MSH6	15	3	846	ENST00000456246	ENSG00000116062	1	43	0.0232558	3	2.09265	0.13591	2	47783127	47798920	43
TOR2A_1	40	40	40	14.3333	1.73844e-06	14.7285	5.99045	2.09256e-09	4.44205e-08	3	TOR2A	9	5	2211	ENST00000463577	ENSG00000160404	0	3	0	2	0.0539651	0.002291	9	127731524	127735294	3	43	TOR2A	9	4	2211	ENST00000463577	ENSG00000160404	0	43	0	2	0.800714	0.0404088	9	127731524	127735294	43
KIAA1551_8	53	53	53	14.25	2.30346e-06	14.6429	6.89279	5.47073e-12	1.45993e-10	4	KIAA1551	8	5	883	ENST00000543763	ENSG00000174718	0	4	0	2	0.180169	0.0337583	12	31987165	31993103	4	57	KIAA1551	8	6	883	ENST00000543763	ENSG00000174718	3	57	0.0526316	2	2.65773	0.334578	12	31987165	31993103	57
UPRT_7	185	185	185	14.2143	8.04043e-06	14.6062	12.8757	0	0	14	UPRT	8	4	1636	ENST00000530743	ENSG00000094841	1	14	0.0714286	7	0.340349	0.056859	X	75274727	75304572	14	199	UPRT	8	4	1636	ENST00000530743	ENSG00000094841	6	199	0.0301508	7	5.00803	1	X	75274727	75304572	199
MBNL1_19	2298	2298	2298	14.1314	9.98765e-05	14.521	45.3623	0	0	175	MBNL1	24	10	5147	ENST00000545754	ENSG00000152601	0	175	0	8	1.35227	0.0440209	3	152299404	152465779	175	2473	MBNL1	24	10	5147	ENST00000545754	ENSG00000152601	0	2473	0	8	19.7819	0.869467	3	152299404	152465779	2473
ACER3_12	13	13	13	14	5.65022e-07	14.386	3.40956	0.000650673	0.00630797	1	ACER3	14	5	2058	ENST00000525861	ENSG00000078124	1	1	1	13	0.0193257	0.0105133	11	76860934	77021346	1	14	ACER3	14	3	2058	ENST00000525861	ENSG00000078124	1	14	0.0714286	13	0.280079	0.0972684	11	76860934	77021346	14
BRIP1_4	26	26	26	14	1.13004e-06	14.386	4.82185	1.42233e-06	2.1838e-05	2	BRIP1	6	3	3969	ENST00000577598	ENSG00000136492	1	2	0.5	18	0.0200415	0.00634921	17	61684771	61861539	2	28	BRIP1	6	3	3969	ENST00000577598	ENSG00000136492	17	28	0.607143	18	0.290452	0.0653395	17	61684771	61861539	28
CC2D1B_8	13	13	13	14	5.65022e-07	14.386	3.40956	0.000650673	0.00630797	1	CC2D1B	11	6	2640	ENST00000460261	ENSG00000154222	0	1	0	20	0.0150653	0.00171012	1	52353088	52361100	1	14	CC2D1B	11	6	2640	ENST00000460261	ENSG00000154222	1	14	0.0714286	20	0.218334	0.0261818	1	52353088	52361100	14
EIF3D_9	13	13	13	14	5.65022e-07	14.386	3.40956	0.000650673	0.00630797	1	EIF3D	12	6	996	ENST00000455547	ENSG00000100353	0	1	0	10	0.039932	0.000384212	22	36518812	36529166	1	14	EIF3D	12	4	996	ENST00000455547	ENSG00000100353	6	14	0.428571	10	0.578717	0.00455021	22	36518812	36529166	14
GPR82_1	13	13	13	14	5.65022e-07	14.386	3.40956	0.000650673	0.00630797	1	GPR82	2	0	3349	ENST00000302548	ENSG00000171657	1	1	1	3	0.0118759	1	X	41724154	41730135	1	14	GPR82	2	1	3349	ENST00000302548	ENSG00000171657	14	14	1	3	0.172112	1	X	41724154	41730135	14
MTIF2_12	13	13	13	14	5.65022e-07	14.386	3.40956	0.000650673	0.00630797	1	MTIF2	12	5	865	ENST00000446660	ENSG00000085760	1	1	1	5	0.0459795	0.00510042	2	55254766	55269217	1	14	MTIF2	12	5	865	ENST00000446660	ENSG00000085760	6	14	0.428571	5	0.666361	0.0600817	2	55254766	55269217	14
PDCD6IP_15	13	13	13	14	5.65022e-07	14.386	3.40956	0.000650673	0.00630797	1	PDCD6IP	17	5	662	ENST00000459659	ENSG00000170248	1	1	1	3	0.0600789	0.00292478	3	33821972	33826877	1	14	PDCD6IP	17	7	662	ENST00000459659	ENSG00000170248	7	14	0.5	3	0.870698	0.0389051	3	33821972	33826877	14
PNPLA2_7	13	13	13	14	5.65022e-07	14.386	3.40956	0.000650673	0.00630797	1	PNPLA2	7	2	1301	ENST00000529255	ENSG00000177666	0	1	0	4	0.0305705	0.000593782	11	823542	825218	1	14	PNPLA2	7	2	1301	ENST00000529255	ENSG00000177666	0	14	0	4	0.443045	0.0138534	11	823542	825218	14
PPP2R3C_10	13	13	13	14	5.65022e-07	14.386	3.40956	0.000650673	0.00630797	1	PPP2R3C	20	5	501	ENST00000555219	ENSG00000092020	1	1	1	3	0.0793858	0.00684824	14	35085475	35095185	1	14	PPP2R3C	20	7	501	ENST00000555219	ENSG00000092020	4	14	0.285714	3	1.1505	0.0551386	14	35085475	35095185	14
TMEM218_5	78	78	78	14	3.39013e-06	14.386	8.35169	0	0	6	TMEM218	17	11	848	ENST00000529583	ENSG00000150433	0	6	0	7	0.281408	0.0399846	11	125097485	125111604	6	84	TMEM218	17	13	848	ENST00000529583	ENSG00000150433	7	84	0.0833333	7	4.07832	0.85967	11	125097485	125111604	84
TPRA1_11	13	13	13	14	5.65022e-07	14.386	3.40956	0.000650673	0.00630797	1	TPRA1	11	8	1007	ENST00000469111	ENSG00000163870	1	1	1	8	0.0394958	0.00161308	3	127575939	127590699	1	14	TPRA1	11	8	1007	ENST00000469111	ENSG00000163870	4	14	0.285714	8	0.572395	0.033301	3	127575939	127590699	14
UBE2C_4	13	13	13	14	5.65022e-07	14.386	3.40956	0.000650673	0.00630797	1	UBE2C	8	6	641	ENST00000405520	ENSG00000175063	1	1	1	5	0.0620472	0.00102083	20	45812575	45816953	1	14	UBE2C	8	5	641	ENST00000405520	ENSG00000175063	7	14	0.5	5	0.899223	0.0142477	20	45812575	45816953	14
UBE2V1_21	26	26	26	14	1.13004e-06	14.386	4.82185	1.42233e-06	2.1838e-05	2	UBE2V1	24	5	2536	ENST00000340309	ENSG00000244687	0	2	0	4	0.0313661	0.000566389	20	50081123	50115954	2	28	UBE2V1	24	9	2536	ENST00000340309	ENSG00000244687	0	28	0	4	0.454576	0.00700907	20	50081123	50115954	28
ITPKB_2	257	257	257	13.85	1.11703e-05	14.2318	15.1484	0	0	20	ITPKB	3	1	5822	ENST00000272117	ENSG00000143772	0	20	0	7	0.136627	0.0271037	1	226631689	226737458	20	277	ITPKB	3	1	5822	ENST00000272117	ENSG00000143772	0	277	0	7	1.95887	0.864828	1	226631689	226737458	277
BAZ2A_3	218	218	218	13.8235	9.47526e-06	14.2046	13.9499	0	0	17	BAZ2A	17	6	8831	ENST00000379441	ENSG00000076108	1	17	0.0588235	30	0.0765631	0.00676279	12	56595595	56636366	17	235	BAZ2A	17	5	8831	ENST00000379441	ENSG00000076108	9	235	0.0382979	30	1.09561	0.118823	12	56595595	56636366	235
RABL2A_6	51	51	51	13.75	2.21672e-06	14.1291	6.7447	1.5334e-11	3.9437e-10	4	RABL2A	18	3	2179	ENST00000393167	ENSG00000144134	0	4	0	9	0.0730101	0.0732971	2	113627228	113643396	4	55	RABL2A	18	3	2179	ENST00000393167	ENSG00000144134	0	55	0	9	1.03921	1	2	113627228	113643396	55
TIA1_1	391	391	391	13.6129	1.69952e-05	13.9882	18.662	0	0	31	TIA1	20	4	4633	ENST00000415783	ENSG00000116001	0	31	0	12	0.266121	0.0552286	2	70209443	70248660	31	422	TIA1	20	5	4633	ENST00000415783	ENSG00000116001	0	422	0	12	3.75014	0.755849	2	70209443	70248660	422
GTF3C6_1	50	50	50	13.5	2.17334e-06	13.8722	6.66949	2.56688e-11	6.48039e-10	4	GTF3C6	2	2	800	ENST00000480191	ENSG00000155115	1	4	0.25	6	0.198861	0.00330785	6	110958927	110967890	4	54	GTF3C6	2	2	800	ENST00000480191	ENSG00000155115	1	54	0.0185185	6	2.77908	0.038456	6	110958927	110967890	54
CALCOCO2_26	161	161	161	13.3846	6.9983e-06	13.7536	11.9606	0	0	13	CALCOCO2	27	10	1396	ENST00000508679	ENSG00000136436	0	13	0	12	0.370372	0.0266703	17	48831034	48863196	13	174	CALCOCO2	27	13	1396	ENST00000508679	ENSG00000136436	0	174	0	12	5.1317	0.275304	17	48831034	48863196	174
MAP2K3_14	37	37	37	13.3333	1.60832e-06	13.7009	5.73214	9.91708e-09	1.96136e-07	3	MAP2K3	15	3	2029	ENST00000613338	ENSG00000034152	0	3	0	14	0.0588057	0.00336475	17	21291468	21314965	3	40	MAP2K3	15	2	2029	ENST00000613338	ENSG00000034152	0	40	0	14	0.811662	0.0593486	17	21291468	21314965	40
SPSB3_3	86	86	86	13.2857	3.73829e-06	13.652	8.73679	0	0	7	SPSB3	12	3	1628	ENST00000567868	ENSG00000162032	0	7	0	6	0.171011	0.0268208	16	1776717	1782557	7	93	SPSB3	12	2	1628	ENST00000567868	ENSG00000162032	0	93	0	6	2.35194	0.415953	16	1776717	1782557	93
FAM47E-STBD1_1_4	98	98	98	13.25	4.25994e-06	13.6153	9.32459	0	0	8	FAM47E-STBD1_1	4	1	2532	ENST00000514140	ENSG00000272414	0	8	0	5	0.125663	0.330625	4	76263811	76311129	8	106	FAM47E-STBD1_1	4	0	2532	ENST00000514140	ENSG00000272414	0	106	0	5	1.72361	1	4	76263811	76311129	106
ATP2C1_24	61	61	61	13.2	2.65162e-06	13.5639	7.35462	1.91402e-13	5.72168e-12	5	ATP2C1	24	5	4888	ENST00000505330	ENSG00000017260	0	5	0	27	0.0406836	0.0114816	3	130850594	131003150	5	66	ATP2C1	24	4	4888	ENST00000505330	ENSG00000017260	0	66	0	27	0.555917	0.114479	3	130850594	131003150	66
HSPH1_2	681	681	681	13.1607	2.96027e-05	13.5235	24.5684	0	0	56	HSPH1	9	4	3570	ENST00000630972	ENSG00000120694	0	56	0	18	0.623879	0.0379429	13	31136624	31162388	56	737	HSPH1	9	4	3570	ENST00000630972	ENSG00000120694	0	737	0	18	8.49957	0.559496	13	31136624	31162388	737
ACSL5_8	12	12	12	13	5.21649e-07	13.3584	3.25831	0.00112077	0.0102662	1	ACSL5	9	0	667	ENST00000496328	ENSG00000197142	1	1	1	4	0.0596286	0.00814747	10	112421980	112426608	1	13	ACSL5	9	1	667	ENST00000496328	ENSG00000197142	4	13	0.307692	4	0.802445	0.0857622	10	112421980	112426608	13
ARFIP2_3	12	12	12	13	5.21649e-07	13.3584	3.25831	0.00112077	0.0102662	1	ARFIP2	10	7	852	ENST00000525235	ENSG00000132254	1	1	1	7	0.0466811	0.00689462	11	6478083	6481314	1	13	ARFIP2	10	4	852	ENST00000525235	ENSG00000132254	4	13	0.307692	7	0.628205	0.0776631	11	6478083	6481314	13
GTF3A_2	36	36	36	13	1.56495e-06	13.3584	5.64356	1.66566e-08	3.20707e-07	3	GTF3A	9	9	829	ENST00000482655	ENSG00000122034	2	3	0.666667	3	0.143929	0.00147374	13	27434656	27435823	3	39	GTF3A	9	8	829	ENST00000482655	ENSG00000122034	11	39	0.282051	3	1.9369	0.0166273	13	27434656	27435823	39
MADD_5	24	24	24	13	1.0433e-06	13.3584	4.60795	4.0666e-06	5.8665e-05	2	MADD	22	12	5744	ENST00000407859	ENSG00000110514	0	2	0	34	0.0138483	0.00285586	11	47269673	47330031	2	26	MADD	22	9	5744	ENST00000407859	ENSG00000110514	0	26	0	34	0.186362	0.0345348	11	47269673	47330031	26
MAST1_6	12	12	12	13	5.21649e-07	13.3584	3.25831	0.00112077	0.0102662	1	MAST1	9	1	1408	ENST00000588379	ENSG00000105613	0	1	0	11	0.0282473	0.0413558	19	12840502	12858921	1	13	MAST1	9	1	1408	ENST00000588379	ENSG00000105613	1	13	0.0769231	11	0.380135	1	19	12840502	12858921	13
MATR3_1_24	12	12	12	13	5.21649e-07	13.3584	3.25831	0.00112077	0.0102662	1	MATR3_1	40	15	587	ENST00000514694	ENSG00000280987	0	1	0	3	0.0677551	0.00195618	5	139274103	139307737	1	13	MATR3_1	40	14	587	ENST00000514694	ENSG00000280987	3	13	0.230769	3	0.911807	0.0141755	5	139274103	139307737	13
MKRN1_9	24	24	24	13	1.0433e-06	13.3584	4.60795	4.0666e-06	5.8665e-05	2	MKRN1	16	7	1661	ENST00000474576	ENSG00000133606	0	2	0	8	0.0478895	0.00138775	7	140454267	140478984	2	26	MKRN1	16	4	1661	ENST00000474576	ENSG00000133606	0	26	0	8	0.644468	0.0194263	7	140454267	140478984	26
MRPS25_2	12	12	12	13	5.21649e-07	13.3584	3.25831	0.00112077	0.0102662	1	MRPS25	7	4	1119	ENST00000449354	ENSG00000131368	1	1	1	4	0.0355427	0.00299578	3	15049211	15065260	1	13	MRPS25	7	5	1119	ENST00000449354	ENSG00000131368	5	13	0.384615	4	0.478311	0.0355147	3	15049211	15065260	13
NRBP2_3	24	24	24	13	1.0433e-06	13.3584	4.60795	4.0666e-06	5.8665e-05	2	NRBP2	10	2	2546	ENST00000527545	ENSG00000185189	0	2	0	2	0.0312429	0.016575	8	143833746	143837150	2	26	NRBP2	10	3	2546	ENST00000527545	ENSG00000185189	2	26	0.0769231	2	0.420448	0.293046	8	143833746	143837150	26
P4HB_19	12	12	12	13	5.21649e-07	13.3584	3.25831	0.00112077	0.0102662	1	P4HB	24	21	439	ENST00000576390	ENSG00000185624	1	1	1	3	0.0905974	0.000115275	17	81843458	81860535	1	13	P4HB	24	19	439	ENST00000576390	ENSG00000185624	7	13	0.538462	3	1.2192	0.00213654	17	81843458	81860535	13
RBFA_4	12	12	12	13	5.21649e-07	13.3584	3.25831	0.00112077	0.0102662	1	RBFA	4	3	1551	ENST00000593019	ENSG00000101546	1	1	1	3	0.025643	0.00141965	18	80041301	80046332	1	13	RBFA	4	3	1551	ENST00000593019	ENSG00000101546	4	13	0.307692	3	0.345087	0.0225058	18	80041301	80046332	13
UQCC1_11	24	24	24	13	1.0433e-06	13.3584	4.60795	4.0666e-06	5.8665e-05	2	UQCC1	23	10	2329	ENST00000374394	ENSG00000101019	1	2	0.5	10	0.0341539	0.00430601	20	35302565	35411973	2	26	UQCC1	23	8	2329	ENST00000374394	ENSG00000101019	1	26	0.0384615	10	0.459623	0.0468564	20	35302565	35411973	26
LAIR1_14	71	71	71	12.8333	3.08652e-06	13.1871	7.91788	2.44249e-15	8.32828e-14	6	LAIR1	22	15	956	ENST00000467269	ENSG00000167613	0	6	0	9	0.249617	0.00624956	19	54355266	54364807	6	77	LAIR1	22	14	956	ENST00000467269	ENSG00000167613	0	77	0	9	3.31612	0.0986558	19	54355266	54364807	77
DDX3X_16	118	118	118	12.8	5.12974e-06	13.1529	10.2055	0	0	10	DDX3X	21	2	5346	ENST00000457138	ENSG00000215301	0	10	0	16	0.0743963	0.00175951	X	41333397	41350269	10	128	DDX3X	21	3	5346	ENST00000457138	ENSG00000215301	0	128	0	16	0.985777	0.0190536	X	41333397	41350269	128
PPP6R3_1	59	59	59	12.8	2.56487e-06	13.1529	7.21638	5.33795e-13	1.54346e-11	5	PPP6R3	26	12	4292	ENST00000524904	ENSG00000110075	1	5	0.2	24	0.046333	0.00369435	11	68460754	68614575	5	64	PPP6R3	26	10	4292	ENST00000524904	ENSG00000110075	5	64	0.078125	24	0.613928	0.0434214	11	68460754	68614575	64
MEX3C_4	325	325	325	12.6071	1.4129e-05	12.9547	16.9173	0	0	28	MEX3C	4	1	3269	ENST00000616921	ENSG00000176624	0	28	0	3	0.340662	0.0545209	18	51174551	51197320	28	353	MEX3C	4	1	3269	ENST00000616921	ENSG00000176624	0	353	0	3	4.44588	1	18	51174551	51197320	353
EBAG9_10	58	58	58	12.6	2.5215e-06	12.9474	7.14632	8.91287e-13	2.5294e-11	5	EBAG9	10	2	2379	ENST00000337573	ENSG00000147654	0	5	0	7	0.0835903	0.00685162	8	109540176	109565996	5	63	EBAG9	10	2	2379	ENST00000337573	ENSG00000147654	0	63	0	7	1.09029	0.0613723	8	109540176	109565996	63
MBNL1_5	1651	1651	1651	12.5455	7.17765e-05	12.8913	38.1158	0	0	143	MBNL1	24	10	5092	ENST00000463374	ENSG00000152601	0	143	0	9	1.11694	0.0363599	3	152299682	152465780	143	1794	MBNL1	24	10	5092	ENST00000463374	ENSG00000152601	0	1794	0	9	14.5055	0.637554	3	152299682	152465780	1794
CFAP36_7	23	23	23	12.5	9.99923e-07	12.8446	4.49742	6.87827e-06	9.60644e-05	2	CFAP36	7	2	2048	ENST00000349456	ENSG00000163001	0	2	0	10	0.0388401	0.00807723	2	55519653	55545879	2	25	CFAP36	7	3	2048	ENST00000349456	ENSG00000163001	0	25	0	10	0.502583	0.0738337	2	55519653	55545879	25
FAM124B_1	23	23	23	12.5	9.99923e-07	12.8446	4.49742	6.87827e-06	9.60644e-05	2	FAM124B	3	2	2594	ENST00000389874	ENSG00000124019	0	2	0	3	0.0306648	0.0841071	2	224378697	224401994	2	25	FAM124B	3	1	2594	ENST00000389874	ENSG00000124019	0	25	0	3	0.396796	1	2	224378697	224401994	25
GAS7_13	253	253	253	12.5	1.09992e-05	12.8446	14.9163	0	0	22	GAS7	19	6	8033	ENST00000323816	ENSG00000007237	0	22	0	15	0.108924	0.00912483	17	9910608	10114553	22	275	GAS7	19	7	8033	ENST00000323816	ENSG00000007237	1	275	0.00363636	15	1.40946	0.148414	17	9910608	10114553	275
SNRPA1_13	23	23	23	12.5	9.99923e-07	12.8446	4.49742	6.87827e-06	9.60644e-05	2	SNRPA1	16	3	924	ENST00000559309	ENSG00000131876	0	2	0	8	0.0860871	0.001438	15	101281513	101295204	2	25	SNRPA1	16	3	924	ENST00000559309	ENSG00000131876	0	25	0	8	1.11395	0.0144528	15	101281513	101295204	25
C7orf50_7	68	68	68	12.3333	2.9564e-06	12.6733	7.72497	1.11022e-14	3.6311e-13	6	C7orf50	8	4	1264	ENST00000397100	ENSG00000146540	0	6	0	5	0.188792	0.00268472	7	996986	1138257	6	74	C7orf50	8	6	1264	ENST00000397100	ENSG00000146540	0	74	0	5	2.41036	0.0413233	7	996986	1138257	74
CBY1_3	34	34	34	12.3333	1.4782e-06	12.6733	5.46237	4.69809e-08	8.61455e-07	3	CBY1	11	3	1269	ENST00000396811	ENSG00000100211	0	3	0	6	0.0940243	0.0161355	22	38656650	38673846	3	37	CBY1	11	2	1269	ENST00000396811	ENSG00000100211	0	37	0	6	1.20043	0.199004	22	38656650	38673846	37
MUS81_9	34	34	34	12.3333	1.4782e-06	12.6733	5.46237	4.69809e-08	8.61455e-07	3	MUS81	17	10	694	ENST00000533519	ENSG00000172732	0	3	0	3	0.171926	0.00794167	11	65865167	65866439	3	37	MUS81	17	6	694	ENST00000533519	ENSG00000172732	0	37	0	3	2.19503	0.12515	11	65865167	65866439	37
ADAP1_16	11	11	11	12	4.78275e-07	12.3308	3.10016	0.00193414	0.0166721	1	ADAP1	18	5	560	ENST00000453823	ENSG00000105963	0	1	0	6	0.0710219	0.00121115	7	900532	927514	1	12	ADAP1	18	5	560	ENST00000453823	ENSG00000105963	2	12	0.166667	6	0.882248	0.0219107	7	900532	927514	12
DPH5_11	22	22	22	12	9.5655e-07	12.3308	4.38429	1.16363e-05	0.000156824	2	DPH5	16	8	948	ENST00000466807	ENSG00000117543	1	2	0.5	7	0.0839077	0.0179121	1	100990314	101025771	2	24	DPH5	16	9	948	ENST00000466807	ENSG00000117543	9	24	0.375	7	1.04232	0.128635	1	100990314	101025771	24
MAPKAPK5-AS1_1	22	22	22	12	9.5655e-07	12.3308	4.38429	1.16363e-05	0.000156824	2	MAPKAPK5-AS1	7	4	543	ENST00000590479	ENSG00000234608	1	2	0.5	4	0.146491	0.0234295	12	111839776	111841710	2	24	MAPKAPK5-AS1	7	4	543	ENST00000590479	ENSG00000234608	1	24	0.0416667	4	1.81974	0.285919	12	111839776	111841710	24
MPV17_17	11	11	11	12	4.78275e-07	12.3308	3.10016	0.00193414	0.0166721	1	MPV17	22	13	794	ENST00000622003	ENSG00000115204	1	1	1	6	0.050091	0.00151043	2	27312247	27323062	1	12	MPV17	22	13	794	ENST00000622003	ENSG00000115204	2	12	0.166667	6	0.62224	0.0163322	2	27312247	27323062	12
MS4A3_4	198	198	198	12	8.60895e-06	12.3308	13.1529	0	0	18	MS4A3	8	3	923	ENST00000528952	ENSG00000149516	0	18	0	2	0.775624	0.0364075	11	60069530	60070981	18	216	MS4A3	8	4	923	ENST00000528952	ENSG00000149516	0	216	0	2	9.63495	0.288809	11	60069530	60070981	216
NQO2_4	11	11	11	12	4.78275e-07	12.3308	3.10016	0.00193414	0.0166721	1	NQO2	9	6	689	ENST00000380472	ENSG00000124588	1	1	1	6	0.0577246	0.0102076	6	2988645	3015643	1	12	NQO2	9	6	689	ENST00000380472	ENSG00000124588	5	12	0.416667	6	0.717067	0.14598	6	2988645	3015643	12
NUDT17_2	11	11	11	12	4.78275e-07	12.3308	3.10016	0.00193414	0.0166721	1	NUDT17	5	3	1028	ENST00000477878	ENSG00000186364	0	1	0	6	0.038689	0.0255871	1	145845632	145848261	1	12	NUDT17	5	2	1028	ENST00000477878	ENSG00000186364	0	12	0	6	0.480602	0.365842	1	145845632	145848261	12
RP11-529K1.2_2	11	11	11	12	4.78275e-07	12.3308	3.10016	0.00193414	0.0166721	1	RP11-529K1.2	2	0	887	ENST00000570278	ENSG00000261777	0	1	0	3	0.0448391	0.8292	16	70333782	70346747	1	12	RP11-529K1.2	2	1	887	ENST00000570278	ENSG00000261777	1	12	0.0833333	3	0.557	1	16	70333782	70346747	12
SLC5A6_2	11	11	11	12	4.78275e-07	12.3308	3.10016	0.00193414	0.0166721	1	SLC5A6	18	9	3174	ENST00000488743	ENSG00000138074	1	1	1	17	0.0125306	0.000960338	2	27199588	27212146	1	12	SLC5A6	18	7	3174	ENST00000488743	ENSG00000138074	2	12	0.166667	17	0.155658	0.0141711	2	27199588	27212146	12
TMEM175_19	66	66	66	12	2.86965e-06	12.3308	7.59382	3.10862e-14	9.81655e-13	6	TMEM175	22	7	2084	ENST00000513952	ENSG00000127419	0	6	0	12	0.114507	0.0124248	4	932403	958656	6	72	TMEM175	22	7	2084	ENST00000513952	ENSG00000127419	0	72	0	12	1.42243	0.290774	4	932403	958656	72
TRA2A_8	11	11	11	12	4.78275e-07	12.3308	3.10016	0.00193414	0.0166721	1	TRA2A	12	7	455	ENST00000497730	ENSG00000164548	0	1	0	3	0.0874116	0.00294263	7	23505248	23506206	1	12	TRA2A	12	5	455	ENST00000497730	ENSG00000164548	0	12	0	3	1.08584	0.0240056	7	23505248	23506206	12
ZNF605_4	11	11	11	12	4.78275e-07	12.3308	3.10016	0.00193414	0.0166721	1	ZNF605	6	1	1143	ENST00000381215	ENSG00000196458	0	1	0	3	0.0347964	0.0284964	12	132944797	132956262	1	12	ZNF605	6	2	1143	ENST00000381215	ENSG00000196458	0	12	0	3	0.432248	0.251478	12	132944797	132956262	12
MON1B_3	54	54	54	11.8	2.348e-06	12.1253	6.85941	6.91447e-12	1.82746e-10	5	MON1B	10	6	1814	ENST00000545553	ENSG00000103111	0	5	0	4	0.109626	0.00999932	16	77191199	77198894	5	59	MON1B	10	7	1814	ENST00000545553	ENSG00000103111	0	59	0	4	1.3391	0.12499	16	77191199	77198894	59
USP3_13	32	32	32	11.6667	1.39145e-06	11.9883	5.27539	1.32472e-07	2.31223e-06	3	USP3	21	4	1681	ENST00000560202	ENSG00000140455	0	3	0	4	0.0709796	0.0088776	15	63588728	63594594	3	35	USP3	21	3	1681	ENST00000560202	ENSG00000140455	0	35	0	4	0.857231	0.100155	15	63588728	63594594	35
TSC2_25	74	74	74	11.5714	3.2178e-06	11.8904	8.01673	1.11022e-15	3.87176e-14	7	TSC2	26	3	5434	ENST00000568454	ENSG00000103197	0	7	0	40	0.051234	0.00885077	16	2048201	2088720	7	81	TSC2	26	4	5434	ENST00000568454	ENSG00000103197	1	81	0.0123457	40	0.61371	0.152404	16	2048201	2088720	81
CEP290_1	21	21	21	11.5	9.13176e-07	11.817	4.26838	1.96897e-05	0.000255647	2	CEP290	8	1	5968	ENST00000547691	ENSG00000198707	0	2	0	29	0.0133285	0.0333684	12	88049015	88104188	2	23	CEP290	8	2	5968	ENST00000547691	ENSG00000198707	2	23	0.0869565	29	0.158671	0.225226	12	88049015	88104188	23
CERS5_22	21	21	21	11.5	9.13176e-07	11.817	4.26838	1.96897e-05	0.000255647	2	CERS5	28	1	2998	ENST00000380189	ENSG00000139624	1	2	0.5	10	0.0265325	0.00350832	12	50129797	50167320	2	23	CERS5	28	4	2998	ENST00000380189	ENSG00000139624	2	23	0.0869565	10	0.315859	0.0365077	12	50129797	50167320	23
COMMD6_13	21	21	21	11.5	9.13176e-07	11.817	4.26838	1.96897e-05	0.000255647	2	COMMD6	13	6	374	ENST00000486516	ENSG00000188243	2	2	1	4	0.212686	0.00571194	13	75526435	75537826	2	23	COMMD6	13	6	374	ENST00000486516	ENSG00000188243	2	23	0.0869565	4	2.53194	0.0513958	13	75526435	75537826	23
ZNF131_7	42	42	42	11.5	1.82635e-06	11.817	6.0364	1.57587e-09	3.38676e-08	4	ZNF131	20	11	970	ENST00000509931	ENSG00000172262	1	4	0.25	3	0.164009	0.0322756	5	43122038	43176244	4	46	ZNF131	20	11	970	ENST00000509931	ENSG00000172262	2	46	0.0434783	3	1.95247	0.238152	5	43122038	43176244	46
LMNB1_4	301	301	301	11.3793	1.30892e-05	11.693	16.1454	0	0	29	LMNB1	8	5	1801	ENST00000504788	ENSG00000113368	3	29	0.103448	11	0.64042	0.00529865	5	126777152	126836571	29	330	LMNB1	8	3	1801	ENST00000504788	ENSG00000113368	0	330	0	11	7.54393	0.0648635	5	126777152	126836571	330
ZNF706_1	372	372	372	11.3333	1.61769e-05	11.6458	17.9426	0	0	36	ZNF706	15	10	604	ENST00000517844	ENSG00000120963	4	36	0.111111	4	2.37053	0.0459477	8	101198932	101204701	36	408	ZNF706	15	11	604	ENST00000517844	ENSG00000120963	6	408	0.0147059	4	27.8113	0.82839	8	101198932	101204701	408
PRKCQ_4	123	123	123	11.25	5.34893e-06	11.5601	10.3107	0	0	12	PRKCQ	4	0	3077	ENST00000610727	ENSG00000065675	0	12	0	17	0.155108	0.052078	10	6427142	6512172	12	135	PRKCQ	4	0	3077	ENST00000610727	ENSG00000065675	0	135	0	17	1.80636	1	10	6427142	6512172	135
RPS23_8	51	51	51	11.2	2.21788e-06	11.5088	6.63669	3.20797e-11	8.0391e-10	5	RPS23	8	4	836	ENST00000507980	ENSG00000186468	0	5	0	3	0.237872	0.000171368	5	82275877	82278354	5	56	RPS23	8	7	836	ENST00000507980	ENSG00000186468	3	56	0.0535714	3	2.7579	0.00231201	5	82275877	82278354	56
NDUFA5_6	61	61	61	11.1667	2.65278e-06	11.4745	7.25636	3.97682e-13	1.16016e-11	6	NDUFA5	12	6	1432	ENST00000618945	ENSG00000128609	1	6	0.166667	4	0.166644	0.00675007	7	123541029	123557904	6	67	NDUFA5	12	7	1432	ENST00000618945	ENSG00000128609	7	67	0.104478	4	1.92632	0.059082	7	123541029	123557904	67
APITD1_3	20	20	20	11	8.69802e-07	11.3033	4.14948	3.33233e-05	0.000416302	2	APITD1	5	4	684	ENST00000464507	ENSG00000175279	1	2	0.5	2	0.116293	0.0103964	1	10440122	10442657	2	22	APITD1	5	3	684	ENST00000464507	ENSG00000175279	5	22	0.227273	2	1.32423	0.0906249	1	10440122	10442657	22
ATP6V0D1_11	10	10	10	11	4.34901e-07	11.3033	2.93412	0.0033449	0.0270065	1	ATP6V0D1	18	9	1048	ENST00000563064	ENSG00000159720	0	1	0	8	0.0379506	0.000475713	16	67438821	67481181	1	11	ATP6V0D1	18	7	1048	ENST00000563064	ENSG00000159720	0	11	0	8	0.432144	0.00592482	16	67438821	67481181	11
CDV3_8	10	10	10	11	4.34901e-07	11.3033	2.93412	0.0033449	0.0270065	1	CDV3	9	6	563	ENST00000503932	ENSG00000091527	0	1	0	5	0.0706434	0.00213751	3	133574079	133587971	1	11	CDV3	9	7	563	ENST00000503932	ENSG00000091527	4	11	0.363636	5	0.804418	0.0267326	3	133574079	133587971	11
ECHDC2_4	20	20	20	11	8.69802e-07	11.3033	4.14948	3.33233e-05	0.000416302	2	ECHDC2	25	13	940	ENST00000487866	ENSG00000121310	0	2	0	8	0.0846218	0.0148804	1	52899173	52912830	2	22	ECHDC2	25	12	940	ENST00000487866	ENSG00000121310	0	22	0	8	0.96359	0.176867	1	52899173	52912830	22
ERMARD_3	10	10	10	11	4.34901e-07	11.3033	2.93412	0.0033449	0.0270065	1	ERMARD	16	5	2003	ENST00000366772	ENSG00000130023	0	1	0	18	0.0198563	0.00571602	6	169751621	169781584	1	11	ERMARD	16	5	2003	ENST00000366772	ENSG00000130023	2	11	0.181818	18	0.226105	0.0496112	6	169751621	169781584	11
FAM86B1_10	10	10	10	11	4.34901e-07	11.3033	2.93412	0.0033449	0.0270065	1	FAM86B1	19	1	2145	ENST00000340537	ENSG00000186523	0	1	0	6	0.0185418	0.0750583	8	12182097	12194082	1	11	FAM86B1	19	2	2145	ENST00000340537	ENSG00000186523	0	11	0	6	0.211136	1	8	12182097	12194082	11
G3BP2_8	10	10	10	11	4.34901e-07	11.3033	2.93412	0.0033449	0.0270065	1	G3BP2	19	7	573	ENST00000511868	ENSG00000138757	1	1	1	4	0.0694106	0.00305381	4	75657608	75724525	1	11	G3BP2	19	7	573	ENST00000511868	ENSG00000138757	11	11	1	4	0.790379	0.0230181	4	75657608	75724525	11
GRM1_6	10	10	10	11	4.34901e-07	11.3033	2.93412	0.0033449	0.0270065	1	GRM1	7	0	3756	ENST00000507907	ENSG00000152822	0	1	0	9	0.010589	0.0791314	6	146029485	146434885	1	11	GRM1	7	0	3756	ENST00000507907	ENSG00000152822	0	11	0	9	0.120577	1	6	146029485	146434885	11
MED17_7	20	20	20	11	8.69802e-07	11.3033	4.14948	3.33233e-05	0.000416302	2	MED17	11	3	530	ENST00000528786	ENSG00000042429	0	2	0	4	0.150084	0.0559041	11	93784906	93793843	2	22	MED17	11	3	530	ENST00000528786	ENSG00000042429	0	22	0	4	1.70901	0.482857	11	93784906	93793843	22
METTL4_4	20	20	20	11	8.69802e-07	11.3033	4.14948	3.33233e-05	0.000416302	2	METTL4	7	2	1884	ENST00000576251	ENSG00000101574	0	2	0	4	0.0422211	0.0218859	18	2537530	2554692	2	22	METTL4	7	4	1884	ENST00000576251	ENSG00000101574	1	22	0.0454545	4	0.480772	0.168522	18	2537530	2554692	22
MFSD11_5	10	10	10	11	4.34901e-07	11.3033	2.93412	0.0033449	0.0270065	1	MFSD11	20	8	898	ENST00000587661	ENSG00000092931	0	1	0	5	0.0442898	0.0205218	17	76737678	76742048	1	11	MFSD11	20	4	898	ENST00000587661	ENSG00000092931	0	11	0	5	0.504329	0.246422	17	76737678	76742048	11
MINOS1_8	20	20	20	11	8.69802e-07	11.3033	4.14948	3.33233e-05	0.000416302	2	MINOS1	10	8	657	ENST00000481464	ENSG00000173436	0	2	0	5	0.121072	0.00338409	1	19597038	19626629	2	22	MINOS1	10	5	657	ENST00000481464	ENSG00000173436	0	22	0	5	1.37865	0.0308772	1	19597038	19626629	22
MYO9A_8	10	10	10	11	4.34901e-07	11.3033	2.93412	0.0033449	0.0270065	1	MYO9A	21	4	1922	ENST00000568042	ENSG00000066933	0	1	0	9	0.0206932	0.0157113	15	71826048	71854412	1	11	MYO9A	21	5	1922	ENST00000568042	ENSG00000066933	3	11	0.272727	9	0.235633	0.137924	15	71826048	71854412	11
PAM_25	10	10	10	11	4.34901e-07	11.3033	2.93412	0.0033449	0.0270065	1	PAM	27	8	810	ENST00000510006	ENSG00000145730	1	1	1	5	0.0491016	0.0205119	5	103007452	103029267	1	11	PAM	27	10	810	ENST00000510006	ENSG00000145730	2	11	0.181818	5	0.55912	0.16903	5	103007452	103029267	11
POLR2J3_14	10	10	10	11	4.34901e-07	11.3033	2.93412	0.0033449	0.0270065	1	POLR2J3	22	13	1030	ENST00000508848	ENSG00000168255	0	1	0	8	0.0386138	0.00561867	7	102540023	102572553	1	11	POLR2J3	22	12	1030	ENST00000508848	ENSG00000168255	1	11	0.0909091	8	0.439696	0.0834753	7	102540023	102572553	11
PPFIA1_20	10	10	10	11	4.34901e-07	11.3033	2.93412	0.0033449	0.0270065	1	PPFIA1	24	3	3036	ENST00000531657	ENSG00000131626	0	1	0	7	0.0131002	0.0020023	11	70371326	70384394	1	11	PPFIA1	24	5	3036	ENST00000531657	ENSG00000131626	1	11	0.0909091	7	0.149172	0.0198158	11	70371326	70384394	11
RARRES1_3	10	10	10	11	4.34901e-07	11.3033	2.93412	0.0033449	0.0270065	1	RARRES1	5	1	1952	ENST00000237696	ENSG00000118849	1	1	1	6	0.0203751	1	3	158696891	158732696	1	11	RARRES1	5	1	1952	ENST00000237696	ENSG00000118849	8	11	0.727273	6	0.232012	1	3	158696891	158732696	11
RBM6_2	20	20	20	11	8.69802e-07	11.3033	4.14948	3.33233e-05	0.000416302	2	RBM6	20	4	4010	ENST00000443081	ENSG00000004534	0	2	0	21	0.0198365	0.00291328	3	49940040	50077248	2	22	RBM6	20	7	4010	ENST00000443081	ENSG00000004534	0	22	0	21	0.225879	0.0293908	3	49940040	50077248	22
RPL18A_5	10	10	10	11	4.34901e-07	11.3033	2.93412	0.0033449	0.0270065	1	RPL18A	7	6	1391	ENST00000600147	ENSG00000105640	0	1	0	5	0.0285926	1.15071e-05	19	17859920	17864153	1	11	RPL18A	7	7	1391	ENST00000600147	ENSG00000105640	5	11	0.454545	5	0.325584	0.000163933	19	17859920	17864153	11
RPS27_1	10	10	10	11	4.34901e-07	11.3033	2.93412	0.0033449	0.0270065	1	RPS27	4	4	625	ENST00000392558	ENSG00000177954	1	1	1	2	0.0636356	2.05776e-05	1	153990761	153991698	1	11	RPS27	4	4	625	ENST00000392558	ENSG00000177954	8	11	0.727273	2	0.72462	0.000228148	1	153990761	153991698	11
RPS3_14	10	10	10	11	4.34901e-07	11.3033	2.93412	0.0033449	0.0270065	1	RPS3	20	19	421	ENST00000525690	ENSG00000149273	1	1	1	4	0.0944709	5.98211e-05	11	75400691	75405692	1	11	RPS3	20	18	421	ENST00000525690	ENSG00000149273	2	11	0.181818	4	1.07574	0.000675334	11	75400691	75405692	11
SERF2_5	10	10	10	11	4.34901e-07	11.3033	2.93412	0.0033449	0.0270065	1	SERF2	17	10	1032	ENST00000409960	ENSG00000140264	1	1	1	3	0.038539	9.87141e-05	15	43792329	43794444	1	11	SERF2	17	10	1032	ENST00000409960	ENSG00000140264	3	11	0.272727	3	0.438844	0.000981099	15	43792329	43794444	11
SHKBP1_9	10	10	10	11	4.34901e-07	11.3033	2.93412	0.0033449	0.0270065	1	SHKBP1	28	7	810	ENST00000599575	ENSG00000160410	0	1	0	9	0.0491016	0.000708423	19	40576866	40580838	1	11	SHKBP1	28	9	810	ENST00000599575	ENSG00000160410	1	11	0.0909091	9	0.55912	0.0115184	19	40576866	40580838	11
STAG3L5P_7	20	20	20	11	8.69802e-07	11.3033	4.14948	3.33233e-05	0.000416302	2	STAG3L5P	7	2	683	ENST00000422479	ENSG00000242294	2	2	1	4	0.116463	0.0633614	7	100336124	100341328	2	22	STAG3L5P	7	2	683	ENST00000422479	ENSG00000242294	13	22	0.590909	4	1.32617	1	7	100336124	100341328	22
SYNPO2_2	20	20	20	11	8.69802e-07	11.3033	4.14948	3.33233e-05	0.000416302	2	SYNPO2	6	2	4298	ENST00000448416	ENSG00000172403	0	2	0	3	0.0185073	0.0419646	4	118888840	119061245	2	22	SYNPO2	6	2	4298	ENST00000448416	ENSG00000172403	0	22	0	3	0.210743	0.55799	4	118888840	119061245	22
TPM3_13	10	10	10	11	4.34901e-07	11.3033	2.93412	0.0033449	0.0270065	1	TPM3	23	11	569	ENST00000368527	ENSG00000143549	0	1	0	5	0.0698985	0.000322685	1	154172066	154183816	1	11	TPM3	23	11	569	ENST00000368527	ENSG00000143549	1	11	0.0909091	5	0.795936	0.00346364	1	154172066	154183816	11
WDR90_11	10	10	10	11	4.34901e-07	11.3033	2.93412	0.0033449	0.0270065	1	WDR90	26	9	623	ENST00000551100	ENSG00000161996	1	1	1	3	0.0638399	0.0196735	16	666495	667831	1	11	WDR90	26	7	623	ENST00000551100	ENSG00000161996	4	11	0.363636	3	0.726946	0.320397	16	666495	667831	11
ARMC6_12	99	99	99	10.9	4.30564e-06	11.2005	9.2245	0	0	10	ARMC6	20	12	1866	ENST00000392336	ENSG00000105676	0	10	0	8	0.213142	0.0107951	19	19034102	19057881	10	109	ARMC6	20	6	1866	ENST00000392336	ENSG00000105676	0	109	0	8	2.40498	0.146526	19	19034102	19057881	109
NTPCR_8	39	39	39	10.75	1.69623e-06	11.0464	5.78249	7.36037e-09	1.48091e-07	4	NTPCR	8	6	882	ENST00000496662	ENSG00000135778	0	4	0	3	0.180373	0.0114048	1	232950632	232978722	4	43	NTPCR	8	6	882	ENST00000496662	ENSG00000135778	0	43	0	3	2.00723	0.105631	1	232950632	232978722	43
ARMC10_6	155	155	155	10.6875	6.74155e-06	10.9821	11.5217	0	0	16	ARMC10	11	3	2635	ENST00000323716	ENSG00000170632	1	16	0.0625	7	0.241501	0.0214951	7	103074880	103099764	16	171	ARMC10	11	5	2635	ENST00000323716	ENSG00000170632	1	171	0.00584795	7	2.67186	0.198301	7	103074880	103099764	171
FDX1L_5	29	29	29	10.6667	1.26133e-06	10.9607	4.9828	6.26714e-07	1.01168e-05	3	FDX1L	7	0	773	ENST00000492239	ENSG00000267673	0	3	0	4	0.154355	0.0350675	19	10310216	10315795	3	32	FDX1L	7	1	773	ENST00000492239	ENSG00000267673	2	32	0.0625	4	1.70439	0.391532	19	10310216	10315795	32
SH3BP5L_4	29	29	29	10.6667	1.26133e-06	10.9607	4.9828	6.26714e-07	1.01168e-05	3	SH3BP5L	4	4	3110	ENST00000484202	ENSG00000175137	1	3	0.333333	2	0.0383655	0.00208185	1	248810445	248814173	3	32	SH3BP5L	4	4	3110	ENST00000484202	ENSG00000175137	5	32	0.15625	2	0.42363	0.0296031	1	248810445	248814173	32
CHD9_17	133	133	133	10.5	5.785e-06	10.7895	10.6554	0	0	14	CHD9	22	7	10603	ENST00000615216	ENSG00000177200	0	14	0	38	0.0525145	0.0409178	16	53055032	53327501	14	147	CHD9	22	7	10603	ENST00000615216	ENSG00000177200	0	147	0	38	0.570803	0.271046	16	53055032	53327501	147
CMIP_3	76	76	76	10.5	3.30571e-06	10.7895	8.05472	8.88178e-16	3.11561e-14	8	CMIP	11	6	3937	ENST00000539778	ENSG00000153815	0	8	0	21	0.0808174	0.00395067	16	81495348	81711568	8	84	CMIP	11	4	3937	ENST00000539778	ENSG00000153815	1	84	0.0119048	21	0.878439	0.0736034	16	81495348	81711568	84
CUL9_12	19	19	19	10.5	8.26428e-07	10.7895	4.02736	5.64076e-05	0.000676239	2	CUL9	18	3	1978	ENST00000506830	ENSG00000112659	0	2	0	13	0.0402146	0.00954676	6	43213822	43224585	2	21	CUL9	18	4	1978	ENST00000506830	ENSG00000112659	0	21	0	13	0.43711	0.141436	6	43213822	43224585	21
LRRC47_2	57	57	57	10.5	2.47929e-06	10.7895	6.97559	3.04601e-12	8.30098e-11	6	LRRC47	3	2	575	ENST00000462356	ENSG00000130764	0	6	0	4	0.415015	0.0301636	1	3781134	3784175	6	63	LRRC47	3	3	575	ENST00000462356	ENSG00000130764	1	63	0.015873	4	4.51097	0.438464	1	3781134	3784175	63
RNPEP_13	19	19	19	10.5	8.26428e-07	10.7895	4.02736	5.64076e-05	0.000676239	2	RNPEP	14	5	2093	ENST00000471105	ENSG00000176393	0	2	0	10	0.038005	0.000685331	1	201982954	202006147	2	21	RNPEP	14	3	2093	ENST00000471105	ENSG00000176393	0	21	0	10	0.413093	0.00847882	1	201982954	202006147	21
C3orf58_2	207	207	207	10.4091	9.00397e-06	10.6961	13.2824	0	0	22	C3orf58	7	3	3260	ENST00000441925	ENSG00000181744	1	22	0.0454545	3	0.268402	0.062006	3	143973607	143992367	22	229	C3orf58	7	2	3260	ENST00000441925	ENSG00000181744	1	229	0.00436681	3	2.89211	0.927923	3	143973607	143992367	229
BNIP2_13	28	28	28	10.3333	1.21796e-06	10.6182	4.8817	1.05177e-06	1.64506e-05	3	BNIP2	13	5	1415	ENST00000478981	ENSG00000140299	1	3	0.333333	4	0.0843228	0.00470208	15	59662892	59668949	3	31	BNIP2	13	6	1415	ENST00000478981	ENSG00000140299	3	31	0.0967742	4	0.901992	0.0291221	15	59662892	59668949	31
LSM2_4	28	28	28	10.3333	1.21796e-06	10.6182	4.8817	1.05177e-06	1.64506e-05	3	LSM2	7	5	820	ENST00000491421	ENSG00000204392	2	3	0.666667	5	0.145508	0.00183661	6	31797395	31806659	3	31	LSM2	7	6	820	ENST00000491421	ENSG00000204392	5	31	0.16129	5	1.55649	0.0172037	6	31797395	31806659	31
NAA30_2	224	224	224	10.3333	9.74365e-06	10.6182	13.8076	0	0	24	NAA30	4	2	3754	ENST00000298406	ENSG00000139977	1	24	0.0416667	4	0.254271	0.120072	14	57391300	57412746	24	248	NAA30	4	1	3754	ENST00000298406	ENSG00000139977	0	248	0	4	2.71991	1	14	57391300	57412746	248
VPS16_3	28	28	28	10.3333	1.21796e-06	10.6182	4.8817	1.05177e-06	1.64506e-05	3	VPS16	8	2	1825	ENST00000380443	ENSG00000215305	0	3	0	12	0.0653791	0.00467966	20	2862456	2866732	3	31	VPS16	8	2	1825	ENST00000380443	ENSG00000215305	1	31	0.0322581	12	0.699353	0.0595062	20	2862456	2866732	31
SESTD1_8	74	74	74	10.25	3.21897e-06	10.5326	7.93002	2.22045e-15	7.5981e-14	8	SESTD1	9	3	1699	ENST00000446758	ENSG00000187231	0	8	0	8	0.187274	0.0985874	2	179109321	179124467	8	82	SESTD1	9	3	1699	ENST00000446758	ENSG00000187231	0	82	0	8	1.98709	1	2	179109321	179124467	82
TTF2_2	37	37	37	10.25	1.60948e-06	10.5326	5.60737	2.05428e-08	3.92303e-07	4	TTF2	7	3	803	ENST00000492682	ENSG00000116830	0	4	0	6	0.198118	0.0445073	1	117092786	117101749	4	41	TTF2	7	4	803	ENST00000492682	ENSG00000116830	0	41	0	6	2.10216	0.386184	1	117092786	117101749	41
OBSL1_9	230	230	230	10.2	1.00051e-05	10.4812	13.974	0	0	25	OBSL1	14	7	2274	ENST00000289656	ENSG00000124006	0	25	0	9	0.43725	0.0266716	2	219561746	219571464	25	255	OBSL1	14	5	2274	ENST00000289656	ENSG00000124006	0	255	0	9	4.61687	0.638543	2	219561746	219571464	255
COQ2_4	55	55	55	10.1667	2.39254e-06	10.4469	6.83125	8.41771e-12	2.20924e-10	6	COQ2	5	4	1301	ENST00000503915	ENSG00000173085	2	6	0.333333	7	0.183423	0.00927454	4	83263823	83279058	6	61	COQ2	5	4	1301	ENST00000503915	ENSG00000173085	8	61	0.131148	7	1.93041	0.0776403	4	83263823	83279058	61
ACYP1_6	18	18	18	10	7.83055e-07	10.2757	3.90175	9.54998e-05	0.00109725	2	ACYP1	6	5	650	ENST00000357971	ENSG00000119640	1	2	0.5	4	0.122376	0.0253846	14	75053242	75064015	2	20	ACYP1	6	4	650	ENST00000357971	ENSG00000119640	12	20	0.6	4	1.26682	0.241154	14	75053242	75064015	20
BTBD1_2	9	9	9	10	3.91527e-07	10.2757	2.75895	0.00579868	0.0435519	1	BTBD1	5	2	797	ENST00000559652	ENSG00000064726	1	1	1	6	0.0499025	0.00287475	15	83018739	83056479	1	10	BTBD1	5	2	797	ENST00000559652	ENSG00000064726	6	10	0.6	6	0.516582	0.0215794	15	83018739	83056479	10
C17orf62_15	18	18	18	10	7.83055e-07	10.2757	3.90175	9.54998e-05	0.00109725	2	C17orf62	41	19	866	ENST00000583617	ENSG00000178927	1	2	0.5	7	0.0918528	0.0024801	17	82443455	82450717	2	20	C17orf62	41	19	866	ENST00000583617	ENSG00000178927	5	20	0.25	7	0.950845	0.0290313	17	82443455	82450717	20
CALM2_5	45	45	45	10	1.95764e-06	10.2757	6.16921	6.86318e-10	1.53245e-08	5	CALM2	9	7	1004	ENST00000432899	ENSG00000143933	1	5	0.2	5	0.198069	0.00101329	2	47160171	47176500	5	50	CALM2	9	6	1004	ENST00000432899	ENSG00000143933	8	50	0.16	5	2.05038	0.00618119	2	47160171	47176500	50
CAMTA1_1	9	9	9	10	3.91527e-07	10.2757	2.75895	0.00579868	0.0435519	1	CAMTA1	16	9	392	ENST00000486138	ENSG00000171735	1	1	1	4	0.10146	0.00503982	1	6806987	6871858	1	10	CAMTA1	16	8	392	ENST00000486138	ENSG00000171735	3	10	0.3	4	1.0503	0.0400673	1	6806987	6871858	10
CDADC1_3	18	18	18	10	7.83055e-07	10.2757	3.90175	9.54998e-05	0.00109725	2	CDADC1	6	4	688	ENST00000496061	ENSG00000102543	0	2	0	6	0.115617	0.0339314	13	49247940	49267525	2	20	CDADC1	6	4	688	ENST00000496061	ENSG00000102543	6	20	0.3	6	1.19685	0.468577	13	49247940	49267525	20
CLK1_6	63	63	63	10	2.74069e-06	10.2757	7.29951	2.88658e-13	8.49982e-12	7	CLK1	15	3	1682	ENST00000432425	ENSG00000013441	1	7	0.142857	12	0.165521	0.0827086	2	200853080	200864656	7	70	CLK1	15	7	1682	ENST00000432425	ENSG00000013441	7	70	0.1	12	1.71344	0.707866	2	200853080	200864656	70
DDR2_1	9	9	9	10	3.91527e-07	10.2757	2.75895	0.00579868	0.0435519	1	DDR2	6	1	10160	ENST00000367922	ENSG00000162733	1	1	1	19	0.00391459	0.0507874	1	162632464	162787400	1	10	DDR2	6	1	10160	ENST00000367922	ENSG00000162733	7	10	0.7	19	0.0405232	0.435321	1	162632464	162787400	10
MKRN1_6	27	27	27	10	1.17458e-06	10.2757	4.77865	1.76477e-06	2.68552e-05	3	MKRN1	16	7	1625	ENST00000496169	ENSG00000133606	1	3	0.333333	7	0.0734257	0.00212774	7	140456185	140479355	3	30	MKRN1	16	4	1625	ENST00000496169	ENSG00000133606	3	30	0.1	7	0.760091	0.0229115	7	140456185	140479355	30
MND1_4	9	9	9	10	3.91527e-07	10.2757	2.75895	0.00579868	0.0435519	1	MND1	6	3	502	ENST00000508731	ENSG00000121211	1	1	1	5	0.0792276	0.00369404	4	153345352	153394336	1	10	MND1	6	5	502	ENST00000508731	ENSG00000121211	4	10	0.4	5	0.820151	0.0248811	4	153345352	153394336	10
NOC3L_3	9	9	9	10	3.91527e-07	10.2757	2.75895	0.00579868	0.0435519	1	NOC3L	3	3	576	ENST00000461562	ENSG00000173145	1	1	1	3	0.0690491	0.0143157	10	94361323	94362959	1	10	NOC3L	3	2	576	ENST00000461562	ENSG00000173145	7	10	0.7	3	0.714784	0.0869314	10	94361323	94362959	10
NOS1AP_5	9	9	9	10	3.91527e-07	10.2757	2.75895	0.00579868	0.0435519	1	NOS1AP	6	2	1732	ENST00000430120	ENSG00000198929	0	1	0	11	0.0229632	0.0417725	1	162070089	162367492	1	10	NOS1AP	6	1	1732	ENST00000430120	ENSG00000198929	0	10	0	11	0.237711	1	1	162070089	162367492	10
PBX3_9	9	9	9	10	3.91527e-07	10.2757	2.75895	0.00579868	0.0435519	1	PBX3	11	5	1035	ENST00000538998	ENSG00000167081	0	1	0	7	0.0384273	0.00272729	9	125843712	125965940	1	10	PBX3	11	5	1035	ENST00000538998	ENSG00000167081	1	10	0.1	7	0.397793	0.019964	9	125843712	125965940	10
PRCC_2	9	9	9	10	3.91527e-07	10.2757	2.75895	0.00579868	0.0435519	1	PRCC	7	6	452	ENST00000473387	ENSG00000143294	1	1	1	3	0.0879917	0.00157814	1	156767552	156786980	1	10	PRCC	7	6	452	ENST00000473387	ENSG00000143294	4	10	0.4	3	0.910876	0.0175078	1	156767552	156786980	10
PSMC3_4	9	9	9	10	3.91527e-07	10.2757	2.75895	0.00579868	0.0435519	1	PSMC3	13	7	905	ENST00000530651	ENSG00000165916	1	1	1	8	0.0439472	0.000351024	11	47422573	47426216	1	10	PSMC3	13	6	905	ENST00000530651	ENSG00000165916	1	10	0.1	8	0.454935	0.00360791	11	47422573	47426216	10
RARB_8	9	9	9	10	3.91527e-07	10.2757	2.75895	0.00579868	0.0435519	1	RARB	8	0	2590	ENST00000458646	ENSG00000077092	0	1	0	8	0.0153561	1	3	25458309	25597932	1	10	RARB	8	0	2590	ENST00000458646	ENSG00000077092	0	10	0	8	0.158964	1	3	25458309	25597932	10
RDH5_1	9	9	9	10	3.91527e-07	10.2757	2.75895	0.00579868	0.0435519	1	RDH5	11	0	976	ENST00000551444	ENSG00000135437	0	1	0	2	0.0407503	0.161245	12	55723366	55724614	1	10	RDH5	11	0	976	ENST00000551444	ENSG00000135437	0	10	0	2	0.42184	1	12	55723366	55724614	10
RP11-285F7.2_1	9	9	9	10	3.91527e-07	10.2757	2.75895	0.00579868	0.0435519	1	RP11-285F7.2	1	0	348	ENST00000424332	ENSG00000242861	1	1	1	2	0.114288	1	1	225840882	225846522	1	10	RP11-285F7.2	1	0	348	ENST00000424332	ENSG00000242861	10	10	1	2	1.18309	1	1	225840882	225846522	10
RP13-188A5.1_1	9	9	9	10	3.91527e-07	10.2757	2.75895	0.00579868	0.0435519	1	RP13-188A5.1	1	1	1007	ENST00000452532	ENSG00000227486	1	1	1	2	0.0394958	1	X	55908122	56015173	1	10	RP13-188A5.1	1	1	1007	ENST00000452532	ENSG00000227486	10	10	1	2	0.408854	1	X	55908122	56015173	10
RREB1_4	9	9	9	10	3.91527e-07	10.2757	2.75895	0.00579868	0.0435519	1	RREB1	10	2	5826	ENST00000379933	ENSG00000124782	0	1	0	12	0.00682668	0.000770294	6	7107596	7249274	1	10	RREB1	10	4	5826	ENST00000379933	ENSG00000124782	2	10	0.2	12	0.0706687	0.0101529	6	7107596	7249274	10
SCAMP2_4	9	9	9	10	3.91527e-07	10.2757	2.75895	0.00579868	0.0435519	1	SCAMP2	12	6	790	ENST00000565345	ENSG00000140497	0	1	0	7	0.0503446	0.00075549	15	74848603	74873040	1	10	SCAMP2	12	6	790	ENST00000565345	ENSG00000140497	1	10	0.1	7	0.521159	0.00973374	15	74848603	74873040	10
SETD4_12	9	9	9	10	3.91527e-07	10.2757	2.75895	0.00579868	0.0435519	1	SETD4	17	8	702	ENST00000469482	ENSG00000185917	1	1	1	5	0.0566556	0.0325401	21	36036084	36043648	1	10	SETD4	17	7	702	ENST00000469482	ENSG00000185917	6	10	0.6	5	0.58649	0.247693	21	36036084	36043648	10
SH3TC2_1	9	9	9	10	3.91527e-07	10.2757	2.75895	0.00579868	0.0435519	1	SH3TC2	15	2	4153	ENST00000504517	ENSG00000169247	0	1	0	13	0.00957675	0.195088	5	149003946	149041546	1	10	SH3TC2	15	3	4153	ENST00000504517	ENSG00000169247	0	10	0	13	0.099137	1	5	149003946	149041546	10
UBE2V1_23	9	9	9	10	3.91527e-07	10.2757	2.75895	0.00579868	0.0435519	1	UBE2V1	24	5	549	ENST00000490555	ENSG00000244687	0	1	0	4	0.0724449	0.00130816	20	50082856	50113133	1	10	UBE2V1	24	9	549	ENST00000490555	ENSG00000244687	7	10	0.7	4	0.749938	0.0115632	20	50082856	50113133	10
ZDHHC16_3	9	9	9	10	3.91527e-07	10.2757	2.75895	0.00579868	0.0435519	1	ZDHHC16	18	9	1632	ENST00000495735	ENSG00000171307	1	1	1	10	0.0243703	0.00125623	10	97451735	97457361	1	10	ZDHHC16	18	7	1632	ENST00000495735	ENSG00000171307	1	10	0.1	10	0.252277	0.0172683	10	97451735	97457361	10
ZNF248_1	9	9	9	10	3.91527e-07	10.2757	2.75895	0.00579868	0.0435519	1	ZNF248	9	2	1286	ENST00000374648	ENSG00000198105	0	1	0	7	0.0309271	0.0563052	10	37830855	37857558	1	10	ZNF248	9	3	1286	ENST00000374648	ENSG00000198105	0	10	0	7	0.320152	0.445457	10	37830855	37857558	10
ZNF684_6	9	9	9	10	3.91527e-07	10.2757	2.75895	0.00579868	0.0435519	1	ZNF684	6	6	1009	ENST00000372696	ENSG00000117010	1	1	1	5	0.0394175	0.00389924	1	40531662	40545037	1	10	ZNF684	6	6	1009	ENST00000372696	ENSG00000117010	6	10	0.6	5	0.408043	0.0184573	1	40531662	40545037	10
KIAA0226L_8	500	500	500	9.92857	2.1752e-05	10.2023	20.5497	0	0	56	KIAA0226L	12	6	2361	ENST00000378784	ENSG00000102445	1	56	0.0178571	15	0.943349	0.066249	13	46342963	46387233	56	556	KIAA0226L	12	7	2361	ENST00000378784	ENSG00000102445	1	556	0.00179856	15	9.69564	0.748902	13	46342963	46387233	556
OXR1_3	107	107	107	9.91667	4.65495e-06	10.1901	9.50515	0	0	12	OXR1	17	6	2621	ENST00000449762	ENSG00000164830	1	12	0.0833333	6	0.182094	0.0447283	8	106726011	106752679	12	119	OXR1	17	7	2621	ENST00000449762	ENSG00000164830	6	119	0.0504202	6	1.86929	0.365043	8	106726011	106752679	119
HNRNPL_8	5780	5780	5780	9.81098	0.000251464	10.0815	69.7915	0	0	656	HNRNPL	14	9	1918	ENST00000601449	ENSG00000104824	0	656	0	13	13.603	0.0995941	19	38836394	38851155	656	6436	HNRNPL	14	10	1918	ENST00000601449	ENSG00000104824	0	6436	0	13	138.154	1	19	38836394	38851155	6436
SLC27A3_11	44	44	44	9.8	1.91426e-06	10.0702	6.08812	1.14241e-09	2.49767e-08	5	SLC27A3	14	4	1357	ENST00000458027	ENSG00000143554	1	5	0.2	9	0.146545	0.023935	1	153776595	153780157	5	49	SLC27A3	14	4	1357	ENST00000458027	ENSG00000143554	7	49	0.142857	9	1.48667	0.360046	1	153776595	153780157	49
EHBP1_6	281	281	281	9.78125	1.22253e-05	10.0509	15.3826	0	0	32	EHBP1	20	5	5165	ENST00000263991	ENSG00000115504	0	32	0	25	0.246411	0.065792	2	62705865	63046487	32	313	EHBP1	20	4	5165	ENST00000263991	ENSG00000115504	0	313	0	25	2.49501	0.737666	2	62705865	63046487	313
ABCA5_14	35	35	35	9.75	1.52274e-06	10.0188	5.42712	5.72721e-08	1.04013e-06	4	ABCA5	14	2	3263	ENST00000591234	ENSG00000154265	0	4	0	25	0.0487555	0.477597	17	69247144	69286261	4	39	ABCA5	14	1	3263	ENST00000591234	ENSG00000154265	0	39	0	25	0.492091	1	17	69247144	69286261	39
IFNGR2_3	280	280	280	9.75	1.21819e-05	10.0188	15.3502	0	0	32	IFNGR2	6	4	1684	ENST00000405436	ENSG00000159128	2	32	0.0625	8	0.755767	0.0427602	21	33403465	33437502	32	312	IFNGR2	6	3	1684	ENST00000405436	ENSG00000159128	0	312	0	8	7.62799	0.665455	21	33403465	33437502	312
NT5M_7	35	35	35	9.75	1.52274e-06	10.0188	5.42712	5.72721e-08	1.04013e-06	4	NT5M	7	5	1635	ENST00000616989	ENSG00000205309	0	4	0	5	0.0973022	0.0316477	17	17303334	17347661	4	39	NT5M	7	4	1635	ENST00000616989	ENSG00000205309	0	39	0	5	0.982074	1	17	17303334	17347661	39
SLC30A5_9	131	131	131	9.73333	5.69942e-06	10.0017	10.4978	0	0	15	SLC30A5	9	4	763	ENST00000511158	ENSG00000145740	2	15	0.133333	2	0.781892	0.0812458	5	69123342	69130126	15	146	SLC30A5	9	4	763	ENST00000511158	ENSG00000145740	2	146	0.0136986	2	7.87818	0.609413	5	69123342	69130126	146
CETN3_1	26	26	26	9.66667	1.13121e-06	9.93316	4.67354	2.96047e-06	4.36798e-05	3	CETN3	6	2	738	ENST00000522864	ENSG00000153140	0	3	0	6	0.161676	0.0269079	5	90393858	90409732	3	29	CETN3	6	3	738	ENST00000522864	ENSG00000153140	3	29	0.103448	6	1.61785	0.128398	5	90393858	90409732	29
LMO2_3	78	78	78	9.66667	3.39363e-06	9.93316	8.09482	4.44089e-16	1.58707e-14	9	LMO2	6	5	1519	ENST00000411482	ENSG00000135363	1	9	0.111111	3	0.235649	0.00351579	11	33858575	33869536	9	87	LMO2	6	5	1519	ENST00000411482	ENSG00000135363	1	87	0.0114943	3	2.35808	0.0345449	11	33858575	33869536	87
PSMB2_1	52	52	52	9.66667	2.26242e-06	9.93316	6.60939	3.85905e-11	9.60948e-10	6	PSMB2	3	2	1127	ENST00000630477	ENSG00000126067	0	6	0	5	0.211742	0.00511372	1	35602633	35631537	6	58	PSMB2	3	2	1127	ENST00000630477	ENSG00000126067	0	58	0	5	2.11886	0.0453818	1	35602633	35631537	58
CAST_21	456	456	456	9.60377	1.98401e-05	9.86854	19.5595	0	0	53	CAST	44	8	4282	ENST00000309190	ENSG00000153113	0	53	0	29	0.492277	0.0701541	5	96702800	96774683	53	509	CAST	44	9	4282	ENST00000309190	ENSG00000153113	0	509	0	29	4.89405	0.675444	5	96702800	96774683	509
UBE2Q2_5	120	120	120	9.57143	5.22114e-06	9.8353	10.0303	0	0	14	UBE2Q2	8	3	2158	ENST00000426727	ENSG00000140367	2	14	0.142857	8	0.258022	0.0296436	15	75859939	75901044	14	134	UBE2Q2	8	4	2158	ENST00000426727	ENSG00000140367	2	134	0.0149254	8	2.55653	0.218377	15	75859939	75901044	134
PPA2_19	162	162	162	9.52632	7.04866e-06	9.78894	11.6485	0	0	19	PPA2	22	14	1177	ENST00000509031	ENSG00000138777	1	19	0.0526316	13	0.642033	0.0266641	4	105369560	105474014	19	181	PPA2	22	12	1177	ENST00000509031	ENSG00000138777	4	181	0.0220994	13	6.3314	0.141021	4	105369560	105474014	181
ARHGEF17_6	17	17	17	9.5	7.39681e-07	9.7619	3.77236	0.000161709	0.00177435	2	ARHGEF17	6	3	970	ENST00000543530	ENSG00000110237	1	2	0.5	3	0.0820047	0.0722846	11	73365224	73367943	2	19	ARHGEF17	6	2	970	ENST00000543530	ENSG00000110237	0	19	0	3	0.806454	0.894312	11	73365224	73367943	19
CAPN10_10	17	17	17	9.5	7.39681e-07	9.7619	3.77236	0.000161709	0.00177435	2	CAPN10	16	6	1999	ENST00000354082	ENSG00000142330	1	2	0.5	10	0.0397922	0.0108415	2	240586870	240599084	2	19	CAPN10	16	4	1999	ENST00000354082	ENSG00000142330	3	19	0.157895	10	0.391326	0.13808	2	240586870	240599084	19
CNRIP1_2	17	17	17	9.5	7.39681e-07	9.7619	3.77236	0.000161709	0.00177435	2	CNRIP1	4	3	1493	ENST00000481714	ENSG00000119865	1	2	0.5	4	0.0532783	0.0390479	2	68293065	68320051	2	19	CNRIP1	4	3	1493	ENST00000481714	ENSG00000119865	1	19	0.0526316	4	0.523952	0.528808	2	68293065	68320051	19
MLEC_1	17	17	17	9.5	7.39681e-07	9.7619	3.77236	0.000161709	0.00177435	2	MLEC	5	4	543	ENST00000535656	ENSG00000110917	1	2	0.5	3	0.146491	0.00246169	12	120694166	120696578	2	19	MLEC	5	5	543	ENST00000535656	ENSG00000110917	11	19	0.578947	3	1.44063	0.0254109	12	120694166	120696578	19
SLC25A36_9	34	34	34	9.5	1.47936e-06	9.7619	5.33493	9.55825e-08	1.69709e-06	4	SLC25A36	15	6	544	ENST00000514629	ENSG00000114120	0	4	0	2	0.292443	0.044579	3	140973665	140976463	4	38	SLC25A36	15	7	544	ENST00000514629	ENSG00000114120	0	38	0	2	2.87596	0.311517	3	140973665	140976463	38
TPT1_13	17	17	17	9.5	7.39681e-07	9.7619	3.77236	0.000161709	0.00177435	2	TPT1	14	10	794	ENST00000484604	ENSG00000133112	0	2	0	3	0.100182	4.93255e-05	13	45337063	45339848	2	19	TPT1	14	11	794	ENST00000484604	ENSG00000133112	4	19	0.210526	3	0.985214	0.000313614	13	45337063	45339848	19
YEATS2_2	17	17	17	9.5	7.39681e-07	9.7619	3.77236	0.000161709	0.00177435	2	YEATS2	6	3	1024	ENST00000432781	ENSG00000163872	1	2	0.5	5	0.0776802	0.027624	3	183775990	183793486	2	19	YEATS2	6	3	1024	ENST00000432781	ENSG00000163872	8	19	0.421053	5	0.763926	0.238571	3	183775990	183793486	19
RYK_9	506	506	506	9.43333	2.20169e-05	9.6934	20.5661	0	0	60	RYK	9	3	2667	ENST00000460933	ENSG00000163785	0	60	0	15	0.894764	0.186441	3	134157132	134250468	60	566	RYK	9	3	2667	ENST00000460933	ENSG00000163785	0	566	0	15	8.73757	1	3	134157132	134250468	566
LYAR_3	160	160	160	9.42105	6.96191e-06	9.68078	11.5631	0	0	19	LYAR	4	1	1468	ENST00000452476	ENSG00000145220	0	19	0	10	0.514764	0.0196775	4	4267703	4290021	19	179	LYAR	4	2	1468	ENST00000452476	ENSG00000145220	0	179	0	10	5.02024	0.159562	4	4267703	4290021	179
B3GALNT1_16	84	84	84	9.4	3.65503e-06	9.65915	8.37632	0	0	10	B3GALNT1	18	2	3270	ENST00000320474	ENSG00000169255	0	10	0	5	0.121628	0.234527	3	161083882	161105324	10	94	B3GALNT1	18	1	3270	ENST00000320474	ENSG00000169255	0	94	0	5	1.18353	1	3	161083882	161105324	94
CEP295_5	25	25	25	9.33333	1.08783e-06	9.59064	4.56626	4.96501e-06	7.10454e-05	3	CEP295	7	2	2294	ENST00000531404	ENSG00000166004	2	3	0.666667	9	0.0520125	0.0666875	11	93722501	93730080	3	28	CEP295	7	4	2294	ENST00000531404	ENSG00000166004	10	28	0.357143	9	0.50253	0.34583	11	93722501	93730080	28
ENO3_16	25	25	25	9.33333	1.08783e-06	9.59064	4.56626	4.96501e-06	7.10454e-05	3	ENO3	17	6	1448	ENST00000518175	ENSG00000108515	0	3	0	11	0.0824011	0.114296	17	4951757	4957118	3	28	ENO3	17	3	1448	ENST00000518175	ENSG00000108515	0	28	0	11	0.796135	1	17	4951757	4957118	28
DDX60L_10	158	158	158	9.31579	6.87516e-06	9.57261	11.4772	0	0	19	DDX60L	16	6	3509	ENST00000510590	ENSG00000181381	1	19	0.0526316	9	0.215353	0.0364248	4	168356734	168380806	19	177	DDX60L	16	7	3509	ENST00000510590	ENSG00000181381	6	177	0.0338983	9	2.07677	0.286529	4	168356734	168380806	177
TBL2_18	41	41	41	9.2	1.78414e-06	9.45363	5.83879	5.25803e-09	1.07428e-07	5	TBL2	22	5	2358	ENST00000459913	ENSG00000106638	0	5	0	7	0.0843347	0.015013	7	73569659	73578269	5	46	TBL2	22	5	2358	ENST00000459913	ENSG00000106638	0	46	0	7	0.803177	0.117101	7	73569659	73578269	46
HNRNPC_10	57	57	57	9.14286	2.48045e-06	9.39491	6.87987	5.99076e-12	1.59452e-10	7	HNRNPC	33	7	1599	ENST00000449098	ENSG00000092199	0	7	0	8	0.174112	0.000706667	14	21210555	21234245	7	64	HNRNPC	33	11	1599	ENST00000449098	ENSG00000092199	5	64	0.078125	8	1.64789	0.00613949	14	21210555	21234245	64
PSMA2_2_1	691	691	691	9.03488	3.00713e-05	9.28396	23.9238	0	0	86	PSMA2_2	2	2	683	ENST00000445517	ENSG00000106588	6	86	0.0697674	6	5.00793	0.0578066	7	42917412	42932185	86	777	PSMA2_2	2	2	683	ENST00000445517	ENSG00000106588	1	777	0.001287	6	46.8379	0.484714	7	42917412	42932185	777
FAU_7	16	16	16	9	6.96307e-07	9.24812	3.63885	0.000273855	0.0028739	2	FAU	8	5	533	ENST00000434372	ENSG00000149806	0	2	0	3	0.149239	0.000344412	11	65121282	65122177	2	18	FAU	8	5	533	ENST00000434372	ENSG00000149806	0	18	0	3	1.39041	0.00266954	11	65121282	65122177	18
GCSH_3	64	64	64	9	2.78523e-06	9.24812	7.27771	3.39506e-13	9.94803e-12	8	GCSH	6	5	972	ENST00000564386	ENSG00000140905	1	8	0.125	4	0.327344	0.0204052	16	81082335	81096262	8	72	GCSH	6	4	972	ENST00000564386	ENSG00000140905	2	72	0.0277778	4	3.04975	0.14645	16	81082335	81096262	72
IL31RA_3	24	24	24	9	1.04446e-06	9.24812	4.45667	8.32436e-06	0.000115257	3	IL31RA	8	3	2658	ENST00000354961	ENSG00000164509	0	3	0	16	0.0448897	0.152088	5	55853313	55922853	3	27	IL31RA	8	1	2658	ENST00000354961	ENSG00000164509	0	27	0	16	0.418221	1	5	55853313	55922853	27
KIAA1841_4	72	72	72	9	3.13338e-06	9.24812	7.71918	1.15463e-14	3.76425e-13	9	KIAA1841	11	2	4516	ENST00000402291	ENSG00000162929	0	9	0	22	0.0792627	0.0822077	2	61065932	61124280	9	81	KIAA1841	11	4	4516	ENST00000402291	ENSG00000162929	0	81	0	22	0.738463	0.438441	2	61065932	61124280	81
MAP3K8_2	32	32	32	9	1.39261e-06	9.24812	5.14612	2.65934e-07	4.48437e-06	4	MAP3K8	7	5	2782	ENST00000542547	ENSG00000107968	1	4	0.25	8	0.0571851	0.0372234	10	30434020	30461833	4	36	MAP3K8	7	4	2782	ENST00000542547	ENSG00000107968	1	36	0.0277778	8	0.532774	0.191435	10	30434020	30461833	36
NDUFAF7_10	16	16	16	9	6.96307e-07	9.24812	3.63885	0.000273855	0.0028739	2	NDUFAF7	13	3	946	ENST00000455230	ENSG00000003509	1	2	0.5	9	0.0840851	0.0371002	2	37231630	37247576	2	18	NDUFAF7	13	4	946	ENST00000455230	ENSG00000003509	4	18	0.222222	9	0.783392	0.246451	2	37231630	37247576	18
REPIN1_5	16	16	16	9	6.96307e-07	9.24812	3.63885	0.000273855	0.0028739	2	REPIN1	19	6	480	ENST00000522266	ENSG00000214022	1	2	0.5	3	0.165718	0.00627006	7	150368896	150371392	2	18	REPIN1	19	5	480	ENST00000522266	ENSG00000214022	0	18	0	3	1.54393	0.071416	7	150368896	150371392	18
SUPV3L1_4	40	40	40	9	1.74077e-06	9.24812	5.75353	8.73967e-09	1.74665e-07	5	SUPV3L1	7	3	666	ENST00000497254	ENSG00000156502	0	5	0	2	0.298591	0.037981	10	69207775	69209099	5	45	SUPV3L1	7	4	666	ENST00000497254	ENSG00000156502	0	45	0	2	2.78186	0.298644	10	69207775	69209099	45
TEC_3	88	88	88	9	3.82969e-06	9.24812	8.53388	0	0	11	TEC	5	1	2446	ENST00000505452	ENSG00000135605	0	11	0	16	0.178861	0.0607361	4	48136803	48228659	11	99	TEC	5	2	2446	ENST00000505452	ENSG00000135605	0	99	0	16	1.66639	0.48294	4	48136803	48228659	99
THOC2_16	64	64	64	9	2.78523e-06	9.24812	7.27771	3.39506e-13	9.94803e-12	8	THOC2	20	7	1365	ENST00000448128	ENSG00000125676	0	8	0	9	0.233097	0.0326124	X	123600560	123621159	8	72	THOC2	20	9	1365	ENST00000448128	ENSG00000125676	0	72	0	9	2.17169	0.254831	X	123600560	123621159	72
TMEM218_11	64	64	64	9	2.78523e-06	9.24812	7.27771	3.39506e-13	9.94803e-12	8	TMEM218	17	11	857	ENST00000531262	ENSG00000150433	1	8	0.125	4	0.37127	0.052753	11	125097141	125111617	8	72	TMEM218	17	13	857	ENST00000531262	ENSG00000150433	1	72	0.0138889	4	3.45899	0.729122	11	125097141	125111617	72
UTY_16	88	88	88	9	3.82969e-06	9.24812	8.53388	0	0	11	UTY	16	2	6661	ENST00000382896	ENSG00000183878	0	11	0	29	0.0656801	0.203428	Y	13248378	13480670	11	99	UTY	16	1	6661	ENST00000382896	ENSG00000183878	0	99	0	29	0.611918	1	Y	13248378	13480670	99
ANKHD1_5	359	359	359	8.97778	1.56235e-05	9.22528	17.232	0	0	45	ANKHD1	21	2	4079	ENST00000431508	ENSG00000131503	0	45	0	13	0.438772	0.0838205	5	140510109	140539849	45	404	ANKHD1	21	3	4079	ENST00000431508	ENSG00000131503	0	404	0	13	4.07779	0.636924	5	140510109	140539849	404
ITCH_6	662	662	662	8.88095	2.88112e-05	9.12579	23.3724	0	0	84	ITCH	9	2	6231	ENST00000610336	ENSG00000078747	0	84	0	23	0.536169	0.100926	20	34393767	34511392	84	746	ITCH	9	3	6231	ENST00000610336	ENSG00000078747	0	746	0	23	4.92922	1	20	34393767	34511392	746
ENTPD1_2	384	384	384	8.83673	1.67125e-05	9.08035	17.791	0	0	49	ENTPD1	12	0	12387	ENST00000543964	ENSG00000138185	0	49	0	9	0.15733	0.128923	10	95755651	95877266	49	433	ENTPD1	12	1	12387	ENST00000543964	ENSG00000138185	0	433	0	9	1.43919	1	10	95755651	95877266	433
UBAP2L_13	94	94	94	8.83333	4.0911e-06	9.07686	8.80193	0	0	12	UBAP2L	20	10	1789	ENST00000433615	ENSG00000143569	0	12	0	11	0.266779	0.0115789	1	154255251	154271510	12	106	UBAP2L	20	9	1789	ENST00000433615	ENSG00000143569	0	106	0	11	2.43946	0.12234	1	154255251	154271510	106
TMEM50A_4	39	39	39	8.8	1.69739e-06	9.04261	5.66713	1.45206e-08	2.82059e-07	5	TMEM50A	6	5	965	ENST00000491936	ENSG00000183726	2	5	0.4	5	0.206074	0.00909666	1	25338319	25361265	5	44	TMEM50A	6	5	965	ENST00000491936	ENSG00000183726	7	44	0.159091	5	1.87725	0.0699449	1	25338319	25361265	44
SMAP2_5	6755	6755	6755	8.78226	0.000294	9.02437	74.5737	0	0	868	SMAP2	6	6	2473	ENST00000372708	ENSG00000084070	15	868	0.0172811	10	13.9597	0.0366309	1	40374647	40423326	868	7623	SMAP2	6	5	2473	ENST00000372708	ENSG00000084070	10	7623	0.00131182	10	126.911	0.439011	1	40374647	40423326	7623
CASP4_7	23	23	23	8.66667	1.00109e-06	8.9056	4.34462	1.39518e-05	0.00018629	3	CASP4	14	5	667	ENST00000531333	ENSG00000196954	1	3	0.333333	4	0.178886	0.0113077	11	104949660	104968639	3	26	CASP4	14	5	667	ENST00000531333	ENSG00000196954	4	26	0.153846	4	1.60489	0.0739857	11	104949660	104968639	26
ST3GAL3_5	23	23	23	8.66667	1.00109e-06	8.9056	4.34462	1.39518e-05	0.00018629	3	ST3GAL3	39	13	1667	ENST00000545417	ENSG00000126091	1	3	0.333333	7	0.0715758	0.00342374	1	43707532	43931165	3	26	ST3GAL3	39	15	1667	ENST00000545417	ENSG00000126091	1	26	0.0384615	7	0.642148	0.0335094	1	43707532	43931165	26
TMEM198B_5	23	23	23	8.66667	1.00109e-06	8.9056	4.34462	1.39518e-05	0.00018629	3	TMEM198B	6	5	1958	ENST00000471276	ENSG00000182796	1	3	0.333333	5	0.0609381	0.147247	12	55830853	55836246	3	26	TMEM198B	6	3	1958	ENST00000471276	ENSG00000182796	2	26	0.0769231	5	0.546711	1	12	55830853	55836246	26
TRA2B_15	167	167	167	8.59091	7.26902e-06	8.82775	11.6954	0	0	22	TRA2B	16	9	943	ENST00000259043	ENSG00000136527	2	22	0.0909091	5	0.927879	0.0171105	3	185917154	185923893	22	189	TRA2B	16	9	943	ENST00000259043	ENSG00000136527	3	189	0.015873	5	8.25178	0.111067	3	185917154	185923893	189
EIF2AK3_6	144	144	144	8.57895	6.26793e-06	8.81546	10.8584	0	0	19	EIF2AK3	6	2	4222	ENST00000419748	ENSG00000172071	1	19	0.0526316	17	0.178985	0.0967968	2	88556740	88624929	19	163	EIF2AK3	6	2	4222	ENST00000419748	ENSG00000172071	0	163	0	17	1.58952	1	2	88556740	88624929	163
C12orf29_9	189	189	189	8.56	8.22673e-06	8.79599	12.4368	0	0	25	C12orf29	10	4	2740	ENST00000550333	ENSG00000133641	0	25	0	6	0.362886	0.117012	12	88035504	88050158	25	214	C12orf29	10	5	2740	ENST00000550333	ENSG00000133641	1	214	0.0046729	6	3.21559	0.712438	12	88035504	88050158	214
CBWD3_5	68	68	68	8.55556	2.95989e-06	8.79142	7.45942	8.70415e-14	2.67306e-12	9	CBWD3	19	2	1403	ENST00000377349	ENSG00000196873	0	9	0	4	0.255132	0.0192712	9	68241944	68248589	9	77	CBWD3	19	3	1403	ENST00000377349	ENSG00000196873	0	77	0	4	2.25959	0.791404	9	68241944	68248589	77
CCAR2_6	15	15	15	8.5	6.52934e-07	8.73433	3.50083	0.000463815	0.00464816	2	CCAR2	14	8	1107	ENST00000522599	ENSG00000158941	2	2	1	5	0.0718559	0.00305074	8	22612702	22615596	2	17	CCAR2	14	7	1107	ENST00000522599	ENSG00000158941	7	17	0.411765	5	0.632265	0.027963	8	22612702	22615596	17
DGKE_3	30	30	30	8.5	1.30587e-06	8.73433	4.95092	7.38636e-07	1.17937e-05	4	DGKE	6	3	5179	ENST00000572944	ENSG00000153933	1	4	0.25	10	0.0307181	0.0332764	17	56834965	56866076	4	34	DGKE	6	2	5179	ENST00000572944	ENSG00000153933	5	34	0.147059	10	0.27029	0.247186	17	56834965	56866076	34
HINT2_5	15	15	15	8.5	6.52934e-07	8.73433	3.50083	0.000463815	0.00464816	2	HINT2	7	6	853	ENST00000474848	ENSG00000137133	2	2	1	5	0.0932527	0.00232615	9	35812959	35815354	2	17	HINT2	7	6	853	ENST00000474848	ENSG00000137133	7	17	0.411765	5	0.820536	0.0197722	9	35812959	35815354	17
MYO19_6	15	15	15	8.5	6.52934e-07	8.73433	3.50083	0.000463815	0.00464816	2	MYO19	27	11	1038	ENST00000620567	ENSG00000278259	1	2	0.5	3	0.0766325	0.00908276	17	36495932	36499344	2	17	MYO19	27	9	1038	ENST00000620567	ENSG00000278259	4	17	0.235294	3	0.674294	0.088174	17	36495932	36499344	17
OS9_13	15	15	15	8.5	6.52934e-07	8.73433	3.50083	0.000463815	0.00464816	2	OS9	23	3	787	ENST00000550202	ENSG00000135506	1	2	0.5	5	0.101073	0.00219257	12	57716332	57719182	2	17	OS9	23	9	787	ENST00000550202	ENSG00000135506	4	17	0.235294	5	0.889348	0.0227241	12	57716332	57719182	17
POLE2_11	290	290	290	8.4359	1.26238e-05	8.66846	15.3796	0	0	39	POLE2	11	4	1776	ENST00000216367	ENSG00000100479	0	39	0	19	0.873377	0.197261	14	49643559	49688303	39	329	POLE2	11	4	1776	ENST00000216367	ENSG00000100479	0	329	0	19	7.62694	1	14	49643559	49688303	329
PHF20L1_9	415	415	415	8.41071	1.80653e-05	8.64259	18.3916	0	0	56	PHF20L1	20	4	5900	ENST00000395390	ENSG00000129292	0	56	0	19	0.377499	0.136059	8	132777791	132848807	56	471	PHF20L1	20	6	5900	ENST00000395390	ENSG00000129292	0	471	0	19	3.28675	1	8	132777791	132848807	471
SRP14_5	214	214	214	8.37931	9.31573e-06	8.61032	13.2012	0	0	29	SRP14	8	6	780	ENST00000558720	ENSG00000140319	2	29	0.0689655	4	1.47871	0.0067742	15	40036041	40039050	29	243	SRP14	8	4	780	ENST00000558720	ENSG00000140319	0	243	0	4	12.8265	0.0456003	15	40036041	40039050	243
CTD-2366F13.1_2	22	22	22	8.33333	9.57713e-07	8.56307	4.22995	2.33743e-05	0.000300714	3	CTD-2366F13.1	3	1	2367	ENST00000502171	ENSG00000247796	0	3	0	3	0.0504084	0.49699	5	53109841	53115123	3	25	CTD-2366F13.1	3	2	2367	ENST00000502171	ENSG00000247796	1	25	0.04	3	0.43485	1	5	53109841	53115123	25
TES_9	22	22	22	8.33333	9.57713e-07	8.56307	4.22995	2.33743e-05	0.000300714	3	TES	11	1	961	ENST00000496871	ENSG00000135269	0	3	0	2	0.124159	0.00831868	7	116210560	116249806	3	25	TES	11	1	961	ENST00000496871	ENSG00000135269	0	25	0	2	1.07106	0.0507166	7	116210560	116249806	25
TFR2_1	22	22	22	8.33333	9.57713e-07	8.56307	4.22995	2.33743e-05	0.000300714	3	TFR2	13	2	1844	ENST00000462090	ENSG00000106327	0	3	0	8	0.0647054	0.0139177	7	100620454	100633090	3	25	TFR2	13	2	1844	ENST00000462090	ENSG00000106327	0	25	0	8	0.558183	0.229529	7	100620454	100633090	25
ZNF177_2	22	22	22	8.33333	9.57713e-07	8.56307	4.22995	2.33743e-05	0.000300714	3	ZNF177	4	0	1920	ENST00000589262	ENSG00000188629	0	3	0	6	0.0621442	0.168658	19	9376410	9382185	3	25	ZNF177	4	0	1920	ENST00000589262	ENSG00000188629	0	25	0	6	0.536088	1	19	9376410	9382185	25
CTDNEP1_10	87	87	87	8.25	3.78748e-06	8.47744	8.40171	0	0	12	CTDNEP1	12	5	857	ENST00000572043	ENSG00000175826	1	12	0.0833333	8	0.556904	0.0123469	17	7244038	7252491	12	99	CTDNEP1	12	4	857	ENST00000572043	ENSG00000175826	0	99	0	8	4.75611	0.117725	17	7244038	7252491	99
GBAP1_7	36	36	36	8.2	1.56727e-06	8.42606	5.40063	6.64067e-08	1.19736e-06	5	GBAP1	8	6	1884	ENST00000486869	ENSG00000160766	0	5	0	12	0.105553	0.0523243	1	155213824	155218943	5	41	GBAP1	8	4	1884	ENST00000486869	ENSG00000160766	0	41	0	12	0.895984	0.690858	1	155213824	155218943	41
USP47_6	144	144	144	8.2	6.26909e-06	8.42606	10.8013	0	0	20	USP47	11	4	7396	ENST00000399455	ENSG00000170242	0	20	0	29	0.107551	0.0145498	11	11842065	11959323	20	164	USP47	11	5	7396	ENST00000399455	ENSG00000170242	3	164	0.0182927	29	0.912945	0.103762	11	11842065	11959323	164
HNRNPM_15	301	301	301	8.16667	1.31044e-05	8.39181	15.6087	0	0	42	HNRNPM	16	5	1086	ENST00000600092	ENSG00000099783	0	42	0	14	1.53815	0.0098181	19	8444970	8485648	42	343	HNRNPM	16	10	1086	ENST00000600092	ENSG00000099783	0	343	0	14	13.0035	0.096888	19	8444970	8485648	343
HMGN1_14	50	50	50	8.14286	2.17683e-06	8.36735	6.35937	2.02586e-10	4.74755e-09	7	HMGN1	20	15	2707	ENST00000492280	ENSG00000205581	0	7	0	8	0.102847	0.000361899	21	39342314	39349344	7	57	HMGN1	20	17	2707	ENST00000492280	ENSG00000205581	1	57	0.0175439	8	0.86693	0.00236912	21	39342314	39349344	57
RBFA_3	50	50	50	8.14286	2.17683e-06	8.36735	6.35937	2.02586e-10	4.74755e-09	7	RBFA	4	3	1219	ENST00000262197	ENSG00000101546	1	7	0.142857	6	0.228389	0.0126441	18	80034465	80046397	7	57	RBFA	4	3	1219	ENST00000262197	ENSG00000101546	5	57	0.0877193	6	1.92517	0.125555	18	80034465	80046397	57
TBRG1_10	213	213	213	8.1	9.27352e-06	8.32331	13.1173	0	0	30	TBRG1	10	8	4468	ENST00000284290	ENSG00000154144	0	30	0	8	0.267047	0.0509176	11	124622874	124635398	30	243	TBRG1	10	6	4468	ENST00000284290	ENSG00000154144	0	243	0	8	2.23919	0.41479	11	124622874	124635398	243
DNTTIP1_5	78	78	78	8.09091	3.39595e-06	8.31397	7.93671	2.22045e-15	7.5981e-14	11	DNTTIP1	6	5	1073	ENST00000456939	ENSG00000101457	2	11	0.181818	12	0.407731	0.007347	20	45792054	45811427	11	89	DNTTIP1	6	4	1073	ENST00000456939	ENSG00000101457	8	89	0.0898876	12	3.41498	0.0623175	20	45792054	45811427	89
UQCRB_4	113	113	113	8.0625	4.91985e-06	8.28477	9.54877	0	0	16	UQCRB	9	6	695	ENST00000523920	ENSG00000156467	0	16	0	4	0.91562	0.00842426	8	96231094	96235546	16	129	UQCRB	9	6	695	ENST00000523920	ENSG00000156467	3	129	0.0232558	4	7.64192	0.0531705	8	96231094	96235546	129
UPF3A_9	169	169	169	8.04167	7.35809e-06	8.26337	11.6739	0	0	24	UPF3A	12	8	1791	ENST00000475218	ENSG00000169062	1	24	0.0416667	6	0.532962	0.0797671	13	114286384	114305808	24	193	UPF3A	12	7	1791	ENST00000475218	ENSG00000169062	1	193	0.00518135	6	4.43669	0.621318	13	114286384	114305808	193
CD27-AS1_2	21	21	21	8	9.1434e-07	8.22055	4.11249	3.91423e-05	0.000485285	3	CD27-AS1	9	3	700	ENST00000504270	ENSG00000215039	0	3	0	3	0.170453	0.074127	12	6447615	6451515	3	24	CD27-AS1	9	3	700	ENST00000504270	ENSG00000215039	3	24	0.125	3	1.4116	1	12	6447615	6451515	24
CREM_29	14	14	14	8	6.0956e-07	8.22055	3.35783	0.00078557	0.00745409	2	CREM	48	2	1022	ENST00000489388	ENSG00000095794	0	2	0	3	0.0778322	0.0513486	10	35126905	35179769	2	16	CREM	48	5	1022	ENST00000489388	ENSG00000095794	0	16	0	3	0.644565	0.248635	10	35126905	35179769	16
MKRN1_12	14	14	14	8	6.0956e-07	8.22055	3.35783	0.00078557	0.00745409	2	MKRN1	16	7	3467	ENST00000475010	ENSG00000133606	1	2	0.5	7	0.0229433	0.000664854	7	140453046	140479336	2	16	MKRN1	16	4	3467	ENST00000475010	ENSG00000133606	3	16	0.1875	7	0.190004	0.00572733	7	140453046	140479336	16
NCAPG2_3	21	21	21	8	9.1434e-07	8.22055	4.11249	3.91423e-05	0.000485285	3	NCAPG2	11	8	4134	ENST00000432615	ENSG00000146918	1	3	0.333333	30	0.0288623	0.00119279	7	158631310	158703704	3	24	NCAPG2	11	6	4134	ENST00000432615	ENSG00000146918	6	24	0.25	30	0.239022	0.00903591	7	158631310	158703704	24
NFS1_10	14	14	14	8	6.0956e-07	8.22055	3.35783	0.00078557	0.00745409	2	NFS1	14	3	738	ENST00000306750	ENSG00000244005	2	2	1	5	0.107784	0.0165842	20	35694571	35699304	2	16	NFS1	14	5	738	ENST00000306750	ENSG00000244005	8	16	0.5	5	0.892609	0.139495	20	35694571	35699304	16
OMA1_2	21	21	21	8	9.1434e-07	8.22055	4.11249	3.91423e-05	0.000485285	3	OMA1	11	5	1036	ENST00000456980	ENSG00000162600	1	3	0.333333	5	0.115171	0.0418155	1	58533986	58546706	3	24	OMA1	11	3	1036	ENST00000456980	ENSG00000162600	5	24	0.208333	5	0.953782	0.23226	1	58533986	58546706	24
PARP11_5	56	56	56	8	2.43824e-06	8.22055	6.71566	1.87212e-11	4.77937e-10	8	PARP11	8	3	4377	ENST00000447133	ENSG00000111224	0	8	0	7	0.0726932	0.11671	12	3808860	3873448	8	64	PARP11	8	0	4377	ENST00000447133	ENSG00000111224	1	64	0.015625	7	0.602006	1	12	3808860	3873448	64
PHACTR1_8	14	14	14	8	6.0956e-07	8.22055	3.35783	0.00078557	0.00745409	2	PHACTR1	11	2	943	ENST00000379335	ENSG00000112137	1	2	0.5	5	0.0843526	0.0983356	6	13272671	13287481	2	16	PHACTR1	11	1	943	ENST00000379335	ENSG00000112137	4	16	0.25	5	0.698563	0.837673	6	13272671	13287481	16
PIAS2_3	28	28	28	8	1.21912e-06	8.22055	4.74869	2.04739e-06	3.08254e-05	4	PIAS2	16	4	2790	ENST00000592212	ENSG00000078043	1	4	0.25	12	0.0570212	0.041254	18	46826763	46906230	4	32	PIAS2	16	5	2790	ENST00000592212	ENSG00000078043	15	32	0.46875	12	0.472219	0.257497	18	46826763	46906230	32
RPS19BP1_6	14	14	14	8	6.0956e-07	8.22055	3.35783	0.00078557	0.00745409	2	RPS19BP1	6	6	852	ENST00000459956	ENSG00000187051	1	2	0.5	3	0.0933621	0.00164231	22	39529213	39532738	2	16	RPS19BP1	6	5	852	ENST00000459956	ENSG00000187051	4	16	0.25	3	0.773175	0.0140052	22	39529213	39532738	16
ZFP30_10	28	28	28	8	1.21912e-06	8.22055	4.74869	2.04739e-06	3.08254e-05	4	ZFP30	12	0	6090	ENST00000351218	ENSG00000120784	0	4	0	6	0.026123	0.091133	19	37631008	37655412	4	32	ZFP30	12	1	6090	ENST00000351218	ENSG00000120784	8	32	0.25	6	0.216337	0.583251	19	37631008	37655412	32
ZMYND12_3	28	28	28	8	1.21912e-06	8.22055	4.74869	2.04739e-06	3.08254e-05	4	ZMYND12	4	2	1503	ENST00000611861	ENSG00000066185	0	4	0	7	0.105848	0.262438	1	42430414	42456253	4	32	ZMYND12	4	4	1503	ENST00000611861	ENSG00000066185	1	32	0.03125	7	0.876574	1	1	42430414	42456253	32
ZNF830_2	21	21	21	8	9.1434e-07	8.22055	4.11249	3.91423e-05	0.000485285	3	ZNF830	2	1	667	ENST00000578339	ENSG00000198783	1	3	0.333333	2	0.178886	0.0217714	17	34962364	34963186	3	24	ZNF830	2	1	667	ENST00000578339	ENSG00000198783	0	24	0	2	1.48144	0.165946	17	34962364	34963186	24
GUF1_3	216	216	216	7.96774	9.4048e-06	8.1874	13.1828	0	0	31	GUF1	4	3	3970	ENST00000506793	ENSG00000151806	1	31	0.0322581	16	0.310564	0.0449422	4	44678426	44700759	31	247	GUF1	4	3	3970	ENST00000506793	ENSG00000151806	0	247	0	16	2.56156	0.353063	4	44678426	44700759	247
ENOX2_4	76	76	76	7.90909	3.3092e-06	8.12713	7.81249	5.77316e-15	1.92194e-13	11	ENOX2	7	1	4263	ENST00000338144	ENSG00000165675	0	11	0	16	0.102626	0.0460271	X	130623384	130903317	11	87	ENOX2	7	1	4263	ENST00000338144	ENSG00000165675	0	87	0	16	0.840236	0.232742	X	130623384	130903317	87
CCDC25_9	48	48	48	7.85714	2.09009e-06	8.07375	6.20365	5.51697e-10	1.24082e-08	7	CCDC25	11	4	3586	ENST00000520486	ENSG00000147419	1	7	0.142857	8	0.0776369	0.00870613	8	27733317	27772653	7	55	CCDC25	11	3	3586	ENST00000520486	ENSG00000147419	4	55	0.0727273	8	0.631466	0.0608463	8	27733317	27772653	55
DNAJC19_3	41	41	41	7.83333	1.78531e-06	8.04929	5.7313	9.96617e-09	1.97039e-07	6	DNAJC19	9	5	610	ENST00000479269	ENSG00000205981	1	6	0.166667	6	0.391203	0.0407174	3	180984564	180989518	6	47	DNAJC19	9	4	610	ENST00000479269	ENSG00000205981	0	47	0	6	3.17224	0.26529	3	180984564	180989518	47
SNHG1_24	41	41	41	7.83333	1.78531e-06	8.04929	5.7313	9.96617e-09	1.97039e-07	6	SNHG1	25	9	849	ENST00000535076	ENSG00000255717	0	6	0	4	0.281076	0.0764536	11	62852047	62853696	6	47	SNHG1	25	15	849	ENST00000535076	ENSG00000255717	1	47	0.0212766	4	2.27923	0.377642	11	62852047	62853696	47
NUP88_4	291	291	291	7.76744	1.26718e-05	7.98158	15.2527	0	0	43	NUP88	13	3	2194	ENST00000225696	ENSG00000108559	0	43	0	17	0.779493	0.0555398	17	5386101	5419466	43	334	NUP88	13	3	2194	ENST00000225696	ENSG00000108559	0	334	0	17	6.26769	0.483565	17	5386101	5419466	334
MFSD1_9	27	27	27	7.75	1.17575e-06	7.96366	4.6447	3.40563e-06	4.97812e-05	4	MFSD1	19	6	2239	ENST00000480292	ENSG00000118855	1	4	0.25	16	0.0710536	0.00194197	3	158802056	158829716	4	31	MFSD1	19	6	2239	ENST00000480292	ENSG00000118855	5	31	0.16129	16	0.57004	0.0107037	3	158802056	158829716	31
N4BP2L1_3	27	27	27	7.75	1.17575e-06	7.96366	4.6447	3.40563e-06	4.97812e-05	4	N4BP2L1	10	3	3046	ENST00000380130	ENSG00000139597	0	4	0	5	0.0522288	0.0452934	13	32400723	32428178	4	31	N4BP2L1	10	2	3046	ENST00000380130	ENSG00000139597	0	31	0	5	0.419015	0.166434	13	32400723	32428178	31
NAE1_13	269	269	269	7.725	1.17141e-05	7.93797	14.6547	0	0	40	NAE1	22	3	1654	ENST00000394074	ENSG00000159593	0	40	0	19	0.961844	0.0531407	16	66802911	66830955	40	309	NAE1	22	8	1654	ENST00000394074	ENSG00000159593	0	309	0	19	7.69167	0.356004	16	66802911	66830955	309
MBIP_11	47	47	47	7.71429	2.04671e-06	7.92696	6.1245	9.09693e-10	2.00127e-08	7	MBIP	11	3	1586	ENST00000318473	ENSG00000151332	1	7	0.142857	9	0.17554	0.0491462	14	36298567	36320627	7	54	MBIP	11	4	1586	ENST00000318473	ENSG00000151332	7	54	0.12963	9	1.40181	0.273712	14	36298567	36320627	54
ZFR_2	1746	1746	1746	7.68966	7.60343e-05	7.90165	37.3144	0	0	261	ZFR	7	5	3109	ENST00000514356	ENSG00000056097	16	261	0.0613027	4	3.33887	0.0632537	5	32354350	32380424	261	2007	ZFR	7	5	3109	ENST00000514356	ENSG00000056097	9	2007	0.0044843	4	26.5781	0.397581	5	32354350	32380424	2007
CERS2_4	1296	1296	1296	7.68041	5.64381e-05	7.89215	32.1431	0	0	194	CERS2	14	6	1661	ENST00000560793	ENSG00000143418	0	194	0	6	4.64529	0.0420611	1	150965172	150967725	194	1490	CERS2	14	4	1661	ENST00000560793	ENSG00000143418	0	1490	0	6	36.933	0.466205	1	150965172	150967725	1490
CCDC90B_10	20	20	20	7.66667	8.70966e-07	7.87803	3.99202	6.55117e-05	0.000779821	3	CCDC90B	19	9	719	ENST00000529073	ENSG00000137500	0	3	0	8	0.165948	0.0336427	11	83261928	83285978	3	23	CCDC90B	19	8	719	ENST00000529073	ENSG00000137500	0	23	0	8	1.31703	0.201268	11	83261928	83285978	23
DISC1_2	60	60	60	7.66667	2.6129e-06	7.87803	6.91439	4.69869e-12	1.26187e-10	9	DISC1	23	3	7059	ENST00000439617	ENSG00000162946	0	9	0	13	0.0507084	0.0329471	1	231626814	232041272	9	69	DISC1	23	3	7059	ENST00000439617	ENSG00000162946	1	69	0.0144928	13	0.402442	0.247002	1	231626814	232041272	69
HMOX2_17	40	40	40	7.66667	1.74193e-06	7.87803	5.64558	1.64629e-08	3.18038e-07	6	HMOX2	18	3	1644	ENST00000398595	ENSG00000103415	0	6	0	8	0.145154	0.0162259	16	4495857	4509901	6	46	HMOX2	18	4	1644	ENST00000398595	ENSG00000103415	1	46	0.0217391	8	1.152	0.121763	16	4495857	4509901	46
NSMAF_10	20	20	20	7.66667	8.70966e-07	7.87803	3.99202	6.55117e-05	0.000779821	3	NSMAF	17	8	862	ENST00000521972	ENSG00000035681	3	3	1	3	0.138419	0.00374243	8	58583808	58586578	3	23	NSMAF	17	10	862	ENST00000521972	ENSG00000035681	8	23	0.347826	3	1.09855	0.0231025	8	58583808	58586578	23
PSMB4_3	20	20	20	7.66667	8.70966e-07	7.87803	3.99202	6.55117e-05	0.000779821	3	PSMB4	7	5	2067	ENST00000476467	ENSG00000159377	1	3	0.333333	2	0.0577246	0.000200391	1	151399586	151401906	3	23	PSMB4	7	4	2067	ENST00000476467	ENSG00000159377	7	23	0.304348	2	0.458126	0.00160099	1	151399586	151401906	23
TANC1_6	73	73	73	7.63636	3.17908e-06	7.84689	7.62288	2.4869e-14	7.9037e-13	11	TANC1	6	3	4351	ENST00000470074	ENSG00000115183	0	11	0	8	0.10055	0.0694313	2	159199017	159232655	11	84	TANC1	6	3	4351	ENST00000470074	ENSG00000115183	0	84	0	8	0.794855	0.942583	2	159199017	159232655	84
MAPK8IP3_16	139	139	139	7.61905	6.05339e-06	7.8291	10.5157	0	0	21	MAPK8IP3	16	7	5626	ENST00000610761	ENSG00000138834	0	21	0	32	0.148457	0.0704355	16	1706219	1770316	21	160	MAPK8IP3	16	7	5626	ENST00000610761	ENSG00000138834	1	160	0.00625	32	1.17089	1	16	1706219	1770316	160
BANP_5	86	86	86	7.61538	3.74527e-06	7.82533	8.27091	0	0	13	BANP	27	6	2368	ENST00000286122	ENSG00000172530	0	13	0	14	0.218344	0.0677479	16	87951431	88077317	13	99	BANP	27	4	2368	ENST00000286122	ENSG00000172530	0	99	0	14	1.72128	0.883763	16	87951431	88077317	99
BRIX1_5	33	33	33	7.6	1.43715e-06	7.80952	5.12209	3.02168e-07	5.04963e-06	5	BRIX1	5	3	743	ENST00000506023	ENSG00000113460	1	5	0.2	8	0.267646	0.0109283	5	34915751	34925345	5	38	BRIX1	5	3	743	ENST00000506023	ENSG00000113460	3	38	0.0789474	8	2.10568	0.0576718	5	34915751	34925345	38
FNBP1L_2	33	33	33	7.6	1.43715e-06	7.80952	5.12209	3.02168e-07	5.04963e-06	5	FNBP1L	6	1	3889	ENST00000370253	ENSG00000137942	0	5	0	15	0.0511343	0.0798466	1	93448281	93554661	5	38	FNBP1L	6	1	3889	ENST00000370253	ENSG00000137942	0	38	0	15	0.402294	0.613973	1	93448281	93554661	38
RP11-218M22.1_2	33	33	33	7.6	1.43715e-06	7.80952	5.12209	3.02168e-07	5.04963e-06	5	RP11-218M22.1	3	2	2338	ENST00000537514	ENSG00000177406	1	5	0.2	5	0.0850562	0.0572201	12	630890	645878	5	38	RP11-218M22.1	3	3	2338	ENST00000537514	ENSG00000177406	13	38	0.342105	5	0.66917	0.440241	12	630890	645878	38
SPATA6_5	33	33	33	7.6	1.43715e-06	7.80952	5.12209	3.02168e-07	5.04963e-06	5	SPATA6	11	1	4973	ENST00000371847	ENSG00000132122	0	5	0	13	0.0399882	0.207956	1	48295371	48472173	5	38	SPATA6	11	1	4973	ENST00000371847	ENSG00000132122	0	38	0	13	0.314603	1	1	48295371	48472173	38
HMGN2_5	46	46	46	7.57143	2.00334e-06	7.78016	6.04446	1.49912e-09	3.22743e-08	7	HMGN2	10	9	1148	ENST00000619352	ENSG00000198830	0	7	0	7	0.242514	0.000350222	1	26472514	26475970	7	53	HMGN2	10	10	1148	ENST00000619352	ENSG00000198830	3	53	0.0566038	7	1.90078	0.00187107	1	26472514	26475970	53
ATL2_13	85	85	85	7.53846	3.7019e-06	7.74629	8.21186	2.22045e-16	8.09408e-15	13	ATL2	17	6	2864	ENST00000406122	ENSG00000119787	0	13	0	13	0.180531	0.0218425	2	38295153	38377285	13	98	ATL2	17	6	2864	ENST00000406122	ENSG00000119787	1	98	0.0102041	13	1.4088	0.120266	2	38295153	38377285	98
CCNDBP1_8	183	183	183	7.53571	7.96998e-06	7.74346	12.0486	0	0	28	CCNDBP1	15	4	1479	ENST00000444658	ENSG00000166946	0	28	0	9	0.752957	0.0667186	15	43185939	43195192	28	211	CCNDBP1	15	6	1479	ENST00000444658	ENSG00000166946	0	211	0	9	5.8737	0.435219	15	43185939	43195192	211
SLC41A1_4	111	111	111	7.52941	4.83427e-06	7.73699	9.38266	0	0	17	SLC41A1	4	2	3777	ENST00000468057	ENSG00000133065	0	17	0	10	0.179012	0.0405977	1	205789093	205801488	17	128	SLC41A1	4	2	3777	ENST00000468057	ENSG00000133065	0	128	0	10	1.39528	0.546274	1	205789093	205801488	128
ATP6V0B_12	13	13	13	7.5	5.66186e-07	7.70677	3.20932	0.00133048	0.0120324	2	ATP6V0B	13	8	536	ENST00000472277	ENSG00000117410	1	2	0.5	5	0.148404	0.00104	1	43974957	43977197	2	15	ATP6V0B	13	9	536	ENST00000472277	ENSG00000117410	5	15	0.333333	5	1.15219	0.00784041	1	43974957	43977197	15
DDB2_16	13	13	13	7.5	5.66186e-07	7.70677	3.20932	0.00133048	0.0120324	2	DDB2	16	9	897	ENST00000615695	ENSG00000134574	1	2	0.5	3	0.0886784	0.00584776	11	47215057	47217411	2	15	DDB2	16	5	897	ENST00000615695	ENSG00000134574	8	15	0.533333	3	0.688488	0.0483322	11	47215057	47217411	15
GATC_2	13	13	13	7.5	5.66186e-07	7.70677	3.20932	0.00133048	0.0120324	2	GATC	3	2	931	ENST00000548171	ENSG00000257218	1	2	0.5	5	0.0854399	0.0155316	12	120446443	120460344	2	15	GATC	3	2	931	ENST00000548171	ENSG00000257218	5	15	0.333333	5	0.663344	0.100853	12	120446443	120460344	15
LYPLAL1_9	26	26	26	7.5	1.13237e-06	7.70677	4.53867	5.66108e-06	8.0533e-05	4	LYPLAL1	12	6	1703	ENST00000460522	ENSG00000143353	1	4	0.25	4	0.0934169	0.0420567	1	219173868	219212865	4	30	LYPLAL1	12	6	1703	ENST00000460522	ENSG00000143353	6	30	0.2	4	0.725277	0.210284	1	219173868	219212865	30
PRPF39_1	13	13	13	7.5	5.66186e-07	7.70677	3.20932	0.00133048	0.0120324	2	PRPF39	12	3	2121	ENST00000554785	ENSG00000185246	1	2	0.5	5	0.0375033	0.017792	14	45109731	45115596	2	15	PRPF39	12	3	2121	ENST00000554785	ENSG00000185246	3	15	0.2	5	0.291171	0.0658535	14	45109731	45115596	15
RPL37_6	13	13	13	7.5	5.66186e-07	7.70677	3.20932	0.00133048	0.0120324	2	RPL37	6	5	425	ENST00000507642	ENSG00000145592	1	2	0.5	4	0.187164	0.000179275	5	40832447	40834607	2	15	RPL37	6	5	425	ENST00000507642	ENSG00000145592	1	15	0.0666667	4	1.45311	0.0011248	5	40832447	40834607	15
SCYL1_4	13	13	13	7.5	5.66186e-07	7.70677	3.20932	0.00133048	0.0120324	2	SCYL1	14	7	579	ENST00000534462	ENSG00000142186	1	2	0.5	4	0.137383	0.00898236	11	65537830	65538704	2	15	SCYL1	14	7	579	ENST00000534462	ENSG00000142186	5	15	0.333333	4	1.06662	0.0715958	11	65537830	65538704	15
SOD2_7	13	13	13	7.5	5.66186e-07	7.70677	3.20932	0.00133048	0.0120324	2	SOD2	16	5	917	ENST00000444946	ENSG00000112096	1	2	0.5	4	0.0867443	0.00533139	6	159682138	159693241	2	15	SOD2	16	6	917	ENST00000444946	ENSG00000112096	2	15	0.133333	4	0.673472	0.0449836	6	159682138	159693241	15
TXNDC15_9	13	13	13	7.5	5.66186e-07	7.70677	3.20932	0.00133048	0.0120324	2	TXNDC15	10	4	1006	ENST00000511070	ENSG00000113621	1	2	0.5	4	0.0790701	0.0227626	5	134874370	134900039	2	15	TXNDC15	10	3	1006	ENST00000511070	ENSG00000113621	2	15	0.133333	4	0.61389	0.123724	5	134874370	134900039	15
YTHDF1_2	13	13	13	7.5	5.66186e-07	7.70677	3.20932	0.00133048	0.0120324	2	YTHDF1	2	2	747	ENST00000370334	ENSG00000149658	1	2	0.5	4	0.106485	0.00539891	20	63196366	63216139	2	15	YTHDF1	2	2	747	ENST00000370334	ENSG00000149658	6	15	0.4	4	0.826738	0.0386954	20	63196366	63216139	15
ZNF846_9	13	13	13	7.5	5.66186e-07	7.70677	3.20932	0.00133048	0.0120324	2	ZNF846	12	2	2016	ENST00000397902	ENSG00000196605	0	2	0	6	0.0394566	0.159392	19	9757474	9768617	2	15	ZNF846	12	2	2016	ENST00000397902	ENSG00000196605	1	15	0.0666667	6	0.306336	0.846974	19	9757474	9768617	15
GLOD4_18	266	266	266	7.4878	1.15851e-05	7.69423	14.5141	0	0	41	GLOD4	19	5	1809	ENST00000301328	ENSG00000167699	1	41	0.0243902	10	0.901417	0.0470425	17	759329	782279	41	307	GLOD4	19	2	1809	ENST00000301328	ENSG00000167699	1	307	0.00325733	10	6.98711	0.339909	17	759329	782279	307
ZCCHC2_6	149	149	149	7.47826	6.48945e-06	7.68443	10.861	0	0	23	ZCCHC2	11	2	4765	ENST00000586834	ENSG00000141664	0	23	0	13	0.191975	0.135039	18	62539513	62578579	23	172	ZCCHC2	11	2	4765	ENST00000586834	ENSG00000141664	0	172	0	13	1.48615	1	18	62539513	62578579	172
SSFA2_1	32	32	32	7.4	1.39378e-06	7.60401	5.02629	5.00053e-07	8.1397e-06	5	SSFA2	15	5	5420	ENST00000440623	ENSG00000138434	0	5	0	18	0.0366903	0.00510303	2	181892195	181930738	5	37	SSFA2	15	5	5420	ENST00000440623	ENSG00000138434	3	37	0.0810811	18	0.281061	0.0438912	2	181892195	181930738	37
GPR68_1	83	83	83	7.38462	3.61515e-06	7.5882	8.09267	4.44089e-16	1.58707e-14	13	GPR68	4	1	2859	ENST00000535815	ENSG00000119714	0	13	0	2	0.180846	0.152941	14	91232532	91244508	13	96	GPR68	4	0	2859	ENST00000535815	ENSG00000119714	0	96	0	2	1.38247	1	14	91232532	91244508	96
C17orf80_7	134	134	134	7.38095	5.83652e-06	7.58444	10.282	0	0	21	C17orf80	9	3	3449	ENST00000268942	ENSG00000141219	0	21	0	5	0.242162	0.0795462	17	73232636	73248874	21	155	C17orf80	9	1	3449	ENST00000268942	ENSG00000141219	0	155	0	5	1.85027	0.57679	17	73232636	73248874	155
FAM195B_2	19	19	19	7.33333	8.27592e-07	7.5355	3.86834	0.000109577	0.00124913	3	FAM195B	12	4	765	ENST00000570507	ENSG00000225663	1	3	0.333333	4	0.15597	0.00868347	17	81822800	81824546	3	22	FAM195B	12	5	765	ENST00000570507	ENSG00000225663	4	22	0.181818	4	1.18402	0.086061	17	81822800	81824546	22
MED17_3	19	19	19	7.33333	8.27592e-07	7.5355	3.86834	0.000109577	0.00124913	3	MED17	11	3	1694	ENST00000529626	ENSG00000042429	1	3	0.333333	2	0.0704349	0.026236	11	93808725	93812395	3	22	MED17	11	3	1694	ENST00000529626	ENSG00000042429	3	22	0.136364	2	0.534696	0.151071	11	93808725	93812395	22
OSBPL9_14	95	95	95	7.33333	4.13796e-06	7.5355	8.64989	0	0	15	OSBPL9	27	8	2831	ENST00000495776	ENSG00000117859	0	15	0	23	0.210733	0.0388226	1	51617091	51788469	15	110	OSBPL9	27	6	2831	ENST00000495776	ENSG00000117859	0	110	0	23	1.59974	0.159672	1	51617091	51788469	110
DHX30_4	189	189	189	7.3	8.23255e-06	7.50125	12.1931	0	0	30	DHX30	15	5	3574	ENST00000619982	ENSG00000132153	0	30	0	19	0.333847	0.0125191	3	47819226	47850195	30	219	DHX30	15	6	3574	ENST00000619982	ENSG00000132153	0	219	0	19	2.52282	0.139021	3	47819226	47850195	219
ESRP1_8	44	44	44	7.28571	1.91659e-06	7.48657	5.88158	4.06364e-09	8.38561e-08	7	ESRP1	10	1	3770	ENST00000433389	ENSG00000104413	0	7	0	16	0.0738477	0.169708	8	94641128	94707423	7	51	ESRP1	10	1	3770	ENST00000433389	ENSG00000104413	0	51	0	16	0.556963	1	8	94641128	94707423	51
NFS1_8	44	44	44	7.28571	1.91659e-06	7.48657	5.88158	4.06364e-09	8.38561e-08	7	NFS1	14	3	977	ENST00000498084	ENSG00000244005	0	7	0	4	0.28496	0.0438454	20	35668963	35674066	7	51	NFS1	14	5	977	ENST00000498084	ENSG00000244005	0	51	0	4	2.14918	0.33587	20	35668963	35674066	51
SARS2_13	44	44	44	7.28571	1.91659e-06	7.48657	5.88158	4.06364e-09	8.38561e-08	7	SARS2	14	2	1630	ENST00000600042	ENSG00000104835	0	7	0	17	0.170801	0.0143405	19	38915563	38930761	7	51	SARS2	14	3	1630	ENST00000600042	ENSG00000104835	5	51	0.0980392	17	1.28819	0.156214	19	38915563	38930761	51
BASP1_3	113	113	113	7.27778	4.92218e-06	7.47842	9.42418	0	0	18	BASP1	3	2	1711	ENST00000616743	ENSG00000176788	1	18	0.0555556	2	0.418411	0.00441988	5	17216822	17276843	18	131	BASP1	3	2	1711	ENST00000616743	ENSG00000176788	1	131	0.00763359	2	3.15224	0.0353543	5	17216822	17276843	131
CECR6_2	295	295	295	7.2766	1.28499e-05	7.4772	15.2267	0	0	47	CECR6	2	2	3961	ENST00000399875	ENSG00000183307	3	47	0.0638298	2	0.471925	0.0486209	22	17116298	17121367	47	342	CECR6	2	2	3961	ENST00000399875	ENSG00000183307	3	342	0.00877193	2	3.55483	0.828949	22	17116298	17121367	342
FAM133B_10	25	25	25	7.25	1.089e-06	7.44987	4.43046	9.40318e-06	0.000129304	4	FAM133B	11	4	1890	ENST00000415397	ENSG00000234545	1	4	0.25	11	0.0841741	0.0113736	7	92561136	92590329	4	29	FAM133B	11	4	1890	ENST00000415397	ENSG00000234545	4	29	0.137931	11	0.631733	0.0508785	7	92561136	92590329	29
MAP4K4_5	75	75	75	7.25	3.26699e-06	7.44987	7.67379	1.66533e-14	5.36655e-13	12	MAP4K4	20	6	6958	ENST00000413150	ENSG00000071054	0	12	0	29	0.0685926	0.0111343	2	101698025	101894687	12	87	MAP4K4	20	4	6958	ENST00000413150	ENSG00000071054	0	87	0	29	0.514793	0.160039	2	101698025	101894687	87
SNRNP70_3	50	50	50	7.25	2.178e-06	7.44987	6.26562	3.71344e-10	8.492e-09	8	SNRNP70	10	9	1673	ENST00000595231	ENSG00000104852	1	8	0.125	11	0.190184	0.00230736	19	49085494	49108605	8	58	SNRNP70	10	8	1673	ENST00000595231	ENSG00000104852	6	58	0.103448	11	1.42735	0.0277982	19	49085494	49108605	58
SNX11_12	25	25	25	7.25	1.089e-06	7.44987	4.43046	9.40318e-06	0.000129304	4	SNX11	13	4	1200	ENST00000580219	ENSG00000002919	0	4	0	7	0.132574	0.0113815	17	48107548	48121808	4	29	SNX11	13	5	1200	ENST00000580219	ENSG00000002919	2	29	0.0689655	7	0.99498	0.0864696	17	48107548	48121808	29
SPRY1_1	25	25	25	7.25	1.089e-06	7.44987	4.43046	9.40318e-06	0.000129304	4	SPRY1	8	0	2352	ENST00000622283	ENSG00000164056	0	4	0	2	0.0676399	0.190152	4	123398385	123403760	4	29	SPRY1	8	0	2352	ENST00000622283	ENSG00000164056	0	29	0	2	0.507643	1	4	123398385	123403760	29
BTAF1_2	542	542	542	7.22989	2.36098e-05	7.4292	20.6214	0	0	87	BTAF1	4	2	6938	ENST00000544642	ENSG00000095564	0	87	0	38	0.49873	0.112099	10	91935151	92030321	87	629	BTAF1	4	2	6938	ENST00000544642	ENSG00000095564	0	629	0	38	3.73262	1	10	91935151	92030321	629
UBE2F_13	31	31	31	7.2	1.3504e-06	7.3985	4.92891	8.26907e-07	1.30825e-05	5	UBE2F	23	5	2135	ENST00000612130	ENSG00000184182	0	5	0	10	0.0931435	0.0174172	2	237968792	238042782	5	36	UBE2F	23	5	2135	ENST00000612130	ENSG00000184182	0	36	0	10	0.694228	0.117216	2	237968792	238042782	36
AURKA_13	464	464	464	7.18667	2.02127e-05	7.38479	19.0643	0	0	75	AURKA	13	9	2112	ENST00000371356	ENSG00000087586	1	75	0.0133333	10	1.41237	0.159979	20	56369389	56392196	75	539	AURKA	13	10	2112	ENST00000371356	ENSG00000087586	3	539	0.00556586	10	10.5073	1	20	56369389	56392196	539
CCHCR1_5	68	68	68	7.18182	2.96222e-06	7.37981	7.2975	2.93099e-13	8.62619e-12	11	CCHCR1	30	5	2958	ENST00000396268	ENSG00000204536	0	11	0	18	0.147902	0.0213603	6	31142438	31157789	11	79	CCHCR1	30	1	2958	ENST00000396268	ENSG00000204536	0	79	0	18	1.09958	0.20865	6	31142438	31157789	79
PCBP2_7	241	241	241	7.17949	1.04985e-05	7.37742	13.7376	0	0	39	PCBP2	26	13	1814	ENST00000359462	ENSG00000197111	0	39	0	15	0.855082	0.00456096	12	53452128	53479832	39	280	PCBP2	26	12	1814	ENST00000359462	ENSG00000197111	0	280	0	15	6.35504	0.0354668	12	53452128	53479832	280
DTNB_20	37	37	37	7.16667	1.61181e-06	7.36424	5.38139	7.39115e-08	1.32632e-06	6	DTNB	30	1	2420	ENST00000407661	ENSG00000138101	0	6	0	20	0.0986089	0.0361485	2	25377242	25673634	6	43	DTNB	30	2	2420	ENST00000407661	ENSG00000138101	0	43	0	20	0.731561	0.721849	2	25377242	25673634	43
TDRKH_2	37	37	37	7.16667	1.61181e-06	7.36424	5.38139	7.39115e-08	1.32632e-06	6	TDRKH	15	3	3093	ENST00000368822	ENSG00000182134	0	6	0	14	0.0771528	0.0830027	1	151773493	151791416	6	43	TDRKH	15	2	3093	ENST00000368822	ENSG00000182134	4	43	0.0930233	14	0.572382	0.72607	1	151773493	151791416	43
ATP6V0A1_1	92	92	92	7.13333	4.00784e-06	7.32999	8.48027	0	0	15	ATP6V0A1	24	4	4128	ENST00000343619	ENSG00000033627	0	15	0	22	0.144521	0.0316411	17	42458887	42522611	15	107	ATP6V0A1	24	4	4128	ENST00000343619	ENSG00000033627	0	107	0	22	1.06719	0.417778	17	42458887	42522611	107
SLC39A10_1	226	226	226	7.10811	9.84552e-06	7.30407	13.2849	0	0	37	SLC39A10	9	2	4478	ENST00000430412	ENSG00000196950	0	37	0	11	0.328623	0.0847276	2	195657127	195737702	37	263	SLC39A10	9	3	4478	ENST00000430412	ENSG00000196950	0	263	0	11	2.41807	0.713629	2	195657127	195737702	263
PBDC1_2	73	73	73	7.08333	3.18025e-06	7.27861	7.54665	4.4631e-14	1.39613e-12	12	PBDC1	2	2	977	ENST00000373357	ENSG00000102390	1	12	0.0833333	5	0.488503	0.0277802	X	76173039	76178196	12	85	PBDC1	2	2	977	ENST00000373357	ENSG00000102390	4	85	0.0470588	5	3.58197	0.156654	X	76173039	76178196	85
STK11IP_1	97	97	97	7.0625	4.22587e-06	7.2572	8.69562	0	0	16	STK11IP	15	5	3601	ENST00000295641	ENSG00000144589	0	16	0	25	0.176717	0.0240452	2	219597873	219616451	16	113	STK11IP	15	2	3601	ENST00000295641	ENSG00000144589	0	113	0	25	1.29197	0.304127	2	219597873	219616451	113
ZNF75D_4	109	109	109	7.05556	4.74868e-06	7.25007	9.21655	0	0	18	ZNF75D	4	3	2977	ENST00000370764	ENSG00000186376	1	18	0.0555556	4	0.240477	0.162554	X	135285791	135296033	18	127	ZNF75D	4	1	2977	ENST00000370764	ENSG00000186376	0	127	0	4	1.7564	1	X	135285791	135296033	127
ADAR_8	12	12	12	7	5.22812e-07	7.19298	3.05467	0.00225308	0.0191603	2	ADAR	10	4	471	ENST00000494866	ENSG00000160710	0	2	0	3	0.168884	0.00625704	1	154602077	154627912	2	14	ADAR	10	5	471	ENST00000494866	ENSG00000160710	0	14	0	3	1.22378	0.0362576	1	154602077	154627912	14
ANKDD1A_10	24	24	24	7	1.04562e-06	7.19298	4.31996	1.56059e-05	0.000207241	4	ANKDD1A	10	1	3079	ENST00000620154	ENSG00000166839	0	4	0	13	0.0516691	0.10099	15	64921926	64958691	4	28	ANKDD1A	10	2	3079	ENST00000620154	ENSG00000166839	0	28	0	13	0.374409	1	15	64921926	64958691	28
CCNB1IP1_11	12	12	12	7	5.22812e-07	7.19298	3.05467	0.00225308	0.0191603	2	CCNB1IP1	16	7	1613	ENST00000398160	ENSG00000100814	0	2	0	7	0.0493146	0.00172192	14	20311367	20333010	2	14	CCNB1IP1	16	9	1613	ENST00000398160	ENSG00000100814	0	14	0	7	0.357348	0.00792894	14	20311367	20333010	14
CDK13_7	54	54	54	7	2.35266e-06	7.19298	6.47994	9.17595e-11	2.21113e-09	9	CDK13	7	5	2394	ENST00000465643	ENSG00000065883	1	9	0.111111	2	0.14952	0.0224854	7	40092246	40095532	9	63	CDK13	7	3	2394	ENST00000465643	ENSG00000065883	0	63	0	2	1.08346	0.202916	7	40092246	40095532	63
CEPT1_1	12	12	12	7	5.22812e-07	7.19298	3.05467	0.00225308	0.0191603	2	CEPT1	11	5	783	ENST00000476865	ENSG00000134255	1	2	0.5	4	0.101589	0.00634385	1	111139733	111161196	2	14	CEPT1	11	6	783	ENST00000476865	ENSG00000134255	4	14	0.285714	4	0.736146	0.0331367	1	111139733	111161196	14
COQ6_13	66	66	66	7	2.87547e-06	7.19298	7.16384	7.84484e-13	2.23362e-11	11	COQ6	23	5	2118	ENST00000334571	ENSG00000119723	1	11	0.0909091	12	0.20656	0.0583046	14	73950292	73963670	11	77	COQ6	23	8	2118	ENST00000334571	ENSG00000119723	1	77	0.012987	12	1.49679	0.358829	14	73950292	73963670	77
COQ9_2	24	24	24	7	1.04562e-06	7.19298	4.31996	1.56059e-05	0.000207241	4	COQ9	16	4	882	ENST00000567933	ENSG00000088682	1	4	0.25	6	0.180373	0.0111191	16	57447496	57460873	4	28	COQ9	16	5	882	ENST00000567933	ENSG00000088682	8	28	0.285714	6	1.30703	0.066882	16	57447496	57460873	28
DBI_5	12	12	12	7	5.22812e-07	7.19298	3.05467	0.00225308	0.0191603	2	DBI	12	8	842	ENST00000475783	ENSG00000155368	2	2	1	2	0.0944709	0.000404887	2	119370216	119372500	2	14	DBI	12	8	842	ENST00000475783	ENSG00000155368	8	14	0.571429	2	0.684563	0.00209276	2	119370216	119372500	14
DYRK4_6	12	12	12	7	5.22812e-07	7.19298	3.05467	0.00225308	0.0191603	2	DYRK4	17	1	3272	ENST00000540757	ENSG00000010219	1	2	0.5	13	0.0243107	0.00791843	12	4590077	4615302	2	14	DYRK4	17	1	3272	ENST00000540757	ENSG00000010219	6	14	0.428571	13	0.176162	0.065327	12	4590077	4615302	14
EDA_7	12	12	12	7	5.22812e-07	7.19298	3.05467	0.00225308	0.0191603	2	EDA	13	0	5272	ENST00000374553	ENSG00000158813	0	2	0	8	0.0150881	0.174633	X	69616066	70039469	2	14	EDA	13	0	5272	ENST00000374553	ENSG00000158813	0	14	0	8	0.109333	1	X	69616066	70039469	14
FAM76A_5	18	18	18	7	7.84218e-07	7.19298	3.74119	0.000183149	0.0019972	3	FAM76A	7	3	2273	ENST00000373949	ENSG00000009780	0	3	0	8	0.0524931	0.0574131	1	27726027	27761964	3	21	FAM76A	7	2	2273	ENST00000373949	ENSG00000009780	0	21	0	8	0.38038	0.263641	1	27726027	27761964	21
FOXP4_6	18	18	18	7	7.84218e-07	7.19298	3.74119	0.000183149	0.0019972	3	FOXP4	6	2	3300	ENST00000373057	ENSG00000137166	1	3	0.333333	17	0.0361566	0.0014816	6	41546647	41599963	3	21	FOXP4	6	2	3300	ENST00000373057	ENSG00000137166	2	21	0.0952381	17	0.262001	0.0161462	6	41546647	41599963	21
LRP8_7	12	12	12	7	5.22812e-07	7.19298	3.05467	0.00225308	0.0191603	2	LRP8	13	7	660	ENST00000529670	ENSG00000157193	1	2	0.5	5	0.120522	0.0269884	1	53245748	53257323	2	14	LRP8	13	4	660	ENST00000529670	ENSG00000157193	2	14	0.142857	5	0.873336	0.177107	1	53245748	53257323	14
MARK3_24	12	12	12	7	5.22812e-07	7.19298	3.05467	0.00225308	0.0191603	2	MARK3	26	7	724	ENST00000561314	ENSG00000075413	1	2	0.5	3	0.109868	0.0145152	14	103474991	103503282	2	14	MARK3	26	8	724	ENST00000561314	ENSG00000075413	5	14	0.357143	3	0.796135	0.0867335	14	103474991	103503282	14
MMP24-AS1_10	12	12	12	7	5.22812e-07	7.19298	3.05467	0.00225308	0.0191603	2	MMP24-AS1	10	5	915	ENST00000566203	ENSG00000126005	1	2	0.5	4	0.0869339	0.00919943	20	35216461	35278122	2	14	MMP24-AS1	10	5	915	ENST00000566203	ENSG00000126005	9	14	0.642857	4	0.629948	0.0997412	20	35216461	35278122	14
MRPL48_9	12	12	12	7	5.22812e-07	7.19298	3.05467	0.00225308	0.0191603	2	MRPL48	14	9	699	ENST00000543058	ENSG00000175581	1	2	0.5	6	0.113798	0.0213342	11	73787956	73864607	2	14	MRPL48	14	9	699	ENST00000543058	ENSG00000175581	3	14	0.214286	6	0.82461	0.0982874	11	73787956	73864607	14
PCYT2_10	12	12	12	7	5.22812e-07	7.19298	3.05467	0.00225308	0.0191603	2	PCYT2	18	5	693	ENST00000574343	ENSG00000185813	1	2	0.5	3	0.114783	0.00830962	17	81904635	81905676	2	14	PCYT2	18	8	693	ENST00000574343	ENSG00000185813	4	14	0.285714	3	0.831749	0.0699148	17	81904635	81905676	14
PPP2R3B_2	12	12	12	7	5.22812e-07	7.19298	3.05467	0.00225308	0.0191603	2	PPP2R3B	10	6	713	ENST00000468169	ENSG00000167393	1	2	0.5	5	0.111563	0.0148247	X	338612	345629	2	14	PPP2R3B	10	4	713	ENST00000468169	ENSG00000167393	3	14	0.214286	5	0.808418	0.148717	X	338612	345629	14
RPS7_6	54	54	54	7	2.35266e-06	7.19298	6.47994	9.17595e-11	2.21113e-09	9	RPS7	9	5	704	ENST00000406376	ENSG00000171863	0	9	0	7	0.508452	0.000558984	2	3575357	3580901	9	63	RPS7	9	4	704	ENST00000406376	ENSG00000171863	4	63	0.0634921	7	3.68439	0.00282074	2	3575357	3580901	63
SIX1_1	18	18	18	7	7.84218e-07	7.19298	3.74119	0.000183149	0.0019972	3	SIX1	5	1	1556	ENST00000553535	ENSG00000126778	0	3	0	3	0.0766817	0.108512	14	60645269	60653026	3	21	SIX1	5	2	1556	ENST00000553535	ENSG00000126778	0	21	0	3	0.555658	0.980556	14	60645269	60653026	21
SP4_3	48	48	48	7	2.09125e-06	7.19298	6.10934	1.00041e-09	2.19582e-08	8	SP4	4	2	4293	ENST00000448246	ENSG00000105866	1	8	0.125	5	0.0741156	0.0675491	7	21428043	21514554	8	56	SP4	4	1	4293	ENST00000448246	ENSG00000105866	0	56	0	5	0.537062	0.461911	7	21428043	21514554	56
TMOD3_5	12	12	12	7	5.22812e-07	7.19298	3.05467	0.00225308	0.0191603	2	TMOD3	12	4	2054	ENST00000544199	ENSG00000138594	0	2	0	10	0.0387266	0.00311912	15	51862837	51909989	2	14	TMOD3	12	3	2054	ENST00000544199	ENSG00000138594	0	14	0	10	0.280624	0.0177215	15	51862837	51909989	14
TTC4_4	78	78	78	7	3.39828e-06	7.19298	7.78792	6.66134e-15	2.21252e-13	13	TTC4	4	2	2124	ENST00000371284	ENSG00000243725	0	13	0	10	0.243427	0.0268966	1	54715867	54742307	13	91	TTC4	4	1	2124	ENST00000371284	ENSG00000243725	0	91	0	10	1.76394	0.172166	1	54715867	54742307	91
WBSCR16_1	12	12	12	7	5.22812e-07	7.19298	3.05467	0.00225308	0.0191603	2	WBSCR16	6	4	1610	ENST00000616051	ENSG00000274523	1	2	0.5	9	0.0494065	0.00107735	7	75055574	75073790	2	14	WBSCR16	6	5	1610	ENST00000616051	ENSG00000274523	3	14	0.214286	9	0.358014	0.00956938	7	75055574	75073790	14
WDR55_4	12	12	12	7	5.22812e-07	7.19298	3.05467	0.00225308	0.0191603	2	WDR55	5	4	3812	ENST00000511232	ENSG00000120314	1	2	0.5	6	0.0208669	0.00221137	5	140666574	140672344	2	14	WDR55	5	4	3812	ENST00000511232	ENSG00000120314	7	14	0.5	6	0.151207	0.0158229	5	140666574	140672344	14
ZNF253_4	12	12	12	7	5.22812e-07	7.19298	3.05467	0.00225308	0.0191603	2	ZNF253	4	3	820	ENST00000592725	ENSG00000256771	1	2	0.5	3	0.0970055	0.0449368	19	19865885	19892083	2	14	ZNF253	4	3	820	ENST00000592725	ENSG00000256771	5	14	0.357143	3	0.702929	0.218475	19	19865885	19892083	14
ZNF385A_10	24	24	24	7	1.04562e-06	7.19298	4.31996	1.56059e-05	0.000207241	4	ZNF385A	15	6	2494	ENST00000546970	ENSG00000161642	1	4	0.25	9	0.0637887	0.00180016	12	54369152	54385768	4	28	ZNF385A	15	9	2494	ENST00000546970	ENSG00000161642	3	28	0.107143	9	0.462231	0.0188408	12	54369152	54385768	28
ZNF638_18	48	48	48	7	2.09125e-06	7.19298	6.10934	1.00041e-09	2.19582e-08	8	ZNF638	27	10	1107	ENST00000493576	ENSG00000075292	1	8	0.125	4	0.287424	0.0688286	2	71426845	71435058	8	56	ZNF638	27	12	1107	ENST00000493576	ENSG00000075292	5	56	0.0892857	4	2.08275	0.289419	2	71426845	71435058	56
ZSWIM7_10	12	12	12	7	5.22812e-07	7.19298	3.05467	0.00225308	0.0191603	2	ZSWIM7	18	7	969	ENST00000476496	ENSG00000214941	1	2	0.5	6	0.0820893	0.0190918	17	15976559	15999588	2	14	ZSWIM7	18	9	969	ENST00000476496	ENSG00000214941	5	14	0.357143	6	0.594842	0.17215	17	15976559	15999588	14
SLC39A1_6	131	131	131	6.95455	5.70756e-06	7.14627	10.0835	0	0	22	SLC39A1	11	7	2322	ENST00000621013	ENSG00000143570	1	22	0.0454545	4	0.376826	0.00801992	1	153959098	153963492	22	153	SLC39A1	11	6	2322	ENST00000621013	ENSG00000143570	0	153	0	4	2.71286	0.0588337	1	153959098	153963492	153
IST1_11	77	77	77	6.92308	3.35491e-06	7.11394	7.72575	1.11022e-14	3.6311e-13	13	IST1	27	12	2031	ENST00000456820	ENSG00000182149	1	13	0.0769231	7	0.254574	0.00883954	16	71916559	71928974	13	90	IST1	27	10	2031	ENST00000456820	ENSG00000182149	5	90	0.0555556	7	1.82444	0.065129	16	71916559	71928974	90
SEMA7A_5	59	59	59	6.9	2.57069e-06	7.09022	6.7595	1.38467e-11	3.56969e-10	10	SEMA7A	5	2	3885	ENST00000261918	ENSG00000138623	1	10	0.1	14	0.102374	0.0830888	15	74409288	74434467	10	69	SEMA7A	5	1	3885	ENST00000261918	ENSG00000138623	4	69	0.057971	14	0.731233	1	15	74409288	74434467	69
UHRF1_5	59	59	59	6.9	2.57069e-06	7.09022	6.7595	1.38467e-11	3.56969e-10	10	UHRF1	7	5	4309	ENST00000612630	ENSG00000276043	1	10	0.1	17	0.0923004	0.00139731	19	4903079	4962154	10	69	UHRF1	7	5	4309	ENST00000612630	ENSG00000276043	9	69	0.130435	17	0.65928	0.0106317	19	4903079	4962154	69
YIPF3_16	59	59	59	6.9	2.57069e-06	7.09022	6.7595	1.38467e-11	3.56969e-10	10	YIPF3	17	5	1321	ENST00000490447	ENSG00000137207	0	10	0	9	0.301077	0.0044056	6	43512158	43516972	10	69	YIPF3	17	7	1321	ENST00000490447	ENSG00000137207	10	69	0.144928	9	2.15052	0.0348368	6	43512158	43516972	69
ZNF236_6	159	159	159	6.88889	6.92784e-06	7.07881	11.094	0	0	27	ZNF236	7	2	8124	ENST00000253159	ENSG00000130856	0	27	0	31	0.132183	0.110123	18	76824159	76970727	27	186	ZNF236	7	0	8124	ENST00000253159	ENSG00000130856	0	186	0	31	0.942628	1	18	76824159	76970727	186
APTX_32	41	41	41	6.85714	1.78647e-06	7.04619	5.6298	1.80418e-08	3.46146e-07	7	APTX	33	6	1740	ENST00000397172	ENSG00000137074	0	7	0	8	0.160003	0.0326868	9	32972615	33001607	7	48	APTX	33	4	1740	ENST00000397172	ENSG00000137074	0	48	0	8	1.13577	0.223142	9	32972615	33001607	48
XAGE1B_3	392	392	392	6.85075	1.70805e-05	7.03961	17.4056	0	0	67	XAGE1B	6	2	614	ENST00000375616	ENSG00000204382	0	67	0	4	4.33997	0.520251	X	52512076	52517213	67	459	XAGE1B	6	2	614	ENST00000375616	ENSG00000204382	0	459	0	4	30.7781	1	X	52512076	52517213	459
ZNF580_1	76	76	76	6.84615	3.31153e-06	7.03489	7.66316	1.82077e-14	5.84675e-13	13	ZNF580	6	2	1025	ENST00000545125	ENSG00000213015	0	13	0	2	0.504429	0.0321148	19	55642096	55643469	13	89	ZNF580	6	3	1025	ENST00000545125	ENSG00000213015	0	89	0	2	3.5749	0.618597	19	55642096	55643469	89
PROS1_1	163	163	163	6.82143	7.1025e-06	7.00949	11.2168	0	0	28	PROS1	5	3	3335	ENST00000407433	ENSG00000184500	1	28	0.0357143	15	0.33392	0.058606	3	93873108	93958754	28	191	PROS1	5	3	3335	ENST00000407433	ENSG00000184500	3	191	0.0157068	15	2.35795	0.392844	3	93873108	93958754	191
SPIN2B_3	29	29	29	6.8	1.26366e-06	6.98747	4.72907	2.25552e-06	3.36662e-05	5	SPIN2B	6	3	1152	ENST00000275988	ENSG00000186787	2	5	0.4	2	0.172623	0.16276	X	57119681	57121491	5	34	SPIN2B	6	3	1152	ENST00000275988	ENSG00000186787	2	34	0.0588235	2	1.21513	0.77351	X	57119681	57121491	34
RIPK1_2	190	190	190	6.75758	8.27941e-06	6.94387	12.0937	0	0	33	RIPK1	3	1	3864	ENST00000380409	ENSG00000137275	0	33	0	10	0.33967	0.127798	6	3076823	3115187	33	223	RIPK1	3	1	3864	ENST00000380409	ENSG00000137275	0	223	0	10	2.3761	1	6	3076823	3115187	223
MFSD12_8	23	23	23	6.75	1.00225e-06	6.93609	4.20702	2.58764e-05	0.000331474	4	MFSD12	14	7	777	ENST00000589995	ENSG00000161091	1	4	0.25	7	0.204748	0.00546445	19	3544833	3551045	4	27	MFSD12	14	5	777	ENST00000589995	ENSG00000161091	9	27	0.333333	7	1.43067	0.0667936	19	3544833	3551045	27
PIGB_5	23	23	23	6.75	1.00225e-06	6.93609	4.20702	2.58764e-05	0.000331474	4	PIGB	12	3	1668	ENST00000539642	ENSG00000069943	0	4	0	12	0.0953771	0.0132535	15	55319250	55355432	4	27	PIGB	12	4	1668	ENST00000539642	ENSG00000069943	1	27	0.037037	12	0.666446	0.0761002	15	55319250	55355432	27
RHOG_3	46	46	46	6.75	2.0045e-06	6.93609	5.94962	2.68762e-09	5.65736e-08	8	RHOG	4	4	1289	ENST00000396979	ENSG00000177105	1	8	0.125	2	0.246841	0.00206722	11	3826981	3837867	8	54	RHOG	4	4	1289	ENST00000396979	ENSG00000177105	3	54	0.0555556	2	1.7248	0.0189365	11	3826981	3837867	54
SEPW1_9	46	46	46	6.75	2.0045e-06	6.93609	5.94962	2.68762e-09	5.65736e-08	8	SEPW1	15	5	717	ENST00000601419	ENSG00000178980	1	8	0.125	5	0.443763	0.0124004	19	47778690	47784654	8	54	SEPW1	15	7	717	ENST00000601419	ENSG00000178980	12	54	0.222222	5	3.10079	0.08977	19	47778690	47784654	54
SERGEF_23	69	69	69	6.75	3.00675e-06	6.93609	7.28677	3.17524e-13	9.32759e-12	12	SERGEF	23	9	898	ENST00000529151	ENSG00000129158	0	12	0	8	0.531478	0.142357	11	17788154	18000804	12	81	SERGEF	23	5	898	ENST00000529151	ENSG00000129158	0	81	0	8	3.71369	1	11	17788154	18000804	81
SULT1A1_4	63	63	63	6.72727	2.74535e-06	6.91274	6.95932	3.41926e-12	9.28938e-11	11	SULT1A1	11	7	1876	ENST00000562058	ENSG00000196502	0	11	0	10	0.233206	0.0065138	16	28605591	28623553	11	74	SULT1A1	11	6	1876	ENST00000562058	ENSG00000196502	0	74	0	10	1.62404	0.0491274	16	28605591	28623553	74
RCBTB2_7	229	229	229	6.725	9.97913e-06	6.9104	13.2676	0	0	40	RCBTB2	7	3	2984	ENST00000544904	ENSG00000136161	0	40	0	12	0.53314	0.121357	13	48488969	48533256	40	269	RCBTB2	7	3	2984	ENST00000544904	ENSG00000136161	0	269	0	12	3.71151	1	13	48488969	48533256	269
ECT2_6	97	97	97	6.70588	4.22704e-06	6.89076	8.63136	0	0	17	ECT2	16	4	4158	ENST00000392692	ENSG00000114346	0	17	0	25	0.162609	0.0320724	3	172750703	172821474	17	114	ECT2	16	3	4158	ENST00000392692	ENSG00000114346	1	114	0.00877193	25	1.1288	0.131518	3	172750703	172821474	114
CASC5_12	17	17	17	6.66667	7.40845e-07	6.85046	3.61029	0.000305857	0.00319251	3	CASC5	13	2	669	ENST00000531626	ENSG00000137812	1	3	0.333333	2	0.178351	0.0521607	15	40662572	40663904	3	20	CASC5	13	1	669	ENST00000531626	ENSG00000137812	0	20	0	2	1.23084	0.302845	15	40662572	40663904	20
FTCDNL1_4	17	17	17	6.66667	7.40845e-07	6.85046	3.61029	0.000305857	0.00319251	3	FTCDNL1	4	3	772	ENST00000420922	ENSG00000226124	2	3	0.666667	5	0.154555	0.126496	2	199760549	199850873	3	20	FTCDNL1	4	3	772	ENST00000420922	ENSG00000226124	8	20	0.4	5	1.06662	0.74109	2	199760549	199850873	20
ZMYND11_8	253	253	253	6.62222	1.10259e-05	6.80479	13.9139	0	0	45	ZMYND11	17	1	3914	ENST00000627286	ENSG00000015171	0	45	0	14	0.457269	0.118879	10	197940	254626	45	298	ZMYND11	17	2	3914	ENST00000627286	ENSG00000015171	0	298	0	14	3.13468	0.63824	10	197940	254626	298
ATP6V0B_2	129	129	129	6.6087	5.62198e-06	6.79089	9.93229	0	0	23	ATP6V0B	13	8	825	ENST00000498664	ENSG00000117410	1	23	0.0434783	6	1.1088	0.00777038	1	43976054	43978295	23	152	ATP6V0B	13	9	825	ENST00000498664	ENSG00000117410	0	152	0	6	7.58555	0.0516181	1	43976054	43978295	152
KANSL1_9	78	78	78	6.57143	3.39944e-06	6.75259	7.71674	1.19904e-14	3.90609e-13	14	KANSL1	16	4	5105	ENST00000574590	ENSG00000120071	0	14	0	15	0.109072	0.027446	17	46029915	46223808	14	92	KANSL1	16	4	5105	ENST00000574590	ENSG00000120071	0	92	0	15	0.741976	0.237165	17	46029915	46223808	92
MSANTD3_7	117	117	117	6.57143	5.09917e-06	6.75259	9.45104	0	0	21	MSANTD3	7	3	1755	ENST00000613183	ENSG00000066697	0	21	0	3	0.475907	0.101226	9	100429513	100451711	21	138	MSANTD3	7	1	1755	ENST00000613183	ENSG00000066697	0	138	0	3	3.23742	0.856779	9	100429513	100451711	138
POLL_7	39	39	39	6.57143	1.69972e-06	6.75259	5.45656	4.85456e-08	8.86484e-07	7	POLL	17	6	2308	ENST00000370172	ENSG00000166169	1	7	0.142857	9	0.120626	0.0539861	10	101578881	101588248	7	46	POLL	17	6	2308	ENST00000370172	ENSG00000166169	1	46	0.0217391	9	0.820577	0.39197	10	101578881	101588248	46
NOLC1_8	1036	1036	1036	6.56989	4.51516e-05	6.75102	28.1227	0	0	186	NOLC1	9	3	3217	ENST00000603946	ENSG00000166197	0	186	0	9	2.29955	0.0924858	10	102152403	102163866	186	1222	NOLC1	9	3	3217	ENST00000603946	ENSG00000166197	1	1222	0.000818331	9	15.6393	0.884829	10	102152403	102163866	1222
LARP1B_1	61	61	61	6.54545	2.6586e-06	6.7259	6.82013	9.09584e-12	2.38252e-10	11	LARP1B	10	5	2707	ENST00000432347	ENSG00000138709	4	11	0.363636	9	0.161616	0.0747066	4	128061347	128108901	11	72	LARP1B	10	7	2707	ENST00000432347	ENSG00000138709	18	72	0.25	9	1.09507	0.44009	4	128061347	128108901	72
RGPD5_2	171	171	171	6.51613	7.45298e-06	6.69577	11.4112	0	0	31	RGPD5	13	1	7253	ENST00000016946	ENSG00000015568	0	31	0	23	0.16999	0.47015	2	109794307	109857693	31	202	RGPD5	13	2	7253	ENST00000016946	ENSG00000015568	1	202	0.0049505	23	1.14665	1	2	109794307	109857693	202
AP2M1_14	11	11	11	6.5	4.79439e-07	6.6792	2.89312	0.0038144	0.0304366	2	AP2M1	22	5	910	ENST00000472560	ENSG00000161203	0	2	0	5	0.0874116	0.000567222	3	184176950	184181286	2	13	AP2M1	22	10	910	ENST00000472560	ENSG00000161203	1	13	0.0769231	5	0.588165	0.00440526	3	184176950	184181286	13
C19orf44_1	11	11	11	6.5	4.79439e-07	6.6792	2.89312	0.0038144	0.0304366	2	C19orf44	8	3	2609	ENST00000594035	ENSG00000105072	1	2	0.5	8	0.0304885	0.0547304	19	16496393	16518619	2	13	C19orf44	8	3	2609	ENST00000594035	ENSG00000105072	2	13	0.153846	8	0.205148	0.588824	19	16496393	16518619	13
C8orf59_6	11	11	11	6.5	4.79439e-07	6.6792	2.89312	0.0038144	0.0304366	2	C8orf59	13	9	563	ENST00000611854	ENSG00000176731	1	2	0.5	3	0.141287	0.00663372	8	85214502	85217702	2	13	C8orf59	13	9	563	ENST00000611854	ENSG00000176731	4	13	0.307692	3	0.950676	0.0247822	8	85214502	85217702	13
CHD2_20	11	11	11	6.5	4.79439e-07	6.6792	2.89312	0.0038144	0.0304366	2	CHD2	20	4	1740	ENST00000627622	ENSG00000173575	1	2	0.5	2	0.0457152	0.00966942	15	92900320	92902402	2	13	CHD2	20	4	1740	ENST00000627622	ENSG00000173575	11	13	0.846154	2	0.307604	0.065684	15	92900320	92902402	13
CHTF8_8	22	22	22	6.5	9.58877e-07	6.6792	4.09149	4.28619e-05	0.000528863	4	CHTF8	11	9	567	ENST00000518041	ENSG00000168802	1	4	0.25	3	0.28058	0.00806606	16	69118133	69121492	4	26	CHTF8	11	9	567	ENST00000518041	ENSG00000168802	3	26	0.115385	3	1.88794	0.0827849	16	69118133	69121492	26
HAUS2_9	11	11	11	6.5	4.79439e-07	6.6792	2.89312	0.0038144	0.0304366	2	HAUS2	10	5	709	ENST00000568846	ENSG00000137814	0	2	0	4	0.112193	0.0197511	15	42548833	42561687	2	13	HAUS2	10	6	709	ENST00000568846	ENSG00000137814	2	13	0.153846	4	0.754909	0.0761384	15	42548833	42561687	13
NDUFB2_15	11	11	11	6.5	4.79439e-07	6.6792	2.89312	0.0038144	0.0304366	2	NDUFB2	15	7	1666	ENST00000476279	ENSG00000090266	0	2	0	4	0.0477458	0.00030901	7	140696670	140722790	2	13	NDUFB2	15	7	1666	ENST00000476279	ENSG00000090266	1	13	0.0769231	4	0.321267	0.00197033	7	140696670	140722790	13
NT5C_13	11	11	11	6.5	4.79439e-07	6.6792	2.89312	0.0038144	0.0304366	2	NT5C	14	8	958	ENST00000580758	ENSG00000125458	0	2	0	5	0.0830319	0.00296818	17	75130227	75131743	2	13	NT5C	14	5	958	ENST00000580758	ENSG00000125458	3	13	0.230769	5	0.558696	0.0229534	17	75130227	75131743	13
PEX11B_3	11	11	11	6.5	4.79439e-07	6.6792	2.89312	0.0038144	0.0304366	2	PEX11B	3	3	667	ENST00000428634	ENSG00000131779	1	2	0.5	2	0.119257	0.00572082	1	145911349	145912406	2	13	PEX11B	3	2	667	ENST00000428634	ENSG00000131779	6	13	0.461538	2	0.802445	0.0323907	1	145911349	145912406	13
RBM18_2	11	11	11	6.5	4.79439e-07	6.6792	2.89312	0.0038144	0.0304366	2	RBM18	3	2	614	ENST00000491850	ENSG00000119446	1	2	0.5	4	0.129551	0.027322	9	122241669	122247546	2	13	RBM18	3	2	614	ENST00000491850	ENSG00000119446	4	13	0.307692	4	0.871711	0.127189	9	122241669	122247546	13
RPL9_1	11	11	11	6.5	4.79439e-07	6.6792	2.89312	0.0038144	0.0304366	2	RPL9	11	6	769	ENST00000503277	ENSG00000163682	0	2	0	6	0.103439	0.000172283	4	39454131	39458441	2	13	RPL9	11	7	769	ENST00000503277	ENSG00000163682	0	13	0	6	0.696008	0.000683493	4	39454131	39458441	13
RPP30_2	11	11	11	6.5	4.79439e-07	6.6792	2.89312	0.0038144	0.0304366	2	RPP30	10	6	767	ENST00000277882	ENSG00000148688	1	2	0.5	10	0.103709	0.0067128	10	90871982	90896392	2	13	RPP30	10	7	767	ENST00000277882	ENSG00000148688	3	13	0.230769	10	0.697823	0.0407104	10	90871982	90896392	13
RPS4X_2	11	11	11	6.5	4.79439e-07	6.6792	2.89312	0.0038144	0.0304366	2	RPS4X	5	5	610	ENST00000470671	ENSG00000198034	2	2	1	3	0.130401	0.000169505	X	72255678	72273371	2	13	RPS4X	5	4	610	ENST00000470671	ENSG00000198034	8	13	0.615385	3	0.877427	0.000940901	X	72255678	72273371	13
SLFN12_4	33	33	33	6.5	1.43832e-06	6.6792	5.01103	5.41405e-07	8.7839e-06	6	SLFN12	8	5	2539	ENST00000394562	ENSG00000172123	1	6	0.166667	6	0.0939872	0.0795261	17	35411059	35433196	6	39	SLFN12	8	5	2539	ENST00000394562	ENSG00000172123	2	39	0.0512821	6	0.632411	0.791877	17	35411059	35433196	39
STK40_3	11	11	11	6.5	4.79439e-07	6.6792	2.89312	0.0038144	0.0304366	2	STK40	8	5	4837	ENST00000359297	ENSG00000196182	1	2	0.5	9	0.016445	0.00120645	1	36339623	36361340	2	13	STK40	8	5	4837	ENST00000359297	ENSG00000196182	4	13	0.307692	9	0.110653	0.0102011	1	36339623	36361340	13
TRMT11_1	11	11	11	6.5	4.79439e-07	6.6792	2.89312	0.0038144	0.0304366	2	TRMT11	11	4	617	ENST00000444121	ENSG00000066651	2	2	1	6	0.128921	0.0259986	6	125986552	125998630	2	13	TRMT11	11	4	617	ENST00000444121	ENSG00000066651	10	13	0.769231	6	0.867472	0.0984768	6	125986552	125998630	13
ZSWIM7_13	11	11	11	6.5	4.79439e-07	6.6792	2.89312	0.0038144	0.0304366	2	ZSWIM7	18	7	721	ENST00000497719	ENSG00000214941	0	2	0	8	0.110325	0.0256588	17	15977011	15999713	2	13	ZSWIM7	18	9	721	ENST00000497719	ENSG00000214941	1	13	0.0769231	8	0.742345	0.214838	17	15977011	15999713	13
RPL37A_10	494	494	494	6.48889	2.15314e-05	6.66778	19.3831	0	0	90	RPL37A	12	9	742	ENST00000359681	ENSG00000197756	1	90	0.0111111	3	4.82413	0.00296271	2	216498866	216501467	90	584	RPL37A	12	10	742	ENST00000359681	ENSG00000197756	1	584	0.00171233	3	32.4046	0.018714	2	216498866	216501467	584
TAF4B_3	115	115	115	6.47619	5.01242e-06	6.65473	9.34925	0	0	21	TAF4B	4	1	4431	ENST00000418698	ENSG00000141384	0	21	0	16	0.188494	0.242028	18	26226882	26391683	21	136	TAF4B	4	1	4431	ENST00000418698	ENSG00000141384	1	136	0.00735294	16	1.26367	1	18	26226882	26391683	136
PABPC1_24	706	706	706	6.47287	3.0772e-05	6.65132	23.1633	0	0	129	PABPC1	24	18	971	ENST00000520868	ENSG00000070756	23	129	0.178295	6	5.28385	0.016896	8	100702915	100706931	129	835	PABPC1	24	17	971	ENST00000520868	ENSG00000070756	36	835	0.0431138	6	35.405	0.0954515	8	100702915	100706931	835
CMPK2_1	82	82	82	6.46667	3.5741e-06	6.64494	7.89291	3.10862e-15	1.05229e-13	15	CMPK2	7	3	2417	ENST00000478738	ENSG00000134326	1	15	0.0666667	5	0.246828	0.0502759	2	6848317	6866635	15	97	CMPK2	7	3	2417	ENST00000478738	ENSG00000134326	2	97	0.0206186	5	1.65231	0.383251	2	6848317	6866635	97
CCT4_2	1207	1207	1207	6.41256	5.26116e-05	6.58934	30.2435	0	0	223	CCT4	4	3	2261	ENST00000544079	ENSG00000115484	2	223	0.00896861	13	3.9227	0.0309984	2	61868124	61888671	223	1430	CCT4	4	3	2261	ENST00000544079	ENSG00000115484	2	1430	0.0013986	13	26.0395	0.17912	2	61868124	61888671	1430
GNAI2_11	27	27	27	6.4	1.17691e-06	6.57644	4.5219	6.12871e-06	8.64044e-05	5	GNAI2	12	7	2168	ENST00000441156	ENSG00000114353	0	5	0	8	0.0917257	0.000328174	3	50236203	50259354	5	32	GNAI2	12	9	2168	ENST00000441156	ENSG00000114353	1	32	0.03125	8	0.607699	0.00288643	3	50236203	50259354	32
MED31_4	27	27	27	6.4	1.17691e-06	6.57644	4.5219	6.12871e-06	8.64044e-05	5	MED31	4	2	593	ENST00000575197	ENSG00000108590	4	5	0.8	3	0.335348	0.273452	17	6644278	6651634	5	32	MED31	4	2	593	ENST00000575197	ENSG00000108590	15	32	0.46875	3	2.22174	1	17	6644278	6651634	32
ZNF687_2	70	70	70	6.38462	3.05129e-06	6.56063	7.27825	3.38174e-13	9.9157e-12	13	ZNF687	7	4	3277	ENST00000426871	ENSG00000143373	0	13	0	8	0.157778	0.0129931	1	151287483	151291903	13	83	ZNF687	7	4	3277	ENST00000426871	ENSG00000143373	0	83	0	8	1.0428	0.1288	1	151287483	151291903	83
BBS9_14	16	16	16	6.33333	6.97471e-07	6.50794	3.47531	0.000510265	0.00508453	3	BBS9	16	4	1982	ENST00000434373	ENSG00000122507	1	3	0.333333	11	0.0602002	0.156291	7	33344606	33605626	3	19	BBS9	16	3	1982	ENST00000434373	ENSG00000122507	3	19	0.157895	11	0.394682	1	7	33344606	33605626	19
FAT1_4	16	16	16	6.33333	6.97471e-07	6.50794	3.47531	0.000510265	0.00508453	3	FAT1	12	2	854	ENST00000507105	ENSG00000083857	0	3	0	5	0.139715	0.0214633	4	186588806	186598024	3	19	FAT1	12	2	854	ENST00000507105	ENSG00000083857	0	19	0	5	0.915995	0.135562	4	186588806	186598024	19
SUZ12P1_2	16	16	16	6.33333	6.97471e-07	6.50794	3.47531	0.000510265	0.00508453	3	SUZ12P1	7	7	785	ENST00000582329	ENSG00000264538	1	3	0.333333	5	0.151996	0.0597513	17	30766502	30787711	3	19	SUZ12P1	7	7	785	ENST00000582329	ENSG00000264538	9	19	0.473684	5	0.99651	0.200343	17	30766502	30787711	19
SYNGR1_6	32	32	32	6.33333	1.39494e-06	6.50794	4.91483	8.88594e-07	1.4011e-05	6	SYNGR1	7	4	928	ENST00000415332	ENSG00000100321	0	6	0	4	0.257148	0.0351983	22	39349986	39377911	6	38	SYNGR1	7	3	928	ENST00000415332	ENSG00000100321	0	38	0	4	1.68591	0.252175	22	39349986	39377911	38
TMSB15B_6	16	16	16	6.33333	6.97471e-07	6.50794	3.47531	0.000510265	0.00508453	3	TMSB15B	6	4	663	ENST00000569577	ENSG00000158427	1	3	0.333333	4	0.179965	0.158371	X	103962674	103965968	3	19	TMSB15B	6	3	663	ENST00000569577	ENSG00000158427	6	19	0.315789	4	1.17988	0.866242	X	103962674	103965968	19
VPS26A_1	48	48	48	6.33333	2.09241e-06	6.50794	6.01941	1.75049e-09	3.74948e-08	9	VPS26A	9	1	3229	ENST00000373382	ENSG00000122958	2	9	0.222222	10	0.110855	0.00451212	10	69123511	69172861	9	57	VPS26A	9	3	3229	ENST00000373382	ENSG00000122958	11	57	0.192982	10	0.726782	0.0177645	10	69123511	69172861	57
ZFAND2B_19	16	16	16	6.33333	6.97471e-07	6.50794	3.47531	0.000510265	0.00508453	3	ZFAND2B	21	3	944	ENST00000409336	ENSG00000158552	0	3	0	10	0.126395	0.00822977	2	219206808	219209418	3	19	ZFAND2B	21	2	944	ENST00000409336	ENSG00000158552	0	19	0	10	0.828665	0.0601806	2	219206808	219209418	19
ZFY_5	175	175	175	6.30303	7.62881e-06	6.4768	11.4849	0	0	33	ZFY	7	0	5113	ENST00000383052	ENSG00000067646	0	33	0	8	0.256696	0.264166	Y	2935280	2982506	33	208	ZFY	7	3	5113	ENST00000383052	ENSG00000067646	3	208	0.0144231	8	1.67489	1	Y	2935280	2982506	208
PDCD6_2	37	37	37	6.28571	1.61297e-06	6.459	5.27863	1.30154e-07	2.27337e-06	7	PDCD6	14	11	878	ENST00000511482	ENSG00000249915	5	7	0.714286	4	0.317091	0.00405238	5	306680	314954	7	44	PDCD6	14	10	878	ENST00000511482	ENSG00000249915	15	44	0.340909	4	2.06327	0.021043	5	306680	314954	44
ARHGAP21_4	79	79	79	6.26667	3.44398e-06	6.43943	7.70951	1.26565e-14	4.11922e-13	15	ARHGAP21	17	4	5514	ENST00000612832	ENSG00000107863	0	15	0	19	0.108194	0.0688931	10	24583608	24723668	15	94	ARHGAP21	17	4	5514	ENST00000612832	ENSG00000107863	0	94	0	19	0.701873	0.356209	10	24583608	24723668	94
NUP155_8	179	179	179	6.26471	7.80347e-06	6.43742	11.6043	0	0	34	NUP155	8	5	1896	ENST00000502533	ENSG00000113569	0	34	0	14	0.713216	0.0998798	5	37291837	37310668	34	213	NUP155	8	4	1896	ENST00000502533	ENSG00000113569	0	213	0	14	4.62529	0.477203	5	37291837	37310668	213
ACTR6_7	42	42	42	6.25	1.83101e-06	6.4223	5.61894	1.92128e-08	3.67877e-07	8	ACTR6	13	1	1877	ENST00000546902	ENSG00000075089	1	8	0.125	11	0.169514	0.053956	12	100200815	100224424	8	50	ACTR6	13	2	1877	ENST00000546902	ENSG00000075089	1	50	0.02	11	1.09674	0.189947	12	100200815	100224424	50
C12orf10_6	21	21	21	6.25	9.15503e-07	6.4223	3.97319	7.09157e-05	0.000840678	4	C12orf10	10	8	840	ENST00000549488	ENSG00000139637	1	4	0.25	5	0.189392	0.0107504	12	53300092	53307177	4	25	C12orf10	10	3	840	ENST00000549488	ENSG00000139637	1	25	0.04	5	1.22534	0.0661869	12	53300092	53307177	25
HECTD2_2	21	21	21	6.25	9.15503e-07	6.4223	3.97319	7.09157e-05	0.000840678	4	HECTD2	6	3	4802	ENST00000298068	ENSG00000165338	1	4	0.25	21	0.0331297	0.362349	10	91410344	91514761	4	25	HECTD2	6	2	4802	ENST00000298068	ENSG00000165338	0	25	0	21	0.214346	1	10	91410344	91514761	25
PIGG_17	21	21	21	6.25	9.15503e-07	6.4223	3.97319	7.09157e-05	0.000840678	4	PIGG	26	8	2387	ENST00000506402	ENSG00000174227	0	4	0	9	0.0666481	0.011572	4	499257	522837	4	25	PIGG	26	10	2387	ENST00000506402	ENSG00000174227	0	25	0	9	0.431206	0.0908447	4	499257	522837	25
CNIH1_3	362	362	362	6.24638	1.57816e-05	6.41858	16.4948	0	0	69	CNIH1	7	3	785	ENST00000553660	ENSG00000100528	0	69	0	4	3.49591	0.215036	14	54427424	54441357	69	431	CNIH1	7	5	785	ENST00000553660	ENSG00000100528	1	431	0.00232019	4	22.605	0.807842	14	54427424	54441357	431
HCK_1	526	526	526	6.20792	2.29321e-05	6.37907	19.8637	0	0	101	HCK	10	2	2101	ENST00000520553	ENSG00000101336	0	101	0	13	1.91195	0.0749713	20	32052241	32101856	101	627	HCK	10	1	2101	ENST00000520553	ENSG00000101336	0	627	0	13	12.2868	0.917769	20	32052241	32101856	627
CCDC14_14	26	26	26	6.2	1.13354e-06	6.37093	4.41532	1.00858e-05	0.000137534	5	CCDC14	22	10	3993	ENST00000495381	ENSG00000175455	1	5	0.2	10	0.0498025	0.025011	3	123913724	123961349	5	31	CCDC14	22	9	3993	ENST00000495381	ENSG00000175455	1	31	0.0322581	10	0.319639	0.0706875	3	123913724	123961349	31
SAP30BP_9	26	26	26	6.2	1.13354e-06	6.37093	4.41532	1.00858e-05	0.000137534	5	SAP30BP	25	7	1000	ENST00000583536	ENSG00000161526	0	5	0	12	0.198861	0.016254	17	75667425	75706545	5	31	SAP30BP	25	8	1000	ENST00000583536	ENSG00000161526	0	31	0	12	1.27632	0.108072	17	75667425	75706545	31
TXNDC17_4	26	26	26	6.2	1.13354e-06	6.37093	4.41532	1.00858e-05	0.000137534	5	TXNDC17	9	4	420	ENST00000571029	ENSG00000129235	0	5	0	3	0.473479	0.0187416	17	6641657	6643117	5	31	TXNDC17	9	4	420	ENST00000571029	ENSG00000129235	0	31	0	3	3.03885	0.0951754	17	6641657	6643117	31
DNMT3A_2	57	57	57	6.18182	2.4851e-06	6.35224	6.53446	6.38383e-11	1.55959e-09	11	DNMT3A	15	7	3589	ENST00000380746	ENSG00000119772	1	11	0.0909091	19	0.121899	0.0425805	2	25232975	25252311	11	68	DNMT3A	15	4	3589	ENST00000380746	ENSG00000119772	0	68	0	19	0.780069	0.474113	2	25232975	25252311	68
GOPC_3	181	181	181	6.17143	7.89138e-06	6.34157	11.6411	0	0	35	GOPC	3	1	4450	ENST00000368498	ENSG00000047932	0	35	0	9	0.312816	0.0298603	6	117560268	117602364	35	216	GOPC	3	2	4450	ENST00000368498	ENSG00000047932	0	216	0	9	1.99844	0.158573	6	117560268	117602364	216
BCAP29_1	62	62	62	6.16667	2.70314e-06	6.33667	6.81236	9.60099e-12	2.51066e-10	12	BCAP29	17	9	1157	ENST00000445771	ENSG00000075790	0	12	0	9	0.412504	0.16408	7	107580264	107618664	12	74	BCAP29	17	5	1157	ENST00000445771	ENSG00000075790	0	74	0	9	2.63327	0.385335	7	107580264	107618664	74
CDK5RAP3_12	36	36	36	6.14286	1.5696e-06	6.31221	5.1878	2.12797e-07	3.62543e-06	7	CDK5RAP3	37	4	852	ENST00000583697	ENSG00000108465	0	7	0	7	0.326767	0.0175011	17	47976721	47981768	7	43	CDK5RAP3	37	2	852	ENST00000583697	ENSG00000108465	0	43	0	7	2.07791	0.13531	17	47976721	47981768	43
DCTN4_6	180	180	180	6.14286	7.848e-06	6.31221	11.6003	0	0	35	DCTN4	15	3	4054	ENST00000424236	ENSG00000132912	1	35	0.0285714	13	0.343372	0.0248322	5	150708747	150758520	35	215	DCTN4	15	4	4054	ENST00000424236	ENSG00000132912	2	215	0.00930233	13	2.1835	0.125941	5	150708747	150758520	215
ATP6V1D_13	92	92	92	6.11111	4.01133e-06	6.27959	8.28634	0	0	18	ATP6V1D	14	5	1085	ENST00000555431	ENSG00000100554	1	18	0.0555556	8	0.659816	0.0428088	14	67338250	67359787	18	110	ATP6V1D	14	4	1085	ENST00000555431	ENSG00000100554	0	110	0	8	4.17408	0.191454	14	67338250	67359787	110
DOCK8_9	883	883	883	6.10405	3.85003e-05	6.27233	25.6669	0	0	173	DOCK8	17	10	6124	ENST00000382329	ENSG00000107099	0	173	0	35	1.12355	0.0373614	9	366250	465255	173	1056	DOCK8	17	9	6124	ENST00000382329	ENSG00000107099	0	1056	0	35	7.09948	0.28827	9	366250	465255	1056
TPT1_7	3792	3792	3792	6.10363	0.000165338	6.2719	53.1913	0	0	743	TPT1	14	10	801	ENST00000529421	ENSG00000133112	1	743	0.0013459	5	36.8924	0.0181643	13	45337052	45340402	743	4535	TPT1	14	11	801	ENST00000529421	ENSG00000133112	2	4535	0.000441014	5	233.1	0.0742005	13	45337052	45340402	4535
IDH3A_1	51	51	51	6.1	2.2237e-06	6.26817	6.16773	6.92767e-10	1.54605e-08	10	IDH3A	24	3	2110	ENST00000560667	ENSG00000166411	0	10	0	12	0.188494	0.0122437	15	78149359	78169715	10	61	IDH3A	24	2	2110	ENST00000560667	ENSG00000166411	0	61	0	12	1.19027	0.0550524	15	78149359	78169715	61
ELF1_3	285	285	285	6.08929	1.24267e-05	6.25716	14.5761	0	0	56	ELF1	5	4	3017	ENST00000442101	ENSG00000120690	3	56	0.0535714	6	0.738232	0.0167698	13	40931919	41060940	56	341	ELF1	5	4	3017	ENST00000442101	ENSG00000120690	4	341	0.0117302	6	4.65347	0.0785216	13	40931919	41060940	341
CST3_2	2022	2022	2022	6.055	8.81672e-05	6.22193	38.79	0	0	400	CST3	3	3	832	ENST00000398409	ENSG00000101439	4	400	0.01	4	19.1213	0.0254927	20	23633656	23638473	400	2422	CST3	3	3	832	ENST00000398409	ENSG00000101439	1	2422	0.000412882	4	119.853	0.222069	20	23633656	23638473	2422
AASDH_6	20	20	20	6	8.7213e-07	6.16541	3.85195	0.000117181	0.00132924	4	AASDH	10	3	2949	ENST00000503808	ENSG00000157426	1	4	0.25	13	0.0539468	0.0570918	4	56338604	56387459	4	24	AASDH	10	4	2949	ENST00000503808	ENSG00000157426	4	24	0.166667	13	0.335069	0.317573	4	56338604	56387459	24
AC097662.2_4	10	10	10	6	4.36065e-07	6.16541	2.72374	0.00645473	0.0480065	2	AC097662.2	5	2	2214	ENST00000396588	ENSG00000236432	1	2	0.5	10	0.035928	0.306233	2	227245709	227325186	2	12	AC097662.2	5	1	2214	ENST00000396588	ENSG00000236432	2	12	0.166667	10	0.223152	1	2	227245709	227325186	12
ADGRE2_4	20	20	20	6	8.7213e-07	6.16541	3.85195	0.000117181	0.00132924	4	ADGRE2	13	3	1497	ENST00000392962	ENSG00000127507	0	4	0	12	0.106272	0.0375135	19	14751502	14776841	4	24	ADGRE2	13	4	1497	ENST00000392962	ENSG00000127507	1	24	0.0416667	12	0.660065	0.247128	19	14751502	14776841	24
AFMID_6	15	15	15	6	6.54097e-07	6.16541	3.33589	0.000850278	0.00801843	3	AFMID	15	10	778	ENST00000588199	ENSG00000183077	1	3	0.333333	7	0.153363	0.0463582	17	78187361	78207187	3	18	AFMID	15	8	778	ENST00000588199	ENSG00000183077	4	18	0.222222	7	0.952556	0.266313	17	78187361	78207187	18
AP1G2_13	20	20	20	6	8.7213e-07	6.16541	3.85195	0.000117181	0.00132924	4	AP1G2	34	8	2672	ENST00000460049	ENSG00000213983	0	4	0	20	0.0595393	0.00606473	14	23559607	23567798	4	24	AP1G2	34	5	2672	ENST00000460049	ENSG00000213983	0	24	0	20	0.369805	0.0431568	14	23559607	23567798	24
ATP6AP2_2	10	10	10	6	4.36065e-07	6.16541	2.72374	0.00645473	0.0480065	2	ATP6AP2	7	4	777	ENST00000447485	ENSG00000182220	0	2	0	7	0.102374	0.00188173	X	40581010	40600876	2	12	ATP6AP2	7	5	777	ENST00000447485	ENSG00000182220	1	12	0.0833333	7	0.635854	0.00812577	X	40581010	40600876	12
B4GALNT3_6	10	10	10	6	4.36065e-07	6.16541	2.72374	0.00645473	0.0480065	2	B4GALNT3	6	3	1926	ENST00000322843	ENSG00000139044	2	2	1	13	0.0413004	0.0295658	12	543132	555430	2	12	B4GALNT3	6	3	1926	ENST00000322843	ENSG00000139044	5	12	0.416667	13	0.256521	0.204272	12	543132	555430	12
C12orf60_3	10	10	10	6	4.36065e-07	6.16541	2.72374	0.00645473	0.0480065	2	C12orf60	4	2	1684	ENST00000330828	ENSG00000182993	2	2	1	2	0.0472355	0.409739	12	14803571	14824415	2	12	C12orf60	4	2	1684	ENST00000330828	ENSG00000182993	12	12	1	2	0.293384	1	12	14803571	14824415	12
CARD8_3	15	15	15	6	6.54097e-07	6.16541	3.33589	0.000850278	0.00801843	3	CARD8	31	9	622	ENST00000522431	ENSG00000105483	1	3	0.333333	3	0.191828	0.0474469	19	48238261	48249771	3	18	CARD8	31	11	622	ENST00000522431	ENSG00000105483	6	18	0.333333	3	1.19146	0.270475	19	48238261	48249771	18
CHKB_10	15	15	15	6	6.54097e-07	6.16541	3.33589	0.000850278	0.00801843	3	CHKB	12	5	624	ENST00000464225	ENSG00000100288	2	3	0.666667	5	0.191213	0.0245327	22	50578962	50580253	3	18	CHKB	12	2	624	ENST00000464225	ENSG00000100288	3	18	0.166667	5	1.18764	0.160714	22	50578962	50580253	18
CLPTM1L_8	10	10	10	6	4.36065e-07	6.16541	2.72374	0.00645473	0.0480065	2	CLPTM1L	16	10	382	ENST00000515719	ENSG00000049656	1	2	0.5	4	0.208232	0.00206777	5	1318298	1321829	2	12	CLPTM1L	16	7	382	ENST00000515719	ENSG00000049656	3	12	0.25	4	1.29335	0.0146491	5	1318298	1321829	12
CRACR2A_4	10	10	10	6	4.36065e-07	6.16541	2.72374	0.00645473	0.0480065	2	CRACR2A	6	4	630	ENST00000535292	ENSG00000130038	2	2	1	5	0.126261	0.0792769	12	3640386	3654223	2	12	CRACR2A	6	5	630	ENST00000535292	ENSG00000130038	11	12	0.916667	5	0.784221	0.773237	12	3640386	3654223	12
CRIP1_2_5	10	10	10	6	4.36065e-07	6.16541	2.72374	0.00645473	0.0480065	2	CRIP1_2	6	1	678	ENST00000477724	ENSG00000257341	0	2	0	7	0.117322	1	14	105487198	105492267	2	12	CRIP1_2	6	1	678	ENST00000477724	ENSG00000257341	5	12	0.416667	7	0.7287	1	14	105487198	105492267	12
DDX19B_13	10	10	10	6	4.36065e-07	6.16541	2.72374	0.00645473	0.0480065	2	DDX19B	17	3	569	ENST00000562912	ENSG00000157349	1	2	0.5	5	0.139797	0.0159018	16	70299177	70319709	2	12	DDX19B	17	3	569	ENST00000562912	ENSG00000157349	2	12	0.166667	5	0.868293	0.107581	16	70299177	70319709	12
DDX5_19	10	10	10	6	4.36065e-07	6.16541	2.72374	0.00645473	0.0480065	2	DDX5	35	10	923	ENST00000585317	ENSG00000108654	1	2	0.5	2	0.0861804	0.00132554	17	64501887	64502902	2	12	DDX5	35	13	923	ENST00000585317	ENSG00000108654	4	12	0.333333	2	0.535275	0.00654668	17	64501887	64502902	12
DHX30_15	10	10	10	6	4.36065e-07	6.16541	2.72374	0.00645473	0.0480065	2	DHX30	15	5	1464	ENST00000472718	ENSG00000132153	2	2	1	4	0.0543337	0.00203749	3	47802908	47816972	2	12	DHX30	15	6	1464	ENST00000472718	ENSG00000132153	7	12	0.583333	4	0.337472	0.0185964	3	47802908	47816972	12
DNAJC21_4	15	15	15	6	6.54097e-07	6.16541	3.33589	0.000850278	0.00801843	3	DNAJC21	6	5	779	ENST00000509626	ENSG00000168724	3	3	1	2	0.153167	0.00850925	5	34953525	34954855	3	18	DNAJC21	6	5	779	ENST00000509626	ENSG00000168724	11	18	0.611111	2	0.951333	0.0396677	5	34953525	34954855	18
EFCAB13_10	10	10	10	6	4.36065e-07	6.16541	2.72374	0.00645473	0.0480065	2	EFCAB13	13	4	1979	ENST00000520776	ENSG00000178852	1	2	0.5	14	0.0401943	0.298535	17	47326338	47396021	2	12	EFCAB13	13	3	1979	ENST00000520776	ENSG00000178852	1	12	0.0833333	14	0.249651	1	17	47326338	47396021	12
FRG1HP_3	10	10	10	6	4.36065e-07	6.16541	2.72374	0.00645473	0.0480065	2	FRG1HP	5	5	593	ENST00000615326	ENSG00000276291	1	2	0.5	4	0.134139	0.0297868	9	40992248	41008993	2	12	FRG1HP	5	5	593	ENST00000615326	ENSG00000276291	4	12	0.333333	4	0.833152	0.169231	9	40992248	41008993	12
GAS5_27	10	10	10	6	4.36065e-07	6.16541	2.72374	0.00645473	0.0480065	2	GAS5	29	11	822	ENST00000436656	ENSG00000234741	0	2	0	11	0.0967695	0.00202864	1	173863900	173867989	2	12	GAS5	29	12	822	ENST00000436656	ENSG00000234741	2	12	0.166667	11	0.601045	0.00816485	1	173863900	173867989	12
HIST1H2AC_2	30	30	30	6	1.30819e-06	6.16541	4.71766	2.38576e-06	3.55305e-05	6	HIST1H2AC	3	2	1654	ENST00000377791	ENSG00000180573	0	6	0	2	0.144277	0.0593214	6	26124144	26139102	6	36	HIST1H2AC	3	2	1654	ENST00000377791	ENSG00000180573	0	36	0	2	0.896117	0.248602	6	26124144	26139102	36
NME4_1	15	15	15	6	6.54097e-07	6.16541	3.33589	0.000850278	0.00801843	3	NME4	12	9	1111	ENST00000444498	ENSG00000103202	1	3	0.333333	11	0.107396	0.00062819	16	397199	410367	3	18	NME4	12	9	1111	ENST00000444498	ENSG00000103202	7	18	0.388889	11	0.667046	0.00499399	16	397199	410367	18
OR2A1-AS1_2	10	10	10	6	4.36065e-07	6.16541	2.72374	0.00645473	0.0480065	2	OR2A1-AS1	17	2	773	ENST00000462305	ENSG00000244479	0	2	0	4	0.102904	0.0612678	7	144336767	144355681	2	12	OR2A1-AS1	17	3	773	ENST00000462305	ENSG00000244479	0	12	0	4	0.639145	0.656441	7	144336767	144355681	12
PARP8_13	15	15	15	6	6.54097e-07	6.16541	3.33589	0.000850278	0.00801843	3	PARP8	23	7	2818	ENST00000503561	ENSG00000151883	0	3	0	23	0.0423409	0.00659029	5	50667892	50842342	3	18	PARP8	23	7	2818	ENST00000503561	ENSG00000151883	0	18	0	23	0.262984	0.0219898	5	50667892	50842342	18
PDE4DIP_6	10	10	10	6	4.36065e-07	6.16541	2.72374	0.00645473	0.0480065	2	PDE4DIP	50	3	8150	ENST00000618462	ENSG00000178104	0	2	0	46	0.00976006	0.00403512	1	148844381	149033019	2	12	PDE4DIP	50	3	8150	ENST00000618462	ENSG00000178104	0	12	0	46	0.0606207	0.0245042	1	148844381	149033019	12
PEX13_1	10	10	10	6	4.36065e-07	6.16541	2.72374	0.00645473	0.0480065	2	PEX13	5	5	1014	ENST00000414712	ENSG00000162928	1	2	0.5	2	0.0784463	0.0228408	2	61017729	61019080	2	12	PEX13	5	3	1014	ENST00000414712	ENSG00000162928	1	12	0.0833333	2	0.487238	0.0865784	2	61017729	61019080	12
PRR5L_3	15	15	15	6	6.54097e-07	6.16541	3.33589	0.000850278	0.00801843	3	PRR5L	20	5	1493	ENST00000530627	ENSG00000135362	0	3	0	2	0.0799175	0.19491	11	36455288	36463676	3	18	PRR5L	20	1	1493	ENST00000530627	ENSG00000135362	0	18	0	2	0.496375	1	11	36455288	36463676	18
RSRP1_19	10	10	10	6	4.36065e-07	6.16541	2.72374	0.00645473	0.0480065	2	RSRP1	22	5	824	ENST00000566395	ENSG00000117616	0	2	0	5	0.0965346	0.0153178	1	25242254	25246535	2	12	RSRP1	22	7	824	ENST00000566395	ENSG00000117616	1	12	0.0833333	5	0.599586	0.0985306	1	25242254	25246535	12
SPIN2B_6	40	40	40	6	1.74426e-06	6.16541	5.44748	5.10879e-08	9.31337e-07	8	SPIN2B	6	3	1258	ENST00000333933	ENSG00000186787	0	8	0	2	0.252924	0.238474	X	57119682	57121546	8	48	SPIN2B	6	3	1258	ENST00000333933	ENSG00000186787	0	48	0	2	1.57093	1	X	57119682	57121546	48
STARD7_1	10	10	10	6	4.36065e-07	6.16541	2.72374	0.00645473	0.0480065	2	STARD7	6	5	753	ENST00000462501	ENSG00000084090	1	2	0.5	7	0.105637	0.00140875	2	96186749	96195514	2	12	STARD7	6	4	753	ENST00000462501	ENSG00000084090	5	12	0.416667	7	0.656121	0.00797168	2	96186749	96195514	12
TACO1_1	10	10	10	6	4.36065e-07	6.16541	2.72374	0.00645473	0.0480065	2	TACO1	2	2	2304	ENST00000581120	ENSG00000136463	1	2	0.5	4	0.0345245	0.00221384	17	63600881	63608364	2	12	TACO1	2	2	2304	ENST00000581120	ENSG00000136463	3	12	0.25	4	0.214435	0.0133293	17	63600881	63608364	12
TAF12_1	45	45	45	6	1.96229e-06	6.16541	5.77793	7.56263e-09	1.51966e-07	9	TAF12	4	2	1359	ENST00000263974	ENSG00000120656	2	9	0.222222	6	0.263392	0.0191636	1	28603100	28643005	9	54	TAF12	4	2	1359	ENST00000263974	ENSG00000120656	6	54	0.111111	6	1.63596	0.0874697	1	28603100	28643005	54
ZNRD1-AS1_6	10	10	10	6	4.36065e-07	6.16541	2.72374	0.00645473	0.0480065	2	ZNRD1-AS1	10	3	1497	ENST00000437417	ENSG00000204623	0	2	0	6	0.053136	0.649299	6	30019769	30061640	2	12	ZNRD1-AS1	10	4	1497	ENST00000437417	ENSG00000204623	0	12	0	6	0.330033	1	6	30019769	30061640	12
ZSCAN25_7	10	10	10	6	4.36065e-07	6.16541	2.72374	0.00645473	0.0480065	2	ZSCAN25	10	5	4885	ENST00000485586	ENSG00000197037	1	2	0.5	3	0.0162834	0.00444028	7	99621060	99632371	2	12	ZSCAN25	10	4	4885	ENST00000485586	ENSG00000197037	3	12	0.25	3	0.101138	0.0369665	7	99621060	99632371	12
ZSCAN2_4	10	10	10	6	4.36065e-07	6.16541	2.72374	0.00645473	0.0480065	2	ZSCAN2	15	4	993	ENST00000334141	ENSG00000176371	1	2	0.5	3	0.0801053	0.0791728	15	84601017	84606889	2	12	ZSCAN2	15	5	993	ENST00000334141	ENSG00000176371	5	12	0.416667	3	0.497542	0.542101	15	84601017	84606889	12
ALCAM_9	508	508	508	5.98039	2.21526e-05	6.14526	19.4029	0	0	102	ALCAM	9	4	4189	ENST00000472644	ENSG00000170017	8	102	0.0784314	15	0.968434	0.087647	3	105367342	105576861	102	610	ALCAM	9	2	4189	ENST00000472644	ENSG00000170017	16	610	0.0262295	15	5.99538	0.437696	3	105367342	105576861	610
CHORDC1_9	199	199	199	5.975	8.67792e-06	6.13972	12.1421	0	0	40	CHORDC1	11	4	2654	ENST00000320585	ENSG00000110172	1	40	0.025	11	0.599431	0.107051	11	90201159	90223364	40	239	CHORDC1	11	4	2654	ENST00000320585	ENSG00000110172	15	239	0.0627615	11	3.70761	0.558439	11	90201159	90223364	239
TPM3_6	9326	9326	9326	5.97122	0.000406687	6.13583	83.1244	0	0	1876	TPM3	23	11	2007	ENST00000341372	ENSG00000143549	3	1876	0.00159915	8	37.1763	0.171623	1	154156365	154183181	1876	11202	TPM3	23	11	2007	ENST00000341372	ENSG00000143549	1	11202	8.92698e-05	8	229.798	1	1	154156365	154183181	11202
CLDN12_13	114	114	114	5.95652	4.97137e-06	6.12074	9.18535	0	0	23	CLDN12	15	4	3488	ENST00000394605	ENSG00000157224	2	23	0.0869565	3	0.26226	0.110886	7	90403466	90415954	23	137	CLDN12	15	5	3488	ENST00000394605	ENSG00000157224	4	137	0.0291971	3	1.61712	0.614142	7	90403466	90415954	137
SPAST_2	628	628	628	5.94488	2.73865e-05	6.10878	21.5519	0	0	127	SPAST	4	1	5117	ENST00000315285	ENSG00000021574	0	127	0	17	0.987117	0.372789	2	32063706	32157637	127	755	SPAST	4	1	5117	ENST00000315285	ENSG00000021574	0	755	0	17	6.07476	1	2	32063706	32157637	755
SNX5_9	242	242	242	5.93878	1.05535e-05	6.1025	13.3763	0	0	49	SNX5	18	10	950	ENST00000476648	ENSG00000089006	0	49	0	9	2.05141	0.124224	20	17942137	17954024	49	291	SNX5	18	11	950	ENST00000476648	ENSG00000089006	0	291	0	9	12.6115	0.715154	20	17942137	17954024	291
ERCC6L_1	98	98	98	5.9	4.2739e-06	6.06266	8.50284	0	0	20	ERCC6L	2	2	4344	ENST00000373657	ENSG00000186871	1	20	0.05	3	0.183114	0.0438989	X	72204656	72239027	20	118	ERCC6L	2	2	4344	ENST00000373657	ENSG00000186871	4	118	0.0338983	3	1.11838	0.248934	X	72204656	72239027	118
KIAA1109_12	98	98	98	5.9	4.2739e-06	6.06266	8.50284	0	0	20	KIAA1109	16	3	15574	ENST00000388738	ENSG00000138688	0	20	0	84	0.0510752	0.0429604	4	122170602	122362758	20	118	KIAA1109	16	1	15574	ENST00000388738	ENSG00000138688	0	118	0	84	0.311946	0.291172	4	122170602	122362758	118
CDAN1_3	83	83	83	5.88235	3.6198e-06	6.04452	7.82116	5.32907e-15	1.77581e-13	17	CDAN1	4	4	2562	ENST00000562465	ENSG00000140326	2	17	0.117647	15	0.263906	0.0435199	15	42723558	42730764	17	100	CDAN1	4	3	2562	ENST00000562465	ENSG00000140326	3	100	0.03	15	1.60701	0.389229	15	42723558	42730764	100
CPM_1	83	83	83	5.88235	3.6198e-06	6.04452	7.82116	5.32907e-15	1.77581e-13	17	CPM	13	4	2116	ENST00000546373	ENSG00000135678	0	17	0	9	0.319531	0.0430834	12	68855756	68963269	17	100	CPM	13	7	2116	ENST00000546373	ENSG00000135678	2	100	0.02	9	1.94573	0.223214	12	68855756	68963269	100
MRPL51_1	39	39	39	5.875	1.70089e-06	6.03697	5.3601	8.3178e-08	1.48186e-06	8	MRPL51	7	5	472	ENST00000543959	ENSG00000111639	1	8	0.125	3	0.674106	0.0208527	12	6492151	6493718	8	47	MRPL51	7	5	472	ENST00000543959	ENSG00000111639	5	47	0.106383	3	4.09971	0.103869	12	6492151	6493718	47
RRP12_11	34	34	34	5.85714	1.48285e-06	6.01862	5.00214	5.6696e-07	9.18646e-06	7	RRP12	15	1	1919	ENST00000491313	ENSG00000052749	1	7	0.142857	9	0.145079	0.0074315	10	97356357	97367376	7	41	RRP12	15	3	1919	ENST00000491313	ENSG00000052749	2	41	0.0487805	9	0.879643	0.0683103	10	97356357	97367376	41
TPD52_22	952	952	952	5.85714	4.15199e-05	6.01862	26.4692	0	0	196	TPD52	29	5	2563	ENST00000379097	ENSG00000076554	0	196	0	6	3.0415	0.291987	8	80036590	80080816	196	1148	TPD52	29	3	2563	ENST00000379097	ENSG00000076554	0	1148	0	6	18.4413	1	8	80036590	80080816	1148
ZC3H7A_2	34	34	34	5.85714	1.48285e-06	6.01862	5.00214	5.6696e-07	9.18646e-06	7	ZC3H7A	17	3	1930	ENST00000571405	ENSG00000122299	0	7	0	10	0.144252	0.0200188	16	11750594	11765561	7	41	ZC3H7A	17	4	1930	ENST00000571405	ENSG00000122299	2	41	0.0487805	10	0.874629	0.0874666	16	11750594	11765561	41
ATAD2_3	29	29	29	5.83333	1.26482e-06	5.99415	4.61653	3.90208e-06	5.63763e-05	6	ATAD2	8	3	4650	ENST00000519124	ENSG00000156802	0	6	0	28	0.051319	0.00157057	8	123320680	123396379	6	35	ATAD2	8	5	4650	ENST00000519124	ENSG00000156802	1	35	0.0285714	28	0.309894	0.00680538	8	123320680	123396379	35
CHMP7_8	29	29	29	5.83333	1.26482e-06	5.99415	4.61653	3.90208e-06	5.63763e-05	6	CHMP7	10	2	2672	ENST00000523091	ENSG00000147457	1	6	0.166667	7	0.089309	0.00773862	8	23254805	23262000	6	35	CHMP7	10	4	2672	ENST00000523091	ENSG00000147457	5	35	0.142857	7	0.539298	0.0350942	8	23254805	23262000	35
SEC11C_6	29	29	29	5.83333	1.26482e-06	5.99415	4.61653	3.90208e-06	5.63763e-05	6	SEC11C	8	3	2054	ENST00000509791	ENSG00000166562	5	6	0.833333	4	0.11618	0.00911999	18	59139865	59157311	6	35	SEC11C	8	6	2054	ENST00000509791	ENSG00000166562	20	35	0.571429	4	0.70156	0.0390133	18	59139865	59157311	35
NUSAP1_3	251	251	251	5.82692	1.09473e-05	5.98756	13.5792	0	0	52	NUSAP1	13	3	1934	ENST00000558123	ENSG00000137804	0	52	0	10	1.06937	0.0327311	15	41332693	41380747	52	303	NUSAP1	13	4	1934	ENST00000558123	ENSG00000137804	1	303	0.00330033	10	6.45036	0.109419	15	41332693	41380747	303
SLC38A9_3	82	82	82	5.82353	3.57643e-06	5.98408	7.76068	8.43769e-15	2.78489e-13	17	SLC38A9	26	7	2370	ENST00000508124	ENSG00000177058	0	17	0	15	0.285286	0.057996	5	55625857	55712315	17	99	SLC38A9	26	7	2370	ENST00000508124	ENSG00000177058	0	99	0	15	1.71983	0.335452	5	55625857	55712315	99
EIF3E_2	48	48	48	5.8	2.09358e-06	5.9599	5.93353	2.96487e-09	6.21981e-08	10	EIF3E	18	7	611	ENST00000522352	ENSG00000104408	6	10	0.6	5	0.650937	0.00263994	8	108201742	108229136	10	58	EIF3E	18	9	611	ENST00000522352	ENSG00000104408	22	58	0.37931	5	3.90827	0.0100924	8	108201742	108229136	58
FMNL2_1	24	24	24	5.8	1.04679e-06	5.9599	4.19564	2.72104e-05	0.000347354	5	FMNL2	4	1	3648	ENST00000475377	ENSG00000157827	0	5	0	14	0.0545124	0.144173	2	152619577	152649823	5	29	FMNL2	4	1	3648	ENST00000475377	ENSG00000157827	0	29	0	14	0.327296	0.738647	2	152619577	152649823	29
RBM3_1	48	48	48	5.8	2.09358e-06	5.9599	5.93353	2.96487e-09	6.21981e-08	10	RBM3	11	7	724	ENST00000489344	ENSG00000102317	1	10	0.1	6	0.549341	0.004897	X	48574523	48577735	10	58	RBM3	11	7	724	ENST00000489344	ENSG00000102317	0	58	0	6	3.29828	0.0198236	X	48574523	48577735	58
ZNF419_7	24	24	24	5.8	1.04679e-06	5.9599	4.19564	2.72104e-05	0.000347354	5	ZNF419	18	2	2309	ENST00000221735	ENSG00000105136	0	5	0	5	0.0861244	0.0657452	19	57487764	57494680	5	29	ZNF419	18	1	2309	ENST00000221735	ENSG00000105136	0	29	0	5	0.517096	0.283043	19	57487764	57494680	29
ZNF358_2	110	110	110	5.78261	4.79788e-06	5.94203	8.97772	0	0	23	ZNF358	3	1	1824	ENST00000394341	ENSG00000198816	0	23	0	1	0.501514	0.0539152	19	7519201	7521025	23	133	ZNF358	3	1	1824	ENST00000394341	ENSG00000198816	0	133	0	1	3.00209	0.874105	19	7519201	7521025	133
KIAA0895L_2	86	86	86	5.77778	3.75109e-06	5.93706	7.937	2.22045e-15	7.5981e-14	18	KIAA0895L	12	8	3550	ENST00000290881	ENSG00000196123	0	18	0	8	0.201662	0.141186	16	67175603	67184040	18	104	KIAA0895L	12	6	3550	ENST00000290881	ENSG00000196123	5	104	0.0480769	8	1.20615	1	16	67175603	67184040	104
TIMM10B_1_1	43	43	43	5.77778	1.87554e-06	5.93706	5.6123	1.9965e-08	3.81817e-07	9	TIMM10B_1	5	2	809	ENST00000530751	ENSG00000132286	0	9	0	2	0.44246	0.0481624	11	6481500	6482798	9	52	TIMM10B_1	5	2	809	ENST00000530751	ENSG00000132286	0	52	0	2	2.64638	0.251788	11	6481500	6482798	52
SMC4_6	1870	1870	1870	5.77041	8.15651e-05	5.92949	37.0037	0	0	392	SMC4	27	7	4235	ENST00000462668	ENSG00000113810	5	392	0.0127551	16	3.6814	0.14855	3	160414022	160434954	392	2262	SMC4	27	8	4235	ENST00000462668	ENSG00000113810	1	2262	0.000442087	16	21.9906	0.72331	3	160414022	160434954	2262
DCAF4_12	100	100	100	5.7619	4.36181e-06	5.92075	8.55464	0	0	21	DCAF4	15	1	2360	ENST00000394234	ENSG00000119599	0	21	0	13	0.353906	0.197426	14	72926477	72959703	21	121	DCAF4	15	4	2360	ENST00000394234	ENSG00000119599	1	121	0.00826446	13	2.11092	1	14	72926477	72959703	121
BRPF3_10	209	209	209	5.75	9.11631e-06	5.90852	12.3629	0	0	44	BRPF3	12	4	3329	ENST00000441730	ENSG00000096070	1	44	0.0227273	6	0.525677	0.0798307	6	36211447	36232787	44	253	BRPF3	12	5	3329	ENST00000441730	ENSG00000096070	3	253	0.0118577	6	3.12899	0.708698	6	36211447	36232787	253
CCT7_17	57	57	57	5.75	2.48627e-06	5.90852	6.45631	1.07288e-10	2.5735e-09	12	CCT7	17	5	1234	ENST00000398422	ENSG00000135624	1	12	0.0833333	7	0.386764	0.00177736	2	73234307	73253004	12	69	CCT7	17	3	1234	ENST00000398422	ENSG00000135624	7	69	0.101449	7	2.30214	0.00971742	2	73234307	73253004	69
ITSN2_1	19	19	19	5.75	8.28756e-07	5.90852	3.72755	0.000193351	0.00210156	4	ITSN2	13	4	2066	ENST00000412011	ENSG00000198399	0	4	0	17	0.0770034	0.0256782	2	24286322	24360509	4	23	ITSN2	13	2	2066	ENST00000412011	ENSG00000198399	0	23	0	17	0.458348	0.10114	2	24286322	24360509	23
RCAN1_10	19	19	19	5.75	8.28756e-07	5.90852	3.72755	0.000193351	0.00210156	4	RCAN1	13	3	2408	ENST00000381132	ENSG00000159200	1	4	0.25	4	0.0660669	0.0046579	21	34516483	34526963	4	23	RCAN1	13	1	2408	ENST00000381132	ENSG00000159200	0	23	0	4	0.39325	0.0345686	21	34516483	34526963	23
SSBP2_21	19	19	19	5.75	8.28756e-07	5.90852	3.72755	0.000193351	0.00210156	4	SSBP2	21	5	4465	ENST00000615665	ENSG00000145687	0	4	0	17	0.0356302	0.0109436	5	81417359	81751253	4	23	SSBP2	21	4	4465	ENST00000615665	ENSG00000145687	0	23	0	17	0.212082	0.0629259	5	81417359	81751253	23
ZNF658_2	57	57	57	5.75	2.48627e-06	5.90852	6.45631	1.07288e-10	2.5735e-09	12	ZNF658	7	1	4160	ENST00000612867	ENSG00000274349	0	12	0	5	0.114728	0.0598483	9	66900737	66921426	12	69	ZNF658	7	3	4160	ENST00000612867	ENSG00000274349	0	69	0	5	0.682894	0.279334	9	66900737	66921426	69
MLH1_7	193	193	193	5.70732	8.41884e-06	5.86466	11.8649	0	0	41	MLH1	23	4	2428	ENST00000435176	ENSG00000076242	0	41	0	19	0.671607	0.037843	3	36993803	37050844	41	234	MLH1	23	9	2428	ENST00000435176	ENSG00000076242	1	234	0.0042735	19	3.96794	0.183294	3	36993803	37050844	234
CEP192_5	94	94	94	5.7	4.10041e-06	5.85714	8.27854	0	0	20	CEP192	15	3	2485	ENST00000540847	ENSG00000101639	0	20	0	17	0.320099	0.383052	18	13073115	13125036	20	114	CEP192	15	2	2485	ENST00000540847	ENSG00000101639	1	114	0.00877193	17	1.88876	1	18	13073115	13125036	114
HNRNPU_2	723	723	723	5.69481	3.15384e-05	5.8518	22.9559	0	0	154	HNRNPU	8	7	2535	ENST00000366525	ENSG00000153187	14	154	0.0909091	11	2.41615	0.00999628	1	244854132	244861091	154	877	HNRNPU	8	6	2535	ENST00000366525	ENSG00000153187	4	877	0.004561	11	14.2436	0.060777	1	244854132	244861091	877
PDCD4_3	309	309	309	5.68182	1.34793e-05	5.83846	15.0013	0	0	66	PDCD4	11	5	975	ENST00000498367	ENSG00000150593	0	66	0	4	2.69228	0.115833	10	110890637	110898718	66	375	PDCD4	11	5	975	ENST00000498367	ENSG00000150593	0	375	0	4	15.8352	0.537596	10	110890637	110898718	375
CPNE2_8	168	168	168	5.66667	7.32868e-06	5.82289	11.056	0	0	36	CPNE2	10	5	2316	ENST00000535318	ENSG00000140848	2	36	0.0555556	17	0.618222	0.0202432	16	57092606	57147966	36	204	CPNE2	10	5	2316	ENST00000535318	ENSG00000140848	0	204	0	17	3.62651	0.18926	16	57092606	57147966	204
GLCCI1_2	28	28	28	5.66667	1.22145e-06	5.82289	4.5136	6.37356e-06	8.92819e-05	6	GLCCI1	12	5	3942	ENST00000482540	ENSG00000106415	1	6	0.166667	2	0.0605362	0.0156598	7	8070074	8089077	6	34	GLCCI1	12	3	3942	ENST00000482540	ENSG00000106415	1	34	0.0294118	2	0.355107	0.0764648	7	8070074	8089077	34
HIBADH_2	28	28	28	5.66667	1.22145e-06	5.82289	4.5136	6.37356e-06	8.92819e-05	6	HIBADH	4	1	1669	ENST00000428288	ENSG00000106049	0	6	0	7	0.14298	0.0107096	7	27525474	27662868	6	34	HIBADH	4	2	1669	ENST00000428288	ENSG00000106049	0	34	0	7	0.838726	0.0509287	7	27525474	27662868	34
PGS1_9	14	14	14	5.66667	6.10723e-07	5.82289	3.1916	0.00141488	0.0126034	3	PGS1	15	7	1700	ENST00000588169	ENSG00000087157	0	3	0	9	0.0701863	0.0141241	17	78378661	78424141	3	17	PGS1	15	6	1700	ENST00000588169	ENSG00000087157	1	17	0.0588235	9	0.411716	0.0965351	17	78378661	78424141	17
RP11-1149O23.2_1	14	14	14	5.66667	6.10723e-07	5.82289	3.1916	0.00141488	0.0126034	3	RP11-1149O23.2	1	1	637	ENST00000518308	ENSG00000253930	3	3	1	2	0.18731	1	8	23189278	23190675	3	17	RP11-1149O23.2	1	1	637	ENST00000518308	ENSG00000253930	15	17	0.882353	2	1.09877	1	8	23189278	23190675	17
RP11-632K20.2_1	14	14	14	5.66667	6.10723e-07	5.82289	3.1916	0.00141488	0.0126034	3	RP11-632K20.2	1	1	1226	ENST00000528049	ENSG00000254912	3	3	1	5	0.097322	1	15	32494002	32500346	3	17	RP11-632K20.2	1	1	1226	ENST00000528049	ENSG00000254912	15	17	0.882353	5	0.570895	1	15	32494002	32500346	17
RP11-872D17.8_3	14	14	14	5.66667	6.10723e-07	5.82289	3.1916	0.00141488	0.0126034	3	RP11-872D17.8	3	0	1639	ENST00000534081	ENSG00000254979	0	3	0	13	0.0727985	1	11	57387364	57424059	3	17	RP11-872D17.8	3	2	1639	ENST00000534081	ENSG00000254979	2	17	0.117647	13	0.427039	1	11	57387364	57424059	17
SDCCAG3_8	14	14	14	5.66667	6.10723e-07	5.82289	3.1916	0.00141488	0.0126034	3	SDCCAG3	11	8	626	ENST00000417512	ENSG00000165689	1	3	0.333333	6	0.190602	0.0189998	9	136402664	136407185	3	17	SDCCAG3	11	10	626	ENST00000417512	ENSG00000165689	3	17	0.176471	6	1.11808	0.0920642	9	136402664	136407185	17
TMEM126B_3	14	14	14	5.66667	6.10723e-07	5.82289	3.1916	0.00141488	0.0126034	3	TMEM126B	11	8	478	ENST00000530901	ENSG00000171204	2	3	0.666667	4	0.249617	0.0260336	11	85628618	85631791	3	17	TMEM126B	11	6	478	ENST00000530901	ENSG00000171204	10	17	0.588235	4	1.46426	0.0868485	11	85628618	85631791	17
TREX1_1	14	14	14	5.66667	6.10723e-07	5.82289	3.1916	0.00141488	0.0126034	3	TREX1	7	5	1200	ENST00000444177	ENSG00000213689	0	3	0	2	0.0994307	0.0116124	3	48465945	48467643	3	17	TREX1	7	5	1200	ENST00000444177	ENSG00000213689	0	17	0	2	0.583264	0.0838243	3	48465945	48467643	17
TSG101_11	14	14	14	5.66667	6.10723e-07	5.82289	3.1916	0.00141488	0.0126034	3	TSG101	12	5	685	ENST00000535077	ENSG00000074319	2	3	0.666667	7	0.174185	0.00778589	11	18506865	18526920	3	17	TSG101	12	5	685	ENST00000535077	ENSG00000074319	10	17	0.588235	7	1.02178	0.035756	11	18506865	18526920	17
WAC_18	14	14	14	5.66667	6.10723e-07	5.82289	3.1916	0.00141488	0.0126034	3	WAC	21	11	2176	ENST00000375646	ENSG00000095787	1	3	0.333333	13	0.0548331	0.00319255	10	28532783	28619976	3	17	WAC	21	6	2176	ENST00000375646	ENSG00000095787	3	17	0.176471	13	0.321653	0.0183911	10	28532783	28619976	17
WARS_27	14	14	14	5.66667	6.10723e-07	5.82289	3.1916	0.00141488	0.0126034	3	WARS	44	14	560	ENST00000553769	ENSG00000140105	2	3	0.666667	4	0.213066	0.00431441	14	100361707	100376309	3	17	WARS	44	12	560	ENST00000553769	ENSG00000140105	4	17	0.235294	4	1.24985	0.0197106	14	100361707	100376309	17
ATP6V0C_5	1061	1061	1061	5.65351	4.62849e-05	5.80937	27.7736	0	0	228	ATP6V0C	5	3	1021	ENST00000618152	ENSG00000185883	0	228	0	4	8.88156	0.0398648	16	2513725	2520223	228	1289	ATP6V0C	5	2	1021	ENST00000618152	ENSG00000185883	0	1289	0	4	51.9786	0.470629	16	2513725	2520223	1289
WDR25_1	79	79	79	5.64706	3.44631e-06	5.80274	7.57694	3.55271e-14	1.11558e-12	17	WDR25	11	3	1969	ENST00000402312	ENSG00000176473	0	17	0	7	0.343387	0.22301	14	100376438	100530303	17	96	WDR25	11	3	1969	ENST00000402312	ENSG00000176473	2	96	0.0208333	7	2.00735	1	14	100376438	100530303	96
LAMB3_3	65	65	65	5.64286	2.83558e-06	5.79842	6.87195	6.33293e-12	1.67837e-10	14	LAMB3	5	2	4055	ENST00000356082	ENSG00000196878	0	14	0	23	0.137315	0.129256	1	209614869	209652466	14	79	LAMB3	5	2	4055	ENST00000356082	ENSG00000196878	0	79	0	23	0.80211	1	1	209614869	209652466	79
AMIGO2_1	23	23	23	5.6	1.00341e-06	5.75439	4.08227	4.45973e-05	0.000548516	5	AMIGO2	3	1	2856	ENST00000550413	ENSG00000139211	0	5	0	3	0.0696293	0.243347	12	47076497	47079642	5	28	AMIGO2	3	1	2856	ENST00000550413	ENSG00000139211	0	28	0	3	0.403643	1	12	47076497	47079642	28
ERBB2IP_14	23	23	23	5.6	1.00341e-06	5.75439	4.08227	4.45973e-05	0.000548516	5	ERBB2IP	17	2	4257	ENST00000511297	ENSG00000112851	1	5	0.2	25	0.046714	0.00780993	5	65926726	66078546	5	28	ERBB2IP	17	3	4257	ENST00000511297	ENSG00000112851	10	28	0.357143	25	0.270802	0.0289171	5	65926726	66078546	28
RAC2_7	23	23	23	5.6	1.00341e-06	5.75439	4.08227	4.45973e-05	0.000548516	5	RAC2	7	6	705	ENST00000441619	ENSG00000128340	1	5	0.2	7	0.282073	0.000824622	22	37226752	37244441	5	28	RAC2	7	6	705	ENST00000441619	ENSG00000128340	5	28	0.178571	7	1.63518	0.0056255	22	37226752	37244441	28
MIER3_7	170	170	170	5.59459	7.41659e-06	5.74883	11.0966	0	0	37	MIER3	11	2	5198	ENST00000381213	ENSG00000155545	1	37	0.027027	13	0.283104	0.095919	5	56919602	56952125	37	207	MIER3	11	1	5198	ENST00000381213	ENSG00000155545	5	207	0.0241546	13	1.63958	0.569151	5	56919602	56952125	207
ACACA_5	165	165	165	5.58333	7.19856e-06	5.73726	10.9283	0	0	36	ACACA	23	4	9961	ENST00000616317	ENSG00000278540	0	36	0	56	0.143741	0.0189437	17	37084987	37406780	36	201	ACACA	23	4	9961	ENST00000616317	ENSG00000278540	1	201	0.00497512	56	0.830789	0.110453	17	37084987	37406780	201
SNX3_4	2327	2327	2327	5.57171	0.000101523	5.72531	41.0261	0	0	509	SNX3	4	4	1072	ENST00000426155	ENSG00000112335	11	509	0.021611	3	18.8844	0.104175	6	108211512	108260964	509	2836	SNX3	4	4	1072	ENST00000426155	ENSG00000112335	11	2836	0.0038787	3	108.92	0.646732	6	108211512	108260964	2836
DYRK1A_8	32	32	32	5.57143	1.39611e-06	5.72503	4.81081	1.50321e-06	2.30226e-05	7	DYRK1A	9	4	8654	ENST00000339659	ENSG00000157540	2	7	0.285714	11	0.0321708	0.00387724	21	37418904	37517450	7	39	DYRK1A	9	7	8654	ENST00000339659	ENSG00000157540	8	39	0.205128	11	0.185543	0.0167188	21	37418904	37517450	39
PLEKHJ1_11	32	32	32	5.57143	1.39611e-06	5.72503	4.81081	1.50321e-06	2.30226e-05	7	PLEKHJ1	13	8	1092	ENST00000591099	ENSG00000104886	2	7	0.285714	5	0.25495	0.00417654	19	2233152	2236294	7	39	PLEKHJ1	13	6	1092	ENST00000591099	ENSG00000104886	6	39	0.153846	5	1.47041	0.0276809	19	2233152	2236294	39
UBE2J2_14	32	32	32	5.57143	1.39611e-06	5.72503	4.81081	1.50321e-06	2.30226e-05	7	UBE2J2	20	10	1047	ENST00000360466	ENSG00000160087	1	7	0.142857	7	0.265908	0.0130331	1	1255163	1273726	7	39	UBE2J2	20	10	1047	ENST00000360466	ENSG00000160087	1	39	0.025641	7	1.53361	0.0872338	1	1255163	1273726	39
UBE2E1_5	214	214	214	5.55319	9.33667e-06	5.70629	12.4336	0	0	47	UBE2E1	11	5	1224	ENST00000424381	ENSG00000170142	0	47	0	5	1.5272	0.0323775	3	23810442	23891314	47	261	UBE2E1	11	4	1224	ENST00000424381	ENSG00000170142	0	261	0	5	8.77923	0.12498	3	23810442	23891314	261
ROBO1_12	154	154	154	5.52941	6.71912e-06	5.68185	10.5394	0	0	34	ROBO1	13	1	6742	ENST00000464233	ENSG00000169855	0	34	0	31	0.200572	0.162855	3	78597240	79767815	34	188	ROBO1	13	1	6742	ENST00000464233	ENSG00000169855	0	188	0	31	1.14807	1	3	78597240	79767815	188
ARHGAP17_2	18	18	18	5.5	7.85382e-07	5.65163	3.59976	0.000318517	0.00331406	4	ARHGAP17	19	9	645	ENST00000571480	ENSG00000140750	1	4	0.25	7	0.24665	0.0136079	16	24964196	25015337	4	22	ARHGAP17	19	9	645	ENST00000571480	ENSG00000140750	2	22	0.0909091	7	1.4043	0.0778139	16	24964196	25015337	22
ARHGAP32_8	18	18	18	5.5	7.85382e-07	5.65163	3.59976	0.000318517	0.00331406	4	ARHGAP32	8	3	8194	ENST00000524655	ENSG00000134909	2	4	0.5	19	0.0194153	0.0145171	11	128968762	129164345	4	22	ARHGAP32	8	3	8194	ENST00000524655	ENSG00000134909	3	22	0.136364	19	0.110541	0.0805547	11	128968762	129164345	22
ITGB1BP1_15	27	27	27	5.5	1.17807e-06	5.65163	4.40878	1.03953e-05	0.000140756	6	ITGB1BP1	21	13	699	ENST00000494563	ENSG00000119185	0	6	0	6	0.341393	0.0124003	2	9408151	9423176	6	33	ITGB1BP1	21	10	699	ENST00000494563	ENSG00000119185	6	33	0.181818	6	1.94372	0.0530654	2	9408151	9423176	33
PXN-AS1_3	18	18	18	5.5	7.85382e-07	5.65163	3.59976	0.000318517	0.00331406	4	PXN-AS1	5	1	1170	ENST00000535200	ENSG00000255857	3	4	0.75	5	0.135974	0.022633	12	120201370	120213138	4	22	PXN-AS1	5	4	1170	ENST00000535200	ENSG00000255857	9	22	0.409091	5	0.774166	0.126442	12	120201370	120213138	22
RPL37A_12	18	18	18	5.5	7.85382e-07	5.65163	3.59976	0.000318517	0.00331406	4	RPL37A	12	9	495	ENST00000446558	ENSG00000197756	0	4	0	4	0.321392	0.000197381	2	216498854	216579180	4	22	RPL37A	12	10	495	ENST00000446558	ENSG00000197756	2	22	0.0909091	4	1.82985	0.00105676	2	216498854	216579180	22
ZNF519_6	18	18	18	5.5	7.85382e-07	5.65163	3.59976	0.000318517	0.00331406	4	ZNF519	12	8	2114	ENST00000587419	ENSG00000175322	0	4	0	5	0.075255	0.141675	18	14075993	14132429	4	22	ZNF519	12	7	2114	ENST00000587419	ENSG00000175322	0	22	0	5	0.428465	0.414807	18	14075993	14132429	22
CDC14B_6	202	202	202	5.48889	8.81386e-06	5.64021	12.0547	0	0	45	CDC14B	13	3	5271	ENST00000412285	ENSG00000081377	0	45	0	15	0.339547	0.268061	9	96500107	96619363	45	247	CDC14B	13	3	5271	ENST00000412285	ENSG00000081377	0	247	0	15	1.92931	1	9	96500107	96619363	247
HCK_4	112	112	112	5.48	4.88695e-06	5.63108	8.97346	0	0	25	HCK	10	2	1742	ENST00000518730	ENSG00000101336	0	25	0	13	0.570784	0.0223816	20	32052260	32101519	25	137	HCK	10	1	1742	ENST00000518730	ENSG00000101336	0	137	0	13	3.23795	0.24186	20	32052260	32101519	137
RPL19_6	604	604	604	5.47407	2.63548e-05	5.62499	20.8347	0	0	135	RPL19	7	7	690	ENST00000579374	ENSG00000108298	6	135	0.0444444	6	7.78153	0.00468153	17	39200315	39204727	135	739	RPL19	7	7	690	ENST00000579374	ENSG00000108298	3	739	0.00405954	6	44.0954	0.0249049	17	39200315	39204727	739
RPL30_6	107	107	107	5.45833	4.66892e-06	5.60881	8.76455	0	0	24	RPL30	13	12	573	ENST00000521534	ENSG00000156482	18	24	0.75	2	1.66585	0.000750485	8	98041718	98043085	24	131	RPL30	13	11	573	ENST00000521534	ENSG00000156482	84	131	0.641221	2	9.4127	0.00363784	8	98041718	98043085	131
FES_6	120	120	120	5.44444	5.23627e-06	5.59454	9.27741	0	0	27	FES	17	8	2302	ENST00000394300	ENSG00000182511	0	27	0	17	0.466486	0.00704483	15	90885045	90895565	27	147	FES	17	9	2302	ENST00000394300	ENSG00000182511	0	147	0	17	2.62911	0.0511185	15	90885045	90895565	147
RP11-264B17.3_1	40	40	40	5.44444	1.74542e-06	5.59454	5.35631	8.494e-08	1.51231e-06	9	RP11-264B17.3	2	1	1713	ENST00000354453	ENSG00000261067	0	9	0	12	0.208961	0.463748	16	28985065	28990783	9	49	RP11-264B17.3	2	1	1713	ENST00000354453	ENSG00000261067	0	49	0	12	1.1777	1	16	28985065	28990783	49
IPO9_4	31	31	31	5.42857	1.35273e-06	5.57823	4.71286	2.44268e-06	3.63345e-05	7	IPO9	4	3	609	ENST00000456707	ENSG00000198700	0	7	0	4	0.457152	0.0594468	1	201874314	201876373	7	38	IPO9	4	3	609	ENST00000456707	ENSG00000198700	0	38	0	4	2.569	0.331559	1	201874314	201876373	38
DDAH2_6	53	53	53	5.41667	2.31277e-06	5.566	6.1598	7.28378e-10	1.6147e-08	12	DDAH2	10	7	887	ENST00000416410	ENSG00000213722	1	12	0.0833333	6	0.538069	0.0321883	6	31727574	31729796	12	65	DDAH2	10	6	887	ENST00000416410	ENSG00000213722	4	65	0.0615385	6	3.01708	0.217552	6	31727574	31729796	65
C11orf74_5	22	22	22	5.4	9.60041e-07	5.54887	3.96637	7.29751e-05	0.000863142	5	C11orf74	11	3	801	ENST00000534635	ENSG00000166352	0	5	0	4	0.248266	0.131275	11	36594515	36659274	5	27	C11orf74	11	7	801	ENST00000534635	ENSG00000166352	1	27	0.037037	4	1.38781	0.377311	11	36594515	36659274	27
IRF8_11	22	22	22	5.4	9.60041e-07	5.54887	3.96637	7.29751e-05	0.000863142	5	IRF8	11	8	1582	ENST00000566369	ENSG00000140968	0	5	0	4	0.125702	0.00105213	16	85908987	85922296	5	27	IRF8	11	7	1582	ENST00000566369	ENSG00000140968	1	27	0.037037	4	0.702675	0.00564429	16	85908987	85922296	27
LSM2_7	44	44	44	5.4	1.92008e-06	5.54887	5.6093	2.03149e-08	3.88122e-07	10	LSM2	7	5	713	ENST00000470086	ENSG00000204392	4	10	0.4	4	0.557816	0.00704075	6	31797395	31806852	10	54	LSM2	7	6	713	ENST00000470086	ENSG00000204392	14	54	0.259259	4	3.11818	0.0344649	6	31797395	31806852	54
RRP1_2	22	22	22	5.4	9.60041e-07	5.54887	3.96637	7.29751e-05	0.000863142	5	RRP1	7	4	588	ENST00000475534	ENSG00000160214	1	5	0.2	6	0.338199	0.0193358	21	43789512	43797537	5	27	RRP1	7	5	588	ENST00000475534	ENSG00000160214	4	27	0.148148	6	1.89053	0.135911	21	43789512	43797537	27
TM6SF1_7	22	22	22	5.4	9.60041e-07	5.54887	3.96637	7.29751e-05	0.000863142	5	TM6SF1	8	2	1808	ENST00000379384	ENSG00000136404	1	5	0.2	10	0.10999	0.173807	15	83107647	83137281	5	27	TM6SF1	8	2	1808	ENST00000379384	ENSG00000136404	1	27	0.037037	10	0.614841	1	15	83107647	83137281	27
RSRC1_9	223	223	223	5.37255	9.73169e-06	5.52066	12.6161	0	0	51	RSRC1	15	6	1738	ENST00000611884	ENSG00000174891	0	51	0	10	1.16708	0.139544	3	158110051	158544834	51	274	RSRC1	15	7	1738	ENST00000611884	ENSG00000174891	0	274	0	10	6.4908	0.472761	3	158110051	158544834	274
ATP2C1_6	452	452	452	5.34615	1.9726e-05	5.49354	17.9452	0	0	104	ATP2C1	24	5	4714	ENST00000504948	ENSG00000017260	0	104	0	27	0.877453	0.247633	3	130894177	131003150	104	556	ATP2C1	24	4	4714	ENST00000504948	ENSG00000017260	0	556	0	27	4.85605	1	3	130894177	131003150	556
ACRV1_2	13	13	13	5.33333	5.6735e-07	5.48037	3.04195	0.00235048	0.0197604	3	ACRV1	4	0	2212	ENST00000533904	ENSG00000134940	2	3	0.666667	4	0.0539407	0.269213	11	125671521	125681123	3	16	ACRV1	4	2	2212	ENST00000533904	ENSG00000134940	8	16	0.5	4	0.297805	1	11	125671521	125681123	16
AP3B2_13	13	13	13	5.33333	5.6735e-07	5.48037	3.04195	0.00235048	0.0197604	3	AP3B2	15	1	3736	ENST00000261722	ENSG00000103723	0	3	0	26	0.031937	0.0809292	15	82659280	82709914	3	16	AP3B2	15	3	3736	ENST00000261722	ENSG00000103723	0	16	0	26	0.176324	0.840527	15	82659280	82709914	16
ASCC1_10	13	13	13	5.33333	5.6735e-07	5.48037	3.04195	0.00235048	0.0197604	3	ASCC1	19	7	599	ENST00000533958	ENSG00000138303	0	3	0	4	0.199193	0.0176527	10	72210774	72216275	3	16	ASCC1	19	7	599	ENST00000533958	ENSG00000138303	0	16	0	4	1.09974	0.0682089	10	72210774	72216275	16
BRD4_5	13	13	13	5.33333	5.6735e-07	5.48037	3.04195	0.00235048	0.0197604	3	BRD4	12	8	3240	ENST00000360016	ENSG00000141867	1	3	0.333333	12	0.0368262	0.0026425	19	15252991	15332545	3	16	BRD4	12	6	3240	ENST00000360016	ENSG00000141867	4	16	0.25	12	0.203316	0.0222657	19	15252991	15332545	16
CAAP1_4	78	78	78	5.33333	3.4041e-06	5.48037	7.45124	9.23706e-14	2.83169e-12	18	CAAP1	6	3	1532	ENST00000625311	ENSG00000120159	0	18	0	6	0.467298	0.0719132	9	26841735	26892442	18	96	CAAP1	6	3	1532	ENST00000625311	ENSG00000120159	0	96	0	6	2.57994	0.250563	9	26841735	26892442	96
CEBPZ_2	13	13	13	5.33333	5.6735e-07	5.48037	3.04195	0.00235048	0.0197604	3	CEBPZ	4	1	611	ENST00000489306	ENSG00000115816	1	3	0.333333	5	0.195281	0.0146328	2	37201783	37212108	3	16	CEBPZ	4	1	611	ENST00000489306	ENSG00000115816	0	16	0	5	1.07814	0.0508319	2	37201783	37212108	16
CMC2_17	13	13	13	5.33333	5.6735e-07	5.48037	3.04195	0.00235048	0.0197604	3	CMC2	24	13	660	ENST00000566047	ENSG00000103121	1	3	0.333333	2	0.180783	0.0102098	16	80975801	80997595	3	16	CMC2	24	14	660	ENST00000566047	ENSG00000103121	4	16	0.25	2	0.998099	0.0651568	16	80975801	80997595	16
DNAJC17_10	13	13	13	5.33333	5.6735e-07	5.48037	3.04195	0.00235048	0.0197604	3	DNAJC17	12	4	792	ENST00000559310	ENSG00000104129	0	3	0	9	0.150653	0.0155886	15	40774364	40807457	3	16	DNAJC17	12	4	792	ENST00000559310	ENSG00000104129	0	16	0	9	0.831749	0.116162	15	40774364	40807457	16
FAM210A_2	91	91	91	5.33333	3.97145e-06	5.48037	8.04826	8.88178e-16	3.11561e-14	21	FAM210A	7	5	1095	ENST00000585785	ENSG00000177150	3	21	0.142857	2	0.762756	0.308012	18	13665882	13726592	21	112	FAM210A	7	3	1095	ENST00000585785	ENSG00000177150	6	112	0.0535714	2	4.21116	1	18	13665882	13726592	112
GAPT_4	39	39	39	5.33333	1.70205e-06	5.48037	5.26882	1.37303e-07	2.39316e-06	9	GAPT	7	6	769	ENST00000511930	ENSG00000175857	4	9	0.444444	3	0.465475	0.0412641	5	58491436	58494743	9	48	GAPT	7	5	769	ENST00000511930	ENSG00000175857	15	48	0.3125	3	2.56988	0.142068	5	58491436	58494743	48
HSD17B10_1	13	13	13	5.33333	5.6735e-07	5.48037	3.04195	0.00235048	0.0197604	3	HSD17B10	5	5	666	ENST00000495986	ENSG00000072506	1	3	0.333333	5	0.179154	0.00144578	X	53431858	53434336	3	16	HSD17B10	5	5	666	ENST00000495986	ENSG00000072506	6	16	0.375	5	0.989107	0.00869976	X	53431858	53434336	16
LAMA3_4	13	13	13	5.33333	5.6735e-07	5.48037	3.04195	0.00235048	0.0197604	3	LAMA3	14	1	4921	ENST00000588770	ENSG00000053747	0	3	0	32	0.0242465	0.13831	18	23898260	23954989	3	16	LAMA3	14	0	4921	ENST00000588770	ENSG00000053747	0	16	0	32	0.133864	0.737655	18	23898260	23954989	16
METTL13_7	13	13	13	5.33333	5.6735e-07	5.48037	3.04195	0.00235048	0.0197604	3	METTL13	7	5	759	ENST00000485629	ENSG00000010165	2	3	0.666667	4	0.157203	0.0122899	1	171781663	171786080	3	16	METTL13	7	5	759	ENST00000485629	ENSG00000010165	9	16	0.5625	4	0.867912	0.0706288	1	171781663	171786080	16
NBPF26_2	13	13	13	5.33333	5.6735e-07	5.48037	3.04195	0.00235048	0.0197604	3	NBPF26	8	3	3587	ENST00000620612	ENSG00000273136	0	3	0	26	0.0332637	0.0767563	1	120805590	120840619	3	16	NBPF26	8	2	3587	ENST00000620612	ENSG00000273136	0	16	0	26	0.183648	0.321072	1	120805590	120840619	16
PPARG_11	26	26	26	5.33333	1.1347e-06	5.48037	4.30197	1.69283e-05	0.000223188	6	PPARG	14	4	1122	ENST00000397000	ENSG00000132170	1	6	0.166667	6	0.212686	0.0630723	3	12312387	12434216	6	32	PPARG	14	5	1122	ENST00000397000	ENSG00000132170	6	32	0.1875	6	1.17423	0.257649	3	12312387	12434216	32
PPIA_3	26	26	26	5.33333	1.1347e-06	5.48037	4.30197	1.69283e-05	0.000223188	6	PPIA	10	7	570	ENST00000481437	ENSG00000196262	1	6	0.166667	3	0.418655	0.00045638	7	44796679	44799816	6	32	PPIA	10	7	570	ENST00000481437	ENSG00000196262	5	32	0.15625	3	2.31139	0.00185614	7	44796679	44799816	32
PTTG1_6	26	26	26	5.33333	1.1347e-06	5.48037	4.30197	1.69283e-05	0.000223188	6	PTTG1	7	4	895	ENST00000520452	ENSG00000164611	2	6	0.333333	6	0.26663	0.00385641	5	160421903	160428704	6	32	PTTG1	7	4	895	ENST00000520452	ENSG00000164611	8	32	0.25	6	1.47206	0.016922	5	160421903	160428704	32
SDHC_3	13	13	13	5.33333	5.6735e-07	5.48037	3.04195	0.00235048	0.0197604	3	SDHC	9	7	369	ENST00000392169	ENSG00000143252	2	3	0.666667	4	0.323352	0.00612883	1	161314387	161362433	3	16	SDHC	9	8	369	ENST00000392169	ENSG00000143252	4	16	0.25	4	1.78522	0.0274381	1	161314387	161362433	16
SEPN1_2	481	481	481	5.33333	2.09919e-05	5.48037	18.5036	0	0	111	SEPN1	5	1	2994	ENST00000630065	ENSG00000162430	0	111	0	4	1.47452	0.0392057	1	25812685	25818219	111	592	SEPN1	5	2	2994	ENST00000630065	ENSG00000162430	0	592	0	4	8.14081	0.397534	1	25812685	25818219	592
TEAD4_8	13	13	13	5.33333	5.6735e-07	5.48037	3.04195	0.00235048	0.0197604	3	TEAD4	8	3	1396	ENST00000397122	ENSG00000197905	1	3	0.333333	11	0.0854705	0.0290544	12	2959916	3040671	3	16	TEAD4	8	2	1396	ENST00000397122	ENSG00000197905	1	16	0.0625	11	0.471881	0.307577	12	2959916	3040671	16
TK2_1	39	39	39	5.33333	1.70205e-06	5.48037	5.26882	1.37303e-07	2.39316e-06	9	TK2	21	5	1120	ENST00000545043	ENSG00000166548	2	9	0.222222	9	0.319599	0.0279867	16	66511631	66550122	9	48	TK2	21	5	1120	ENST00000545043	ENSG00000166548	9	48	0.1875	9	1.7645	0.161701	16	66511631	66550122	48
TRMT61B_5	13	13	13	5.33333	5.6735e-07	5.48037	3.04195	0.00235048	0.0197604	3	TRMT61B	5	4	685	ENST00000419999	ENSG00000171103	2	3	0.666667	3	0.174185	0.070534	2	28849820	28851283	3	16	TRMT61B	5	3	685	ENST00000419999	ENSG00000171103	9	16	0.5625	3	0.961672	0.266364	2	28849820	28851283	16
TMEM161B_12	69	69	69	5.3125	3.01141e-06	5.45896	7.00306	2.50422e-12	6.8757e-11	16	TMEM161B	15	6	2328	ENST00000506536	ENSG00000164180	2	16	0.125	10	0.273349	0.0718878	5	88195206	88268822	16	85	TMEM161B	15	4	2328	ENST00000506536	ENSG00000164180	14	85	0.164706	10	1.50326	0.263822	5	88195206	88268822	85
MRPS34_2	129	129	129	5.3	5.63012e-06	5.44611	9.5712	0	0	30	MRPS34	4	3	713	ENST00000569585	ENSG00000074071	6	30	0.2	2	1.67345	0.0126871	16	1771895	1772698	30	159	MRPS34	4	3	713	ENST00000569585	ENSG00000074071	6	159	0.0377358	2	9.18132	0.0863667	16	1771895	1772698	159
RPP40_3	73	73	73	5.29412	3.18607e-06	5.44007	7.1985	6.08846e-13	1.75402e-11	17	RPP40	7	1	1042	ENST00000464646	ENSG00000124787	0	17	0	8	0.648876	0.265052	6	4995077	5003658	17	90	RPP40	7	1	1042	ENST00000464646	ENSG00000124787	0	90	0	8	3.55609	1	6	4995077	5003658	90
NIT2_3	60	60	60	5.28571	2.61872e-06	5.43144	6.52418	6.83738e-11	1.66686e-09	14	NIT2	7	4	795	ENST00000497785	ENSG00000114021	1	14	0.0714286	6	0.700392	0.0424781	3	100334810	100346265	14	74	NIT2	7	4	795	ENST00000497785	ENSG00000114021	0	74	0	6	3.83232	0.211014	3	100334810	100346265	74
EFCAB2_15	64	64	64	5.26667	2.79337e-06	5.41186	6.73355	1.6557e-11	4.25446e-10	15	EFCAB2	16	7	906	ENST00000473686	ENSG00000203666	0	15	0	6	0.658481	0.31406	1	244970350	245087794	15	79	EFCAB2	16	7	906	ENST00000473686	ENSG00000203666	0	79	0	6	3.59002	1	1	244970350	245087794	79
CLDND1_25	17	17	17	5.25	7.42008e-07	5.39474	3.46831	0.00052375	0.00520631	4	CLDND1	31	8	750	ENST00000506885	ENSG00000080822	1	4	0.25	4	0.212119	0.016999	3	98515482	98521283	4	21	CLDND1	31	10	750	ENST00000506885	ENSG00000080822	5	21	0.238095	4	1.1528	0.0562342	3	98515482	98521283	21
IKBKB_10	51	51	51	5.25	2.22603e-06	5.39474	6.00729	1.88654e-09	4.03142e-08	12	IKBKB	30	7	2378	ENST00000523517	ENSG00000104365	1	12	0.0833333	21	0.200701	0.0254042	8	42272082	42331121	12	63	IKBKB	30	7	2378	ENST00000523517	ENSG00000104365	2	63	0.031746	21	1.09075	0.190363	8	42272082	42331121	63
KLHDC1_3	17	17	17	5.25	7.42008e-07	5.39474	3.46831	0.00052375	0.00520631	4	KLHDC1	6	1	2691	ENST00000359332	ENSG00000197776	2	4	0.5	13	0.0591189	0.183778	14	49693104	49753152	4	21	KLHDC1	6	1	2691	ENST00000359332	ENSG00000197776	9	21	0.428571	13	0.321294	1	14	49693104	49753152	21
PACRGL_22	17	17	17	5.25	7.42008e-07	5.39474	3.46831	0.00052375	0.00520631	4	PACRGL	33	8	1233	ENST00000506702	ENSG00000163138	2	4	0.5	9	0.129026	0.18835	4	20700458	20752900	4	21	PACRGL	33	8	1233	ENST00000506702	ENSG00000163138	4	21	0.190476	9	0.701219	0.692286	4	20700458	20752900	21
PHF20L1_10	17	17	17	5.25	7.42008e-07	5.39474	3.46831	0.00052375	0.00520631	4	PHF20L1	20	4	2236	ENST00000395376	ENSG00000129292	0	4	0	9	0.0711489	0.0256436	8	132775579	132812316	4	21	PHF20L1	20	6	2236	ENST00000395376	ENSG00000129292	0	21	0	9	0.386674	0.117646	8	132775579	132812316	21
PHTF2_9	34	34	34	5.25	1.48402e-06	5.39474	4.90493	9.3462e-07	1.471e-05	8	PHTF2	12	3	5198	ENST00000416283	ENSG00000006576	1	8	0.125	20	0.0612116	0.0285918	7	77798791	77957503	8	42	PHTF2	12	5	5198	ENST00000416283	ENSG00000006576	6	42	0.142857	20	0.332668	0.100071	7	77798791	77957503	42
QKI_10	17	17	17	5.25	7.42008e-07	5.39474	3.46831	0.00052375	0.00520631	4	QKI	17	5	846	ENST00000545607	ENSG00000112531	1	4	0.25	7	0.188049	0.0147693	6	163415237	163570741	4	21	QKI	17	7	846	ENST00000545607	ENSG00000112531	4	21	0.190476	7	1.02199	0.0541772	6	163415237	163570741	21
RBM39_3	17	17	17	5.25	7.42008e-07	5.39474	3.46831	0.00052375	0.00520631	4	RBM39	44	17	1068	ENST00000453310	ENSG00000131051	2	4	0.5	5	0.14896	0.00970082	20	35734518	35742258	4	21	RBM39	44	14	1068	ENST00000453310	ENSG00000131051	6	21	0.285714	5	0.809553	0.039961	20	35734518	35742258	21
SRPK2_8	68	68	68	5.25	2.96803e-06	5.39474	6.93662	4.0159e-12	1.08333e-10	16	SRPK2	15	7	3700	ENST00000357311	ENSG00000135250	0	16	0	15	0.171988	0.0213007	7	105116376	105269015	16	84	SRPK2	15	7	3700	ENST00000357311	ENSG00000135250	3	84	0.0357143	15	0.934706	0.101302	7	105116376	105269015	84
ZNF587B_1	17	17	17	5.25	7.42008e-07	5.39474	3.46831	0.00052375	0.00520631	4	ZNF587B	3	0	1670	ENST00000594328	ENSG00000269343	0	4	0	4	0.0952629	0.0754491	19	57819740	57842119	4	21	ZNF587B	3	1	1670	ENST00000594328	ENSG00000269343	2	21	0.0952381	4	0.517726	0.388772	19	57819740	57842119	21
AGAP3_3	38	38	38	5.22222	1.65868e-06	5.36619	5.1802	2.21653e-07	3.76962e-06	9	AGAP3	26	14	1707	ENST00000461065	ENSG00000133612	1	9	0.111111	7	0.209696	0.0137904	7	151134424	151144436	9	47	AGAP3	26	10	1707	ENST00000461065	ENSG00000133612	2	47	0.0425532	7	1.13361	0.115922	7	151134424	151144436	47
NAA20_6	114	114	114	5.22222	4.97603e-06	5.36619	8.97237	0	0	27	NAA20	7	4	1000	ENST00000480550	ENSG00000173418	2	27	0.0740741	5	1.07385	0.0284448	20	20017358	20033629	27	141	NAA20	7	5	1000	ENST00000480550	ENSG00000173418	1	141	0.0070922	5	5.80519	0.116042	20	20017358	20033629	141
NEK1_1	76	76	76	5.22222	3.31735e-06	5.36619	7.32591	2.37144e-13	7.03679e-12	18	NEK1	8	3	5536	ENST00000511633	ENSG00000137601	0	18	0	35	0.129317	0.221304	4	169393280	169612627	18	94	NEK1	8	1	5536	ENST00000511633	ENSG00000137601	0	94	0	35	0.699084	0.951044	4	169393280	169612627	94
PCMTD1_2	304	304	304	5.22222	1.32694e-05	5.36619	14.6519	0	0	72	PCMTD1	8	6	4252	ENST00000360540	ENSG00000168300	0	72	0	7	0.673472	0.386433	8	51817579	51899098	72	376	PCMTD1	8	4	4252	ENST00000360540	ENSG00000168300	0	376	0	7	3.64076	1	8	51817579	51899098	376
B4GALT2_5	139	139	139	5.21212	6.06735e-06	5.35581	9.9038	0	0	33	B4GALT2	8	5	2004	ENST00000309519	ENSG00000117411	0	33	0	7	0.654932	0.0326819	1	43979935	43991170	33	172	B4GALT2	8	5	2004	ENST00000309519	ENSG00000117411	2	172	0.0116279	7	3.53369	0.303987	1	43979935	43991170	172
ANKHD1-EIF4EBP3_1	21	21	21	5.2	9.16667e-07	5.34336	3.84777	0.000119196	0.00135131	5	ANKHD1-EIF4EBP3	3	1	5446	ENST00000474060	ENSG00000254996	3	5	0.6	7	0.0365151	0.00559595	5	140528825	140549569	5	26	ANKHD1-EIF4EBP3	3	2	5446	ENST00000474060	ENSG00000254996	13	26	0.5	7	0.196559	0.0484543	5	140528825	140549569	26
ZNF621_3	21	21	21	5.2	9.16667e-07	5.34336	3.84777	0.000119196	0.00135131	5	ZNF621	8	3	2613	ENST00000431278	ENSG00000172888	1	5	0.2	4	0.0761046	0.0657154	3	40524897	40534071	5	26	ZNF621	8	5	2613	ENST00000431278	ENSG00000172888	7	26	0.269231	4	0.409667	0.271823	3	40524897	40534071	26
SMAD5_8	130	130	130	5.19355	5.67466e-06	5.33673	9.57125	0	0	31	SMAD5	12	2	6937	ENST00000545620	ENSG00000113658	0	31	0	7	0.177734	0.0614415	5	136132846	136182734	31	161	SMAD5	12	2	6937	ENST00000545620	ENSG00000113658	1	161	0.00621118	7	0.955546	0.295892	5	136132846	136182734	161
ROBO1_7	109	109	109	5.19231	4.75799e-06	5.33545	8.76375	0	0	26	ROBO1	13	1	7483	ENST00000618846	ENSG00000169855	0	26	0	29	0.13819	0.112204	3	78597245	79019459	26	135	ROBO1	13	1	7483	ENST00000618846	ENSG00000169855	0	135	0	29	0.742772	0.646977	3	78597245	79019459	135
SNX5_10	352	352	352	5.19048	1.53653e-05	5.33357	15.7478	0	0	84	SNX5	18	10	2025	ENST00000490175	ENSG00000089006	8	84	0.0952381	13	1.64981	0.0999049	20	17941596	17968800	84	436	SNX5	18	11	2025	ENST00000490175	ENSG00000089006	14	436	0.0321101	13	8.8646	0.50268	20	17941596	17968800	436
PPP6R3_3	159	159	159	5.18421	6.94065e-06	5.32713	10.5815	0	0	38	PPP6R3	26	12	4794	ENST00000265636	ENSG00000110075	0	38	0	23	0.315258	0.025137	11	68460812	68615252	38	197	PPP6R3	26	10	4794	ENST00000265636	ENSG00000110075	0	197	0	23	1.69186	0.119661	11	68460812	68615252	197
KANSL3_20	46	46	46	5.18182	2.00799e-06	5.32467	5.69097	1.26317e-08	2.47115e-07	11	KANSL3	20	3	5012	ENST00000447759	ENSG00000114982	0	11	0	22	0.0872895	0.0182705	2	96593171	96631484	11	57	KANSL3	20	1	5012	ENST00000447759	ENSG00000114982	0	57	0	22	0.468232	0.110365	2	96593171	96631484	57
METTL21A_8	71	71	71	5.17647	3.09932e-06	5.31918	7.06888	1.56186e-12	4.36235e-11	17	METTL21A	13	7	1051	ENST00000426075	ENSG00000144401	0	17	0	3	0.643319	0.111507	2	207612842	207624566	17	88	METTL21A	13	9	1051	ENST00000426075	ENSG00000144401	3	88	0.0340909	3	3.44729	0.659671	2	207612842	207624566	88
ARL1_4	100	100	100	5.16667	4.3653e-06	5.30911	8.38615	0	0	24	ARL1	11	3	1322	ENST00000536227	ENSG00000120805	0	24	0	6	0.722038	0.0896923	12	101394943	101407461	24	124	ARL1	11	2	1322	ENST00000536227	ENSG00000120805	0	124	0	6	3.86178	0.300392	12	101394943	101407461	124
CEP89_7	25	25	25	5.16667	1.09133e-06	5.30911	4.19307	2.75203e-05	0.000351155	6	CEP89	9	6	2367	ENST00000591698	ENSG00000121289	1	6	0.166667	18	0.100817	0.0873821	19	32879002	32959952	6	31	CEP89	9	4	2367	ENST00000591698	ENSG00000121289	1	31	0.0322581	18	0.539214	0.493764	19	32879002	32959952	31
SSH2_2	25	25	25	5.16667	1.09133e-06	5.30911	4.19307	2.75203e-05	0.000351155	6	SSH2	12	7	560	ENST00000582084	ENSG00000141298	3	6	0.5	3	0.426131	0.156593	17	29925216	29930276	6	31	SSH2	12	2	560	ENST00000582084	ENSG00000141298	12	31	0.387097	3	2.27914	0.763781	17	29925216	29930276	31
RFWD2_3	286	286	286	5.14493	1.24852e-05	5.28677	14.1707	0	0	69	RFWD2	10	5	2022	ENST00000367666	ENSG00000143207	0	69	0	18	1.35721	0.13874	1	175944831	176184664	69	355	RFWD2	10	5	2022	ENST00000367666	ENSG00000143207	0	355	0	18	7.22844	0.890468	1	175944831	176184664	355
ALDH1A1_7	29	29	29	5.14286	1.26598e-06	5.28464	4.51204	6.42074e-06	8.98992e-05	7	ALDH1A1	7	1	2107	ENST00000297785	ENSG00000165092	7	7	1	13	0.132134	1	9	72900661	72953055	7	36	ALDH1A1	7	1	2107	ENST00000297785	ENSG00000165092	34	36	0.944444	13	0.703454	1	9	72900661	72953055	36
CDK5RAP1_8	29	29	29	5.14286	1.26598e-06	5.28464	4.51204	6.42074e-06	8.98992e-05	7	CDK5RAP1	16	7	858	ENST00000496381	ENSG00000101391	0	7	0	7	0.324482	0.045679	20	33360350	33401478	7	36	CDK5RAP1	16	7	858	ENST00000496381	ENSG00000101391	1	36	0.0277778	7	1.72748	0.259577	20	33360350	33401478	36
PGAP2_10	29	29	29	5.14286	1.26598e-06	5.28464	4.51204	6.42074e-06	8.98992e-05	7	PGAP2	37	5	1772	ENST00000493547	ENSG00000148985	1	7	0.142857	7	0.157114	0.0472758	11	3808041	3826314	7	36	PGAP2	37	9	1772	ENST00000493547	ENSG00000148985	5	36	0.138889	7	0.836443	0.31202	11	3808041	3826314	36
CALM1_6	569	569	569	5.12319	2.48402e-05	5.26443	19.9715	0	0	138	CALM1	16	9	877	ENST00000553542	ENSG00000198668	1	138	0.00724638	6	6.25835	0.147293	14	90397055	90405048	138	707	CALM1	16	7	877	ENST00000553542	ENSG00000198668	0	707	0	6	33.1908	0.525112	14	90397055	90405048	707
IFRD1_14	37	37	37	5.11111	1.6153e-06	5.25202	5.09039	3.57327e-07	5.93191e-06	9	IFRD1	17	2	3232	ENST00000621379	ENSG00000006652	0	9	0	12	0.110752	0.0146932	7	112423143	112477200	9	46	IFRD1	17	3	3232	ENST00000621379	ENSG00000006652	0	46	0	12	0.585982	0.0476503	7	112423143	112477200	46
SIRT5_4	37	37	37	5.11111	1.6153e-06	5.25202	5.09039	3.57327e-07	5.93191e-06	9	SIRT5	6	1	3922	ENST00000606117	ENSG00000124523	0	9	0	10	0.0912673	0.075111	6	13574642	13614558	9	46	SIRT5	6	1	3922	ENST00000606117	ENSG00000124523	0	46	0	10	0.482889	0.358429	6	13574642	13614558	46
SSFA2_12	349	349	349	5.10588	1.52363e-05	5.24665	15.6307	0	0	85	SSFA2	15	5	3610	ENST00000409136	ENSG00000138434	0	85	0	10	0.936466	0.130247	2	181910504	181930738	85	434	SSFA2	15	5	3610	ENST00000409136	ENSG00000138434	0	434	0	10	4.94971	0.77296	2	181910504	181930738	434
ZDHHC4_9	119	119	119	5.10345	5.19522e-06	5.24414	9.12634	0	0	29	ZDHHC4	12	4	1348	ENST00000405731	ENSG00000136247	1	29	0.0344828	8	0.855635	0.0604583	7	6577433	6588931	29	148	ZDHHC4	12	6	1348	ENST00000405731	ENSG00000136247	3	148	0.0202703	8	4.52032	0.387195	7	6577433	6588931	148
FBXO22_2	41	41	41	5.1	1.78996e-06	5.2406	5.35621	8.49874e-08	1.51285e-06	10	FBXO22	9	2	782	ENST00000569054	ENSG00000167196	0	10	0	6	0.508597	0.0711379	15	75904124	75930049	10	51	FBXO22	9	4	782	ENST00000569054	ENSG00000167196	0	51	0	6	2.6851	0.221208	15	75904124	75930049	51
POLR2E_5	49	49	49	5.08333	2.13928e-06	5.22347	5.85173	4.86473e-09	9.9828e-08	12	POLR2E	14	9	1096	ENST00000586746	ENSG00000099817	0	12	0	8	0.435463	0.00441714	19	1086578	1095354	12	61	POLR2E	14	8	1096	ENST00000586746	ENSG00000099817	0	61	0	8	2.29148	0.0292166	19	1086578	1095354	61
SCFD1_18	257	257	257	5.07937	1.12204e-05	5.2194	13.3995	0	0	63	SCFD1	24	3	2359	ENST00000458591	ENSG00000092108	0	63	0	25	1.06217	0.259252	14	30622111	30735812	63	320	SCFD1	24	4	2359	ENST00000458591	ENSG00000092108	0	320	0	25	5.58495	0.754511	14	30622111	30735812	320
RP11-343C2.12_1	53	53	53	5.07692	2.31394e-06	5.21689	6.08439	1.16939e-09	2.55569e-08	13	RP11-343C2.12	1	0	887	ENST00000562949	ENSG00000272617	0	13	0	2	0.582908	1	16	69328643	69334871	13	66	RP11-343C2.12	1	1	887	ENST00000562949	ENSG00000272617	1	66	0.0151515	2	3.0635	1	16	69328643	69334871	66
TRRAP_7	130	130	130	5.0625	5.67582e-06	5.20207	9.52374	0	0	32	TRRAP	7	1	12492	ENST00000446306	ENSG00000196367	0	32	0	70	0.101882	0.0157704	7	98881089	99013239	32	162	TRRAP	7	1	12492	ENST00000446306	ENSG00000196367	0	162	0	70	0.533925	0.0999554	7	98881089	99013239	162
TCEB1_9	149	149	149	5.02703	6.50574e-06	5.16562	10.1818	0	0	37	TCEB1	10	8	814	ENST00000519487	ENSG00000154582	0	37	0	4	1.80783	0.0637072	8	73946263	73970637	37	186	TCEB1	10	9	814	ENST00000519487	ENSG00000154582	0	186	0	4	9.40776	0.188942	8	73946263	73970637	186
TNRC18_8	338	338	338	5.02381	1.47581e-05	5.16231	15.3333	0	0	84	TNRC18	10	6	10572	ENST00000399537	ENSG00000182095	2	84	0.0238095	30	0.316011	0.0080376	7	5306789	5423546	84	422	TNRC18	10	4	10572	ENST00000399537	ENSG00000182095	11	422	0.0260664	30	1.64344	0.0801827	7	5306789	5423546	422
ADAP1_10	16	16	16	5	6.98635e-07	5.13784	3.33291	0.000859438	0.00809642	4	ADAP1	18	5	2192	ENST00000478000	ENSG00000105963	0	4	0	7	0.0725771	0.00123767	7	897909	905616	4	20	ADAP1	18	5	2192	ENST00000478000	ENSG00000105963	1	20	0.05	7	0.375653	0.00932939	7	897909	905616	20
ARPC1A_4	56	56	56	5	2.44522e-06	5.13784	6.2353	4.5091e-10	1.0197e-08	14	ARPC1A	6	3	541	ENST00000477240	ENSG00000241685	8	14	0.571429	2	1.02923	0.0161094	7	99363464	99366262	14	70	ARPC1A	6	3	541	ENST00000477240	ENSG00000241685	21	70	0.3	2	5.32719	0.0760689	7	99363464	99366262	70
ATF2_8	12	12	12	5	5.23976e-07	5.13784	2.88638	0.00389699	0.0310327	3	ATF2	21	2	1989	ENST00000428760	ENSG00000115966	0	3	0	15	0.0599883	0.00895966	2	175074473	175168169	3	15	ATF2	21	3	1989	ENST00000428760	ENSG00000115966	0	15	0	15	0.310495	0.0435591	2	175074473	175168169	15
ATXN3_36	44	44	44	5	1.92125e-06	5.13784	5.527	3.25748e-08	6.06292e-07	11	ATXN3	53	2	6713	ENST00000429774	ENSG00000066427	0	11	0	9	0.0651713	0.0572279	14	92058551	92106621	11	55	ATXN3	53	4	6713	ENST00000429774	ENSG00000066427	0	55	0	9	0.337321	0.245597	14	92058551	92106621	55
ATXN3_40	12	12	12	5	5.23976e-07	5.13784	2.88638	0.00389699	0.0310327	3	ATXN3	53	2	525	ENST00000556339	ENSG00000066427	0	3	0	6	0.22727	0.199569	14	92070937	92106574	3	15	ATXN3	53	4	525	ENST00000556339	ENSG00000066427	0	15	0	6	1.17633	0.856463	14	92070937	92106574	15
BMP2K_2	16	16	16	5	6.98635e-07	5.13784	3.33291	0.000859438	0.00809642	4	BMP2K	8	1	566	ENST00000505725	ENSG00000138756	0	4	0	4	0.281076	0.0795716	4	78850891	78865773	4	20	BMP2K	8	3	566	ENST00000505725	ENSG00000138756	4	20	0.2	4	1.45483	0.321751	4	78850891	78865773	20
CD33_1	16	16	16	5	6.98635e-07	5.13784	3.33291	0.000859438	0.00809642	4	CD33	7	5	1089	ENST00000391796	ENSG00000105383	0	4	0	7	0.146087	0.00579034	19	51225097	51235966	4	20	CD33	7	4	1089	ENST00000391796	ENSG00000105383	1	20	0.05	7	0.756135	0.0255982	19	51225097	51235966	20
CLINT1_9	20	20	20	5	8.73293e-07	5.13784	3.7263	0.000194309	0.00211091	5	CLINT1	10	5	3987	ENST00000523094	ENSG00000113282	1	5	0.2	12	0.0498774	0.00272178	5	157785742	157859145	5	25	CLINT1	10	8	3987	ENST00000523094	ENSG00000113282	5	25	0.2	12	0.258161	0.0113766	5	157785742	157859145	25
CTDNEP1_9	56	56	56	5	2.44522e-06	5.13784	6.2353	4.5091e-10	1.0197e-08	14	CTDNEP1	12	5	1724	ENST00000573600	ENSG00000175826	1	14	0.0714286	9	0.322977	0.00716059	17	7243617	7252081	14	70	CTDNEP1	12	4	1724	ENST00000573600	ENSG00000175826	4	70	0.0571429	9	1.6717	0.0413785	17	7243617	7252081	70
DDX60L_11	12	12	12	5	5.23976e-07	5.13784	2.88638	0.00389699	0.0310327	3	DDX60L	16	6	632	ENST00000514748	ENSG00000181381	2	3	0.666667	6	0.188792	0.0319324	4	168462008	168480477	3	15	DDX60L	16	7	632	ENST00000514748	ENSG00000181381	1	15	0.0666667	6	0.977173	0.13482	4	168462008	168480477	15
DIP2A_6	48	48	48	5	2.0959e-06	5.13784	5.77277	7.79805e-09	1.56425e-07	12	DIP2A	12	8	2911	ENST00000479654	ENSG00000160305	1	12	0.0833333	4	0.163953	0.0888064	21	46563659	46569708	12	60	DIP2A	12	9	2911	ENST00000479654	ENSG00000160305	0	60	0	4	0.848607	0.454431	21	46563659	46569708	60
DMPK_1	16	16	16	5	6.98635e-07	5.13784	3.33291	0.000859438	0.00809642	4	DMPK	19	1	2499	ENST00000596686	ENSG00000104936	0	4	0	13	0.0636611	0.146058	19	45769719	45779619	4	20	DMPK	19	2	2499	ENST00000596686	ENSG00000104936	0	20	0	13	0.329504	0.708162	19	45769719	45779619	20
DNAAF3_8	12	12	12	5	5.23976e-07	5.13784	2.88638	0.00389699	0.0310327	3	DNAAF3	17	1	2059	ENST00000524407	ENSG00000167646	0	3	0	12	0.0579489	0.0401664	19	55158662	55166552	3	15	DNAAF3	17	2	2059	ENST00000524407	ENSG00000167646	0	15	0	12	0.299939	0.282852	19	55158662	55166552	15
EIF2B5_9	20	20	20	5	8.73293e-07	5.13784	3.7263	0.000194309	0.00211091	5	EIF2B5	17	7	984	ENST00000432569	ENSG00000145191	2	5	0.4	2	0.202095	0.00840028	3	184135364	184137379	5	25	EIF2B5	17	5	984	ENST00000432569	ENSG00000145191	9	25	0.36	2	1.04603	0.0430742	3	184135364	184137379	25
EIF3J-AS1_5	16	16	16	5	6.98635e-07	5.13784	3.33291	0.000859438	0.00809642	4	EIF3J-AS1	5	2	639	ENST00000560049	ENSG00000179523	0	4	0	3	0.248966	0.259736	15	44535251	44536900	4	20	EIF3J-AS1	5	4	639	ENST00000560049	ENSG00000179523	1	20	0.05	3	1.28863	1	15	44535251	44536900	20
FAM111B_5	80	80	80	5	3.49317e-06	5.13784	7.45261	9.14824e-14	2.80545e-12	20	FAM111B	6	3	3344	ENST00000411426	ENSG00000189057	1	20	0.05	2	0.237872	0.0796231	11	59107184	59127410	20	100	FAM111B	6	3	3344	ENST00000411426	ENSG00000189057	0	100	0	2	1.23121	0.362174	11	59107184	59127410	100
FAM49B_23	24	24	24	5	1.04795e-06	5.13784	4.08196	4.46573e-05	0.00054906	6	FAM49B	29	21	1700	ENST00000522941	ENSG00000153310	1	6	0.166667	11	0.140373	0.00277137	8	129841502	129939746	6	30	FAM49B	29	21	1700	ENST00000522941	ENSG00000153310	1	30	0.0333333	11	0.726557	0.00929142	8	129841502	129939746	30
FBXO3_11	12	12	12	5	5.23976e-07	5.13784	2.88638	0.00389699	0.0310327	3	FBXO3	13	4	350	ENST00000527772	ENSG00000110429	3	3	1	3	0.340905	0.158044	11	33745936	33748812	3	15	FBXO3	13	3	350	ENST00000527772	ENSG00000110429	11	15	0.733333	3	1.7645	0.684857	11	33745936	33748812	15
GPR155_6	28	28	28	5	1.22261e-06	5.13784	4.40902	1.03839e-05	0.000140612	7	GPR155	6	2	7321	ENST00000614352	ENSG00000163328	1	7	0.142857	15	0.0380284	0.428994	2	174431570	174487088	7	35	GPR155	6	1	7321	ENST00000614352	ENSG00000163328	6	35	0.171429	15	0.196832	1	2	174431570	174487088	35
HEXB_4	12	12	12	5	5.23976e-07	5.13784	2.88638	0.00389699	0.0310327	3	HEXB	13	6	899	ENST00000504459	ENSG00000049860	0	3	0	7	0.132722	0.00202416	5	74713537	74720836	3	15	HEXB	13	6	899	ENST00000504459	ENSG00000049860	2	15	0.133333	7	0.686956	0.00888227	5	74713537	74720836	15
KCNAB1_11	12	12	12	5	5.23976e-07	5.13784	2.88638	0.00389699	0.0310327	3	KCNAB1	15	1	3122	ENST00000490337	ENSG00000169282	0	3	0	14	0.0382181	0.560904	3	156120547	156538545	3	15	KCNAB1	15	1	3122	ENST00000490337	ENSG00000169282	0	15	0	14	0.197813	1	3	156120547	156538545	15
LRRC75A-AS1_18	196	196	196	5	8.55827e-06	5.13784	11.6652	0	0	49	LRRC75A-AS1	30	18	879	ENST00000582911	ENSG00000175061	2	49	0.0408163	5	2.21711	0.00725728	17	16439019	16442012	49	245	LRRC75A-AS1	30	21	879	ENST00000582911	ENSG00000175061	0	245	0	5	11.4756	0.0284314	17	16439019	16442012	245
LYPLAL1_8	12	12	12	5	5.23976e-07	5.13784	2.88638	0.00389699	0.0310327	3	LYPLAL1	12	6	1701	ENST00000469590	ENSG00000143353	1	3	0.333333	4	0.0701451	0.0315796	1	219174193	219212865	3	15	LYPLAL1	12	6	1701	ENST00000469590	ENSG00000143353	2	15	0.133333	4	0.363065	0.105265	1	219174193	219212865	15
MAN1B1_11	100	100	100	5	4.36647e-06	5.13784	8.33228	0	0	25	MAN1B1	16	8	2336	ENST00000474902	ENSG00000177239	0	25	0	11	0.425645	0.0191064	9	137089180	137109181	25	125	MAN1B1	16	7	2336	ENST00000474902	ENSG00000177239	0	125	0	11	2.2031	0.12017	9	137089180	137109181	125
MAP3K7_6	16	16	16	5	6.98635e-07	5.13784	3.33291	0.000859438	0.00809642	4	MAP3K7	6	2	2214	ENST00000479630	ENSG00000135341	2	4	0.5	5	0.0718559	0.00747754	6	90515633	90537218	4	20	MAP3K7	6	2	2214	ENST00000479630	ENSG00000135341	3	20	0.15	5	0.37192	0.0257565	6	90515633	90537218	20
MCTS1_6	12	12	12	5	5.23976e-07	5.13784	2.88638	0.00389699	0.0310327	3	MCTS1	7	4	1130	ENST00000371315	ENSG00000232119	3	3	1	6	0.10559	0.00289674	X	120604320	120612312	3	15	MCTS1	7	5	1130	ENST00000371315	ENSG00000232119	7	15	0.466667	6	0.546525	0.00926836	X	120604320	120612312	15
MEGF6_2	12	12	12	5	5.23976e-07	5.13784	2.88638	0.00389699	0.0310327	3	MEGF6	7	3	4501	ENST00000294599	ENSG00000162591	1	3	0.333333	30	0.0265089	0.110178	1	3489919	3531448	3	15	MEGF6	7	2	4501	ENST00000294599	ENSG00000162591	3	15	0.2	30	0.137208	1	1	3489919	3531448	15
NAP1L1_26	16	16	16	5	6.98635e-07	5.13784	3.33291	0.000859438	0.00809642	4	NAP1L1	27	14	1074	ENST00000551992	ENSG00000187109	1	4	0.25	10	0.148128	0.00228674	12	76053328	76084094	4	20	NAP1L1	27	17	1074	ENST00000551992	ENSG00000187109	3	20	0.15	10	0.766696	0.01048	12	76053328	76084094	20
NEK3_4	12	12	12	5	5.23976e-07	5.13784	2.88638	0.00389699	0.0310327	3	NEK3	11	3	3256	ENST00000617054	ENSG00000136098	1	3	0.333333	14	0.0366452	0.00951559	13	52132650	52157485	3	15	NEK3	11	4	3256	ENST00000617054	ENSG00000136098	5	15	0.333333	14	0.189672	0.0292013	13	52132650	52157485	15
NEXN_1	12	12	12	5	5.23976e-07	5.13784	2.88638	0.00389699	0.0310327	3	NEXN	8	0	859	ENST00000464998	ENSG00000162614	0	3	0	4	0.138902	0.123006	1	77926568	77935970	3	15	NEXN	8	1	859	ENST00000464998	ENSG00000162614	0	15	0	4	0.718945	0.434471	1	77926568	77935970	15
NXN_5	128	128	128	5	5.58908e-06	5.13784	9.4269	0	0	32	NXN	12	2	2681	ENST00000575801	ENSG00000167693	0	32	0	8	0.474716	0.0377078	17	799312	864111	32	160	NXN	12	2	2681	ENST00000575801	ENSG00000167693	0	160	0	8	2.45709	0.358075	17	799312	864111	160
PBRM1_9	16	16	16	5	6.98635e-07	5.13784	3.33291	0.000859438	0.00809642	4	PBRM1	20	7	3256	ENST00000446103	ENSG00000163939	0	4	0	20	0.0488603	0.0086861	3	52586429	52678567	4	20	PBRM1	20	8	3256	ENST00000446103	ENSG00000163939	0	20	0	20	0.252897	0.034028	3	52586429	52678567	20
PCCB_8	32	32	32	5	1.39727e-06	5.13784	4.71344	2.43566e-06	3.62487e-05	8	PCCB	19	8	1841	ENST00000469217	ENSG00000114054	1	8	0.125	16	0.172829	0.00383682	3	136250358	136330170	8	40	PCCB	19	7	1841	ENST00000469217	ENSG00000114054	5	40	0.125	16	0.894548	0.0183446	3	136250358	136330170	40
PDHB_2	28	28	28	5	1.22261e-06	5.13784	4.40902	1.03839e-05	0.000140612	7	PDHB	10	3	1503	ENST00000474765	ENSG00000168291	0	7	0	9	0.185233	0.00474118	3	58427682	58433814	7	35	PDHB	10	4	1503	ENST00000474765	ENSG00000168291	0	35	0	9	0.958753	0.0198542	3	58427682	58433814	35
POLR2J3_10	40	40	40	5	1.74659e-06	5.13784	5.26979	1.3658e-07	2.38176e-06	10	POLR2J3	22	13	958	ENST00000513506	ENSG00000168255	0	10	0	7	0.415159	0.0604095	7	102540023	102572656	10	50	POLR2J3	22	12	958	ENST00000513506	ENSG00000168255	4	50	0.08	7	2.14883	0.40795	7	102540023	102572656	50
PPIL3_13	12	12	12	5	5.23976e-07	5.13784	2.88638	0.00389699	0.0310327	3	PPIL3	15	7	897	ENST00000409361	ENSG00000240344	1	3	0.333333	7	0.133018	0.0166388	2	200871229	200889136	3	15	PPIL3	15	9	897	ENST00000409361	ENSG00000240344	4	15	0.266667	7	0.688488	0.0485804	2	200871229	200889136	15
PUS10_3	24	24	24	5	1.04795e-06	5.13784	4.08196	4.46573e-05	0.00054906	6	PUS10	6	3	1820	ENST00000407787	ENSG00000162927	0	6	0	18	0.131117	0.192622	2	60942224	61017193	6	30	PUS10	6	3	1820	ENST00000407787	ENSG00000162927	0	30	0	18	0.678652	0.722331	2	60942224	61017193	30
RBM39_25	24	24	24	5	1.04795e-06	5.13784	4.08196	4.46573e-05	0.00054906	6	RBM39	44	17	840	ENST00000426951	ENSG00000131051	0	6	0	3	0.284088	0.0185008	20	35731359	35740837	6	30	RBM39	44	14	840	ENST00000426951	ENSG00000131051	0	30	0	3	1.47041	0.0725823	20	35731359	35740837	30
RP11-144G6.12_2	16	16	16	5	6.98635e-07	5.13784	3.33291	0.000859438	0.00809642	4	RP11-144G6.12	2	1	1241	ENST00000431840	ENSG00000254929	0	4	0	9	0.128194	0.570866	10	47523357	47553514	4	20	RP11-144G6.12	2	1	1241	ENST00000431840	ENSG00000254929	1	20	0.05	9	0.663523	1	10	47523357	47553514	20
RPGRIP1L_12	16	16	16	5	6.98635e-07	5.13784	3.33291	0.000859438	0.00809642	4	RPGRIP1L	12	4	6038	ENST00000621565	ENSG00000103494	0	4	0	26	0.026348	0.0845124	16	53599911	53703859	4	20	RPGRIP1L	12	3	6038	ENST00000621565	ENSG00000103494	0	20	0	26	0.136375	0.268903	16	53599911	53703859	20
SERPINB10_3	20	20	20	5	8.73293e-07	5.13784	3.7263	0.000194309	0.00211091	5	SERPINB10	4	2	840	ENST00000397996	ENSG00000242550	3	5	0.6	8	0.23674	0.0284481	18	63897173	63917490	5	25	SERPINB10	4	2	840	ENST00000397996	ENSG00000242550	11	25	0.44	8	1.22534	0.0991441	18	63897173	63917490	25
SOCS2-AS1_1	12	12	12	5	5.23976e-07	5.13784	2.88638	0.00389699	0.0310327	3	SOCS2-AS1	4	0	1655	ENST00000500986	ENSG00000246985	0	3	0	5	0.0720947	0.503021	12	93542463	93571768	3	15	SOCS2-AS1	4	3	1655	ENST00000500986	ENSG00000246985	5	15	0.333333	5	0.373156	1	12	93542463	93571768	15
SREK1IP1_1	16	16	16	5	6.98635e-07	5.13784	3.33291	0.000859438	0.00809642	4	SREK1IP1	5	3	392	ENST00000510616	ENSG00000153006	2	4	0.5	4	0.405839	0.082448	5	64741056	64768627	4	20	SREK1IP1	5	3	392	ENST00000510616	ENSG00000153006	9	20	0.45	4	2.10059	0.239629	5	64741056	64768627	20
SUPT20H_19	12	12	12	5	5.23976e-07	5.13784	2.88638	0.00389699	0.0310327	3	SUPT20H	24	6	2149	ENST00000493537	ENSG00000102710	1	3	0.333333	18	0.055522	0.0209474	13	37023548	37051559	3	15	SUPT20H	24	8	2149	ENST00000493537	ENSG00000102710	4	15	0.266667	18	0.287377	0.0763235	13	37023548	37051559	15
UBXN2B_4	12	12	12	5	5.23976e-07	5.13784	2.88638	0.00389699	0.0310327	3	UBXN2B	5	5	618	ENST00000521796	ENSG00000215114	2	3	0.666667	5	0.193069	0.0240959	8	58416929	58435106	3	15	UBXN2B	5	5	618	ENST00000521796	ENSG00000215114	10	15	0.666667	5	0.99931	0.090051	8	58416929	58435106	15
UHRF1_3	16	16	16	5	6.98635e-07	5.13784	3.33291	0.000859438	0.00809642	4	UHRF1	7	5	3230	ENST00000622802	ENSG00000276043	1	4	0.25	16	0.0492536	0.000745636	19	4910366	4961132	4	20	UHRF1	7	5	3230	ENST00000622802	ENSG00000276043	3	20	0.15	16	0.254932	0.00411109	19	4910366	4961132	20
VAMP4_1	24	24	24	5	1.04795e-06	5.13784	4.08196	4.46573e-05	0.00054906	6	VAMP4	4	3	1193	ENST00000367740	ENSG00000117533	0	6	0	8	0.200028	0.23804	1	171703949	171742074	6	30	VAMP4	4	2	1193	ENST00000367740	ENSG00000117533	0	30	0	8	1.03533	0.810824	1	171703949	171742074	30
ZHX1-C8orf76_1	44	44	44	5	1.92125e-06	5.13784	5.527	3.25748e-08	6.06292e-07	11	ZHX1-C8orf76	2	1	1257	ENST00000357082	ENSG00000259305	1	11	0.0909091	5	0.348047	0.952608	8	123226188	123267387	11	55	ZHX1-C8orf76	2	0	1257	ENST00000357082	ENSG00000259305	0	55	0	5	1.80146	1	8	123226188	123267387	55
ZNF20_8	52	52	52	5	2.27056e-06	5.13784	6.00849	1.87264e-09	4.00368e-08	13	ZNF20	8	0	3061	ENST00000334213	ENSG00000132010	1	13	0.0769231	4	0.168912	0.568246	19	12131349	12140407	13	65	ZNF20	8	1	3061	ENST00000334213	ENSG00000132010	8	65	0.123077	4	0.874274	1	19	12131349	12140407	65
ZNF836_5	28	28	28	5	1.22261e-06	5.13784	4.40902	1.03839e-05	0.000140612	7	ZNF836	6	0	2811	ENST00000322146	ENSG00000196267	0	7	0	3	0.0990416	0.167675	19	52154871	52160648	7	35	ZNF836	6	1	2811	ENST00000322146	ENSG00000196267	0	35	0	3	0.512631	1	19	52154871	52160648	35
LYPLA1_3	127	127	127	4.96875	5.5457e-06	5.10573	9.3782	0	0	32	LYPLA1	15	7	2526	ENST00000618741	ENSG00000120992	0	32	0	9	0.503845	0.0133066	8	54046367	54101554	32	159	LYPLA1	15	8	2526	ENST00000618741	ENSG00000120992	0	159	0	9	2.59156	0.0386402	8	54046367	54101554	159
INTS7_3	226	226	226	4.96491	9.8688e-06	5.10179	12.5085	0	0	57	INTS7	11	6	3380	ENST00000366992	ENSG00000143493	1	57	0.0175439	20	0.670716	0.168424	1	211941355	212035520	57	283	INTS7	11	3	3380	ENST00000366992	ENSG00000143493	3	283	0.0106007	20	3.44721	0.530596	1	211941355	212035520	283
KLC1_12	201	201	201	4.94118	8.77747e-06	5.0774	11.785	0	0	51	KLC1	26	12	2265	ENST00000557450	ENSG00000126214	5	51	0.0980392	15	0.895534	0.0862107	14	103629240	103701514	51	252	KLC1	26	11	2265	ENST00000557450	ENSG00000126214	19	252	0.0753968	15	4.58068	1	14	103629240	103701514	252
SDHAF3_3	114	114	114	4.93103	4.97835e-06	5.06698	8.87158	0	0	29	SDHAF3	4	3	774	ENST00000479853	ENSG00000196636	3	29	0.103448	2	1.49018	0.268932	7	97142680	97181647	29	143	SDHAF3	4	4	774	ENST00000479853	ENSG00000196636	1	143	0.00699301	2	7.60663	1	7	97142680	97181647	143
ZNF511_3	149	149	149	4.92105	6.50691e-06	5.05672	10.1382	0	0	38	ZNF511	4	2	605	ENST00000463816	ENSG00000198546	1	38	0.0263158	4	2.49809	0.0840414	10	133309439	133313117	38	187	ZNF511	4	1	605	ENST00000463816	ENSG00000198546	0	187	0	4	12.7258	0.639208	10	133309439	133313117	187
CTCF_1	98	98	98	4.92	4.27972e-06	5.05564	8.22174	2.22045e-16	8.09408e-15	25	CTCF	3	2	2978	ENST00000401394	ENSG00000102974	1	25	0.04	10	0.333884	0.0136192	16	67562406	67639183	25	123	CTCF	3	2	2978	ENST00000401394	ENSG00000102974	3	123	0.0243902	10	1.70051	0.0705211	16	67562406	67639183	123
ZNF142_7	43	43	43	4.90909	1.87787e-06	5.04443	5.44362	5.22077e-08	9.5105e-07	11	ZNF142	7	5	5926	ENST00000411696	ENSG00000115568	0	11	0	9	0.0738263	0.0313384	2	218637920	218659540	11	54	ZNF142	7	4	5926	ENST00000411696	ENSG00000115568	0	54	0	9	0.375171	0.217996	2	218637920	218659540	54
ZNF48_4	129	129	129	4.90909	5.63361e-06	5.04443	9.42864	0	0	33	ZNF48	7	1	2875	ENST00000622647	ENSG00000180035	0	33	0	2	0.456516	0.131634	16	30378313	30400107	33	162	ZNF48	7	1	2875	ENST00000622647	ENSG00000180035	0	162	0	2	2.31993	1	16	30378313	30400107	162
PTOV1_8	39	39	39	4.9	1.70321e-06	5.03509	5.18229	2.19178e-07	3.72936e-06	10	PTOV1	20	10	1438	ENST00000598325	ENSG00000104960	2	10	0.2	13	0.27658	0.00580552	19	49851019	49860725	10	49	PTOV1	20	8	1438	ENST00000598325	ENSG00000104960	3	49	0.0612245	13	1.40293	0.0382738	19	49851019	49860725	49
VRK2_3	35	35	35	4.88889	1.52855e-06	5.02367	4.90706	9.24501e-07	1.45602e-05	9	VRK2	9	6	1916	ENST00000412104	ENSG00000028116	2	9	0.222222	12	0.186822	0.028516	2	58046641	58159920	9	44	VRK2	9	5	1916	ENST00000412104	ENSG00000028116	6	44	0.136364	12	0.945485	0.0903271	2	58046641	58159920	44
PSMG3-AS1_2	31	31	31	4.875	1.3539e-06	5.0094	4.61546	3.92226e-06	5.66584e-05	8	PSMG3-AS1	7	3	3839	ENST00000457484	ENSG00000230487	2	8	0.25	6	0.0828805	0.0603055	7	1570088	1589621	8	39	PSMG3-AS1	7	3	3839	ENST00000457484	ENSG00000230487	9	39	0.230769	6	0.418258	0.51253	7	1570088	1589621	39
ZNF678_1	182	182	182	4.87234	7.94871e-06	5.00666	11.1821	0	0	47	ZNF678	5	3	8556	ENST00000343776	ENSG00000181450	1	47	0.0212766	4	0.218478	0.212633	1	227563542	227662461	47	229	ZNF678	5	3	8556	ENST00000343776	ENSG00000181450	3	229	0.0131004	4	1.10195	1	1	227563542	227662461	229
EIF2AK4_5	58	58	58	4.86667	2.53313e-06	5.00083	6.31096	2.77308e-10	6.40246e-09	15	EIF2AK4	10	5	2449	ENST00000558557	ENSG00000128829	4	15	0.266667	17	0.243603	0.0284469	15	40002390	40035591	15	73	EIF2AK4	10	4	2449	ENST00000558557	ENSG00000128829	4	73	0.0547945	17	1.22725	0.144037	15	40002390	40035591	73
HLCS_4	166	166	166	4.86047	7.25008e-06	4.99446	10.6739	0	0	43	HLCS	7	3	6466	ENST00000399120	ENSG00000159267	4	43	0.0930233	12	0.264492	0.0730668	21	36751191	36966473	43	209	HLCS	7	4	6466	ENST00000399120	ENSG00000159267	14	209	0.0669856	12	1.33079	0.490557	21	36751191	36966473	209
BTF3_2	27	27	27	4.85714	1.17924e-06	4.99105	4.30415	1.67625e-05	0.000221766	7	BTF3	9	6	1177	ENST00000514360	ENSG00000145741	5	7	0.714286	5	0.236539	0.000401199	5	73498441	73505495	7	34	BTF3	9	7	1177	ENST00000514360	ENSG00000145741	7	34	0.205882	5	1.18932	0.00143603	5	73498441	73505495	34
MPV17_6	27	27	27	4.85714	1.17924e-06	4.99105	4.30415	1.67625e-05	0.000221766	7	MPV17	22	13	998	ENST00000233545	ENSG00000115204	0	7	0	7	0.278964	0.00841181	2	27309491	27322564	7	34	MPV17	22	13	998	ENST00000233545	ENSG00000115204	0	34	0	7	1.40264	0.0368156	2	27309491	27322564	34
PLEKHA7_16	27	27	27	4.85714	1.17924e-06	4.99105	4.30415	1.67625e-05	0.000221766	7	PLEKHA7	17	1	3688	ENST00000530489	ENSG00000166689	0	7	0	14	0.0754896	0.173355	11	16787659	16826354	7	34	PLEKHA7	17	1	3688	ENST00000530489	ENSG00000166689	0	34	0	14	0.379564	1	11	16787659	16826354	34
RBM14_1	108	108	108	4.85714	4.71695e-06	4.99105	8.60832	0	0	28	RBM14	9	3	1426	ENST00000393979	ENSG00000239306	2	28	0.0714286	3	0.780942	0.0203775	11	66616625	66627343	28	136	RBM14	9	2	1426	ENST00000393979	ENSG00000239306	5	136	0.0367647	3	3.9266	0.158281	11	66616625	66627343	136
REV3L_3	100	100	100	4.84615	4.36763e-06	4.97976	8.27948	0	0	26	REV3L	14	0	2518	ENST00000462119	ENSG00000009413	0	26	0	7	0.410675	0.563749	6	111299027	111315637	26	126	REV3L	14	1	2518	ENST00000462119	ENSG00000009413	2	126	0.015873	7	2.06021	1	6	111299027	111315637	126
SMC6_2	73	73	73	4.84211	3.18839e-06	4.9756	7.07277	1.51879e-12	4.24546e-11	19	SMC6	10	3	5233	ENST00000448223	ENSG00000163029	0	19	0	28	0.144405	0.0397086	2	17663811	17753803	19	92	SMC6	10	3	5233	ENST00000448223	ENSG00000163029	0	92	0	28	0.723827	0.132573	2	17663811	17753803	92
ANAPC11_17	23	23	23	4.83333	1.00458e-06	4.96658	3.96852	7.23208e-05	0.000855929	6	ANAPC11	22	19	599	ENST00000578550	ENSG00000141552	4	6	0.666667	5	0.398387	0.0150775	17	81891749	81900159	6	29	ANAPC11	22	15	599	ENST00000578550	ENSG00000141552	5	29	0.172414	5	1.99328	0.0924853	17	81891749	81900159	29
CCDC90B_6	23	23	23	4.83333	1.00458e-06	4.96658	3.96852	7.23208e-05	0.000855929	6	CCDC90B	19	9	723	ENST00000534753	ENSG00000137500	0	6	0	8	0.33006	0.0669131	11	83265889	83285988	6	29	CCDC90B	19	8	723	ENST00000534753	ENSG00000137500	0	29	0	8	1.65142	0.252368	11	83265889	83285988	29
CMC2_22	23	23	23	4.83333	1.00458e-06	4.96658	3.96852	7.23208e-05	0.000855929	6	CMC2	24	13	573	ENST00000562713	ENSG00000103121	4	6	0.666667	6	0.416463	0.0235199	16	80976116	81006858	6	29	CMC2	24	14	573	ENST00000562713	ENSG00000103121	10	29	0.344828	6	2.08373	0.136028	16	80976116	81006858	29
NGFRAP1_2	23	23	23	4.83333	1.00458e-06	4.96658	3.96852	7.23208e-05	0.000855929	6	NGFRAP1	4	4	805	ENST00000372635	ENSG00000166681	3	6	0.5	2	0.296439	0.00504009	X	103376406	103378060	6	29	NGFRAP1	4	3	805	ENST00000372635	ENSG00000166681	4	29	0.137931	2	1.4832	0.0240079	X	103376406	103378060	29
BIRC2_11	42	42	42	4.81818	1.8345e-06	4.95101	5.35927	8.35567e-08	1.4883e-06	11	BIRC2	14	3	4073	ENST00000527910	ENSG00000110330	0	11	0	9	0.107413	0.0435723	11	102347373	102378670	11	53	BIRC2	14	2	4073	ENST00000527910	ENSG00000110330	0	53	0	9	0.535746	0.108718	11	102347373	102378670	53
CDC25B_6	202	202	202	4.81132	8.82317e-06	4.94396	11.7498	0	0	53	CDC25B	9	4	3071	ENST00000344256	ENSG00000101224	0	53	0	16	0.686399	0.0620574	20	3786771	3806121	53	255	CDC25B	9	3	3071	ENST00000344256	ENSG00000101224	0	255	0	16	3.41868	0.486886	20	3786771	3806121	255
AKIP1_3	152	152	152	4.8	6.63936e-06	4.93233	10.1874	0	0	40	AKIP1	11	1	1022	ENST00000534147	ENSG00000166452	0	40	0	5	1.55664	0.182541	11	8911442	8919862	40	192	AKIP1	11	3	1022	ENST00000534147	ENSG00000166452	0	192	0	5	7.73478	0.933347	11	8911442	8919862	192
HIP1R_8	19	19	19	4.8	8.2992e-07	4.93233	3.60177	0.000316061	0.00329049	5	HIP1R	10	2	1616	ENST00000536617	ENSG00000130787	0	5	0	9	0.123058	0.047286	12	122859421	122862383	5	24	HIP1R	10	1	1616	ENST00000536617	ENSG00000130787	0	24	0	9	0.611459	0.40609	12	122859421	122862383	24
HMGN1_4	152	152	152	4.8	6.63936e-06	4.93233	10.1874	0	0	40	HMGN1	20	15	1303	ENST00000288344	ENSG00000205581	2	40	0.05	7	1.22094	0.00429628	21	39342314	39348991	40	192	HMGN1	20	17	1303	ENST00000288344	ENSG00000205581	7	192	0.0364583	7	6.06673	0.0165789	21	39342314	39348991	192
IQCK_10	38	38	38	4.8	1.65984e-06	4.93233	5.09367	3.51198e-07	5.8324e-06	10	IQCK	14	0	1915	ENST00000568300	ENSG00000174628	0	10	0	7	0.207688	0.767624	16	19718282	19857539	10	48	IQCK	14	0	1915	ENST00000568300	ENSG00000174628	0	48	0	7	1.03198	1	16	19718282	19857539	48
KRTCAP2_1	19	19	19	4.8	8.2992e-07	4.93233	3.60177	0.000316061	0.00329049	5	KRTCAP2	10	6	463	ENST00000463527	ENSG00000163463	3	5	0.6	5	0.429506	0.00490721	1	155169407	155172777	5	24	KRTCAP2	10	6	463	ENST00000463527	ENSG00000163463	9	24	0.375	5	2.13416	0.0228766	1	155169407	155172777	24
RPS3A_2	57	57	57	4.8	2.48976e-06	4.93233	6.23845	4.41933e-10	1.00006e-08	15	RPS3A	14	10	686	ENST00000512797	ENSG00000145425	6	15	0.4	6	0.869656	0.000611807	4	151099667	151104537	15	72	RPS3A	14	13	686	ENST00000512797	ENSG00000145425	20	72	0.277778	6	4.32122	0.00177181	4	151099667	151104537	72
RRAS2_9	57	57	57	4.8	2.48976e-06	4.93233	6.23845	4.41933e-10	1.00006e-08	15	RRAS2	12	2	2034	ENST00000537760	ENSG00000133818	1	15	0.0666667	6	0.293306	0.077103	11	14277925	14364506	15	72	RRAS2	12	2	2034	ENST00000537760	ENSG00000133818	4	72	0.0555556	6	1.4574	0.432772	11	14277925	14364506	72
SEPT7P2_5	57	57	57	4.8	2.48976e-06	4.93233	6.23845	4.41933e-10	1.00006e-08	15	SEPT7P2	9	6	1252	ENST00000338231	ENSG00000214765	1	15	0.0666667	11	0.476505	0.294913	7	45723787	45758177	15	72	SEPT7P2	9	5	1252	ENST00000338231	ENSG00000214765	3	72	0.0416667	11	2.36769	1	7	45723787	45758177	72
TCN2_3	19	19	19	4.8	8.2992e-07	4.93233	3.60177	0.000316061	0.00329049	5	TCN2	7	1	2159	ENST00000450638	ENSG00000185339	0	5	0	10	0.0921081	0.108268	22	30607082	30627046	5	24	TCN2	7	0	2159	ENST00000450638	ENSG00000185339	0	24	0	10	0.457674	0.593926	22	30607082	30627046	24
DMXL1_8	87	87	87	4.78261	3.80028e-06	4.91446	7.70139	1.33227e-14	4.31735e-13	23	DMXL1	15	3	11236	ENST00000539542	ENSG00000172869	1	23	0.0434783	44	0.0814135	0.105908	5	119071388	119249127	23	110	DMXL1	15	2	11236	ENST00000539542	ENSG00000172869	5	110	0.0454545	44	0.403068	0.326629	5	119071388	119249127	110
SLC9A3R2_8	34	34	34	4.77778	1.48518e-06	4.9095	4.81345	1.48348e-06	2.27325e-05	9	SLC9A3R2	9	2	1199	ENST00000566198	ENSG00000065054	0	9	0	6	0.298541	0.04498	16	2033270	2038421	9	43	SLC9A3R2	9	2	1199	ENST00000566198	ENSG00000065054	0	43	0	6	1.47655	0.304837	16	2033270	2038421	43
SENP6_4	297	297	297	4.75949	1.29739e-05	4.89071	14.215	0	0	79	SENP6	12	9	2041	ENST00000503501	ENSG00000112701	4	79	0.0506329	14	1.53945	0.141873	6	75666870	75715877	79	376	SENP6	12	10	2041	ENST00000503501	ENSG00000112701	5	376	0.0132979	14	7.58477	0.632323	6	75666870	75715877	376
RPS20_4	496	496	496	4.75758	2.1667e-05	4.88874	18.3685	0	0	132	RPS20	12	11	627	ENST00000618656	ENSG00000008988	4	132	0.030303	5	8.37311	0.00379906	8	56069737	56074581	132	628	RPS20	12	10	627	ENST00000618656	ENSG00000008988	4	628	0.00636943	5	41.2372	0.0153136	8	56069737	56074581	628
ABCB4_3	30	30	30	4.75	1.31052e-06	4.88095	4.5159	6.30492e-06	8.83633e-05	8	ABCB4	10	2	4020	ENST00000265723	ENSG00000005471	1	8	0.125	28	0.0791488	0.143659	7	87402048	87475739	8	38	ABCB4	10	0	4020	ENST00000265723	ENSG00000005471	0	38	0	28	0.389184	1	7	87402048	87475739	38
BID_2	330	330	330	4.75	1.44157e-05	4.88095	14.9776	0	0	88	BID	15	4	2199	ENST00000622694	ENSG00000015475	0	88	0	6	1.59161	0.0554708	22	17734141	17774495	88	418	BID	15	4	2199	ENST00000622694	ENSG00000015475	0	418	0	6	7.82616	0.268809	22	17734141	17774495	418
C3orf17_5	15	15	15	4.75	6.55261e-07	4.88095	3.19322	0.00140695	0.0125502	4	C3orf17	24	5	1671	ENST00000474311	ENSG00000163608	1	4	0.25	2	0.0952059	0.0278933	3	113004963	113008800	4	19	C3orf17	24	6	1671	ENST00000474311	ENSG00000163608	3	19	0.157895	2	0.468139	0.0831416	3	113004963	113008800	19
COX7A2_3	15	15	15	4.75	6.55261e-07	4.88095	3.19322	0.00140695	0.0125502	4	COX7A2	8	7	480	ENST00000509698	ENSG00000112695	2	4	0.5	4	0.331436	0.00123451	6	75237786	75243795	4	19	COX7A2	8	7	480	ENST00000509698	ENSG00000112695	5	19	0.263158	4	1.62971	0.0043346	6	75237786	75243795	19
DPY19L2P1_1	15	15	15	4.75	6.55261e-07	4.88095	3.19322	0.00140695	0.0125502	4	DPY19L2P1	3	3	3914	ENST00000436258	ENSG00000189212	4	4	1	3	0.0406462	0.0834278	7	35089843	35107734	4	19	DPY19L2P1	3	3	3914	ENST00000436258	ENSG00000189212	19	19	1	3	0.199862	0.222569	7	35089843	35107734	19
GTSF1_8	15	15	15	4.75	6.55261e-07	4.88095	3.19322	0.00140695	0.0125502	4	GTSF1	10	4	902	ENST00000546931	ENSG00000170627	1	4	0.25	10	0.176374	0.001447	12	54455949	54473549	4	19	GTSF1	10	4	902	ENST00000546931	ENSG00000170627	5	19	0.263158	10	0.867251	0.00533408	12	54455949	54473549	19
KIAA1524_5	15	15	15	4.75	6.55261e-07	4.88095	3.19322	0.00140695	0.0125502	4	KIAA1524	8	2	2014	ENST00000487834	ENSG00000163507	2	4	0.5	14	0.0789916	0.0158658	3	108560734	108589644	4	19	KIAA1524	8	3	2014	ENST00000487834	ENSG00000163507	4	19	0.210526	14	0.388411	0.0653521	3	108560734	108589644	19
MGST3_12	15	15	15	4.75	6.55261e-07	4.88095	3.19322	0.00140695	0.0125502	4	MGST3	13	9	720	ENST00000495447	ENSG00000143198	1	4	0.25	6	0.220957	0.00599882	1	165631238	165655617	4	19	MGST3	13	9	720	ENST00000495447	ENSG00000143198	2	19	0.105263	6	1.08647	0.026545	1	165631238	165655617	19
PRKACB_6	15	15	15	4.75	6.55261e-07	4.88095	3.19322	0.00140695	0.0125502	4	PRKACB	19	5	1905	ENST00000370688	ENSG00000142875	2	4	0.5	9	0.0835113	0.0190079	1	84078143	84205439	4	19	PRKACB	19	3	1905	ENST00000370688	ENSG00000142875	1	19	0.0526316	9	0.410635	0.0499915	1	84078143	84205439	19
TARDBP_1_13	15	15	15	4.75	6.55261e-07	4.88095	3.19322	0.00140695	0.0125502	4	TARDBP_1	28	6	816	ENST00000621715	ENSG00000120948	1	4	0.25	5	0.194962	0.00561141	1	11012669	11022310	4	19	TARDBP_1	28	7	816	ENST00000621715	ENSG00000120948	1	19	0.0526316	5	0.958652	0.0229714	1	11012669	11022310	19
TSC2_10	15	15	15	4.75	6.55261e-07	4.88095	3.19322	0.00140695	0.0125502	4	TSC2	26	3	6156	ENST00000219476	ENSG00000103197	1	4	0.25	42	0.0258429	0.00446441	16	2047464	2088712	4	19	TSC2	26	4	6156	ENST00000219476	ENSG00000103197	2	19	0.105263	42	0.127073	0.0315563	16	2047464	2088712	19
ERH_2	412	412	412	4.74545	1.7998e-05	4.87628	16.732	0	0	110	ERH	4	3	668	ENST00000216520	ENSG00000100632	9	110	0.0818182	3	6.54932	0.0364422	14	69380134	69398271	110	522	ERH	4	3	668	ENST00000216520	ENSG00000100632	7	522	0.01341	3	32.173	0.13377	14	69380134	69398271	522
AP3S1_5	339	339	339	4.72527	1.48096e-05	4.85554	15.1637	0	0	91	AP3S1	8	5	1180	ENST00000395548	ENSG00000177879	4	91	0.043956	7	3.06718	0.112208	5	115841996	115914011	91	430	AP3S1	8	5	1180	ENST00000395548	ENSG00000177879	3	430	0.00697674	7	15.0032	0.470817	5	115841996	115914011	430
C14orf80_5	26	26	26	4.71429	1.13586e-06	4.84425	4.19735	2.70062e-05	0.0003449	7	C14orf80	20	8	965	ENST00000546492	ENSG00000185347	0	7	0	2	0.288503	0.0180793	14	105497625	105499229	7	33	C14orf80	20	5	965	ENST00000546492	ENSG00000185347	0	33	0	2	1.40794	0.142925	14	105497625	105499229	33
WDR41_1	52	52	52	4.71429	2.27173e-06	4.84425	5.93595	2.92157e-09	6.13267e-08	14	WDR41	29	9	1507	ENST00000515253	ENSG00000164253	1	14	0.0714286	11	0.369484	0.0498165	5	77432812	77492199	14	66	WDR41	29	7	1507	ENST00000515253	ENSG00000164253	6	66	0.0909091	11	1.80313	0.182521	5	77432812	77492199	66
RAE1_6	274	274	274	4.7027	1.19705e-05	4.83235	13.6187	0	0	74	RAE1	9	4	2362	ENST00000371242	ENSG00000101146	2	74	0.027027	12	1.24604	0.193173	20	57351222	57379211	74	348	RAE1	9	3	2362	ENST00000371242	ENSG00000101146	5	348	0.0143678	12	6.06592	1	20	57351222	57379211	348
ATP5L_7	203	203	203	4.69091	8.86887e-06	4.82023	11.7159	0	0	55	ATP5L	8	6	457	ENST00000529460	ENSG00000167283	6	55	0.109091	3	4.7866	0.0417493	11	118401632	118409199	55	258	ATP5L	8	5	457	ENST00000529460	ENSG00000167283	11	258	0.0426357	3	23.2435	0.182813	11	118401632	118409199	258
SEPT7_1	114	114	114	4.67742	4.98068e-06	4.80637	8.77429	0	0	31	SEPT7	11	7	1362	ENST00000432293	ENSG00000122545	2	31	0.0645161	5	0.905242	0.0202464	7	35879915	35905305	31	145	SEPT7	11	7	1362	ENST00000432293	ENSG00000122545	1	145	0.00689655	5	4.38317	0.0564537	7	35879915	35905305	145
BCAS3_25	33	33	33	4.66667	1.44181e-06	4.79532	4.71846	2.37631e-06	3.53958e-05	9	BCAS3	33	2	3514	ENST00000408905	ENSG00000141376	0	9	0	24	0.101864	0.137752	17	60679457	61392831	9	42	BCAS3	33	2	3514	ENST00000408905	ENSG00000141376	0	42	0	24	0.492091	0.783936	17	60679457	61392831	42
C11orf80_15	22	22	22	4.66667	9.61204e-07	4.79532	3.85261	0.000116866	0.00132601	6	C11orf80	18	7	2135	ENST00000525908	ENSG00000173715	0	6	0	17	0.111772	0.0896286	11	66744735	66843328	6	28	C11orf80	18	8	2135	ENST00000525908	ENSG00000173715	1	28	0.0357143	17	0.539955	0.498361	11	66744735	66843328	28
CCDC34_1	22	22	22	4.66667	9.61204e-07	4.79532	3.85261	0.000116866	0.00132601	6	CCDC34	3	3	716	ENST00000529615	ENSG00000109881	2	6	0.333333	6	0.333287	0.0812115	11	27330826	27350424	6	28	CCDC34	3	3	716	ENST00000529615	ENSG00000109881	7	28	0.25	6	1.61006	0.318761	11	27330826	27350424	28
CD163L1_1	11	11	11	4.66667	4.80602e-07	4.79532	2.72421	0.00644563	0.0479862	3	CD163L1	10	2	470	ENST00000546182	ENSG00000177675	1	3	0.333333	5	0.253865	0.0820074	12	7355041	7368970	3	14	CD163L1	10	2	470	ENST00000546182	ENSG00000177675	2	14	0.142857	5	1.22639	0.255134	12	7355041	7368970	14
DIS3L_1	11	11	11	4.66667	4.80602e-07	4.79532	2.72421	0.00644563	0.0479862	3	DIS3L	14	5	1504	ENST00000524795	ENSG00000166938	1	3	0.333333	11	0.079333	0.0175715	15	66293306	66325988	3	14	DIS3L	14	4	1504	ENST00000524795	ENSG00000166938	3	14	0.214286	11	0.383246	0.0649104	15	66293306	66325988	14
ELP2_22	11	11	11	4.66667	4.80602e-07	4.79532	2.72421	0.00644563	0.0479862	3	ELP2	28	6	674	ENST00000541748	ENSG00000134759	1	3	0.333333	4	0.177028	0.0397033	18	36166965	36174653	3	14	ELP2	28	5	674	ENST00000541748	ENSG00000134759	2	14	0.142857	4	0.855196	0.162465	18	36166965	36174653	14
HIGD1A_2	33	33	33	4.66667	1.44181e-06	4.79532	4.71846	2.37631e-06	3.53958e-05	9	HIGD1A	5	3	983	ENST00000470543	ENSG00000181061	1	9	0.111111	3	0.364141	0.00934625	3	42784525	42804488	9	42	HIGD1A	5	4	983	ENST00000470543	ENSG00000181061	4	42	0.0952381	3	1.75911	0.0280954	3	42784525	42804488	42
ICAM2_9	11	11	11	4.66667	4.80602e-07	4.79532	2.72421	0.00644563	0.0479862	3	ICAM2	16	4	1056	ENST00000578892	ENSG00000108622	0	3	0	6	0.112989	0.0319747	17	64002593	64020625	3	14	ICAM2	16	3	1056	ENST00000578892	ENSG00000108622	0	14	0	6	0.545835	0.127157	17	64002593	64020625	14
IL17RC_2	11	11	11	4.66667	4.80602e-07	4.79532	2.72421	0.00644563	0.0479862	3	IL17RC	30	2	2244	ENST00000455057	ENSG00000163702	0	3	0	17	0.0531715	0.0370576	3	9917162	9933617	3	14	IL17RC	30	2	2244	ENST00000455057	ENSG00000163702	0	14	0	17	0.256864	0.327194	3	9917162	9933617	14
ITGB1_7	11	11	11	4.66667	4.80602e-07	4.79532	2.72421	0.00644563	0.0479862	3	ITGB1	19	4	580	ENST00000484088	ENSG00000150093	1	3	0.333333	5	0.205719	0.00460783	10	32925960	32958218	3	14	ITGB1	19	6	580	ENST00000484088	ENSG00000150093	7	14	0.5	5	0.993797	0.0160831	10	32925960	32958218	14
NKIRAS1_8	11	11	11	4.66667	4.80602e-07	4.79532	2.72421	0.00644563	0.0479862	3	NKIRAS1	9	3	2335	ENST00000388759	ENSG00000197885	1	3	0.333333	5	0.0510993	0.0588086	3	23891659	23916969	3	14	NKIRAS1	9	3	2335	ENST00000388759	ENSG00000197885	4	14	0.285714	5	0.246853	0.317773	3	23891659	23916969	14
PKD1_33	22	22	22	4.66667	9.61204e-07	4.79532	3.85261	0.000116866	0.00132601	6	PKD1	40	12	2040	ENST00000562297	ENSG00000008710	0	6	0	9	0.116977	0.0183506	16	2097727	2103789	6	28	PKD1	40	7	2040	ENST00000562297	ENSG00000008710	0	28	0	9	0.5651	0.0904454	16	2097727	2103789	28
PPFIBP1_18	55	55	55	4.66667	2.40301e-06	4.79532	6.09151	1.11848e-09	2.44659e-08	15	PPFIBP1	18	6	6001	ENST00000318304	ENSG00000110841	0	15	0	29	0.0994141	0.079305	12	27524205	27695564	15	70	PPFIBP1	18	6	6001	ENST00000318304	ENSG00000110841	0	70	0	29	0.480255	0.22397	12	27524205	27695564	70
REV1_6	11	11	11	4.66667	4.80602e-07	4.79532	2.72421	0.00644563	0.0479862	3	REV1	16	6	866	ENST00000485487	ENSG00000135945	1	3	0.333333	4	0.137779	0.0660981	2	99403039	99406353	3	14	REV1	16	7	866	ENST00000485487	ENSG00000135945	3	14	0.214286	4	0.665591	0.3765	2	99403039	99406353	14
RP11-53O19.1_6	11	11	11	4.66667	4.80602e-07	4.79532	2.72421	0.00644563	0.0479862	3	RP11-53O19.1	8	3	659	ENST00000514597	ENSG00000251141	3	3	1	4	0.181057	0.532625	5	44745008	44808742	3	14	RP11-53O19.1	8	4	659	ENST00000514597	ENSG00000251141	2	14	0.142857	4	0.874662	1	5	44745008	44808742	14
SCO1_3	11	11	11	4.66667	4.80602e-07	4.79532	2.72421	0.00644563	0.0479862	3	SCO1	5	1	571	ENST00000577335	ENSG00000133028	0	3	0	3	0.208961	0.0408328	17	10692782	10697532	3	14	SCO1	5	2	571	ENST00000577335	ENSG00000133028	0	14	0	3	1.00946	0.180894	17	10692782	10697532	14
SFXN2_11	11	11	11	4.66667	4.80602e-07	4.79532	2.72421	0.00644563	0.0479862	3	SFXN2	13	3	584	ENST00000602287	ENSG00000156398	0	3	0	4	0.20431	0.0540551	10	102714600	102728576	3	14	SFXN2	13	4	584	ENST00000602287	ENSG00000156398	0	14	0	4	0.98699	0.188764	10	102714600	102728576	14
SIRT7_8	22	22	22	4.66667	9.61204e-07	4.79532	3.85261	0.000116866	0.00132601	6	SIRT7	21	11	909	ENST00000572902	ENSG00000187531	1	6	0.166667	8	0.262523	0.0114136	17	81914086	81921323	6	28	SIRT7	21	10	909	ENST00000572902	ENSG00000187531	8	28	0.285714	8	1.26821	0.0747768	17	81914086	81921323	28
SNHG5_15	11	11	11	4.66667	4.80602e-07	4.79532	2.72421	0.00644563	0.0479862	3	SNHG5	22	13	401	ENST00000453754	ENSG00000203875	0	3	0	4	0.297548	0.000778736	6	85677083	85678573	3	14	SNHG5	22	14	401	ENST00000453754	ENSG00000203875	1	14	0.0714286	4	1.43741	0.00260091	6	85677083	85678573	14
TRAPPC2L_9	11	11	11	4.66667	4.80602e-07	4.79532	2.72421	0.00644563	0.0479862	3	TRAPPC2L	15	6	1060	ENST00000564365	ENSG00000167515	1	3	0.333333	6	0.112563	0.00872556	16	88856219	88861415	3	14	TRAPPC2L	15	8	1060	ENST00000564365	ENSG00000167515	6	14	0.428571	6	0.543776	0.0427244	16	88856219	88861415	14
TUT1_2	11	11	11	4.66667	4.80602e-07	4.79532	2.72421	0.00644563	0.0479862	3	TUT1	7	0	2036	ENST00000469480	ENSG00000149016	1	3	0.333333	2	0.0586035	0.00603485	11	62575057	62577257	3	14	TUT1	7	0	2036	ENST00000469480	ENSG00000149016	3	14	0.214286	2	0.283105	0.0381024	11	62575057	62577257	14
EDEM3_2	300	300	300	4.65854	1.31075e-05	4.78697	14.2214	0	0	82	EDEM3	6	2	2872	ENST00000439962	ENSG00000116406	0	82	0	8	1.13556	0.251872	1	184690502	184711757	82	382	EDEM3	6	1	2872	ENST00000439962	ENSG00000116406	0	382	0	8	5.47616	0.887342	1	184690502	184711757	382
CHFR_2	113	113	113	4.64516	4.93731e-06	4.77322	8.72269	0	0	31	CHFR	24	13	2990	ENST00000443047	ENSG00000072609	1	31	0.0322581	16	0.412355	0.0362319	12	132840351	132887603	31	144	CHFR	24	10	2990	ENST00000443047	ENSG00000072609	3	144	0.0208333	16	1.98285	0.1999	12	132840351	132887603	144
SUPT20H_7	204	204	204	4.64286	8.91341e-06	4.77086	11.7187	0	0	56	SUPT20H	24	6	2843	ENST00000360252	ENSG00000102710	0	56	0	25	0.783414	0.295567	13	37009315	37059713	56	260	SUPT20H	24	8	2843	ENST00000360252	ENSG00000102710	1	260	0.00384615	25	3.76525	1	13	37009315	37059713	260
USP33_12	105	105	105	4.62069	4.58799e-06	4.74808	8.39862	0	0	29	USP33	18	4	2866	ENST00000481579	ENSG00000077254	2	29	0.0689655	14	0.402441	0.0655439	1	77695990	77728336	29	134	USP33	18	4	2866	ENST00000481579	ENSG00000077254	5	134	0.0373134	14	1.92498	0.260372	1	77695990	77728336	134
PFDN4_1	76	76	76	4.61905	3.32084e-06	4.74639	7.14474	9.01723e-13	2.5586e-11	21	PFDN4	5	2	659	ENST00000493356	ENSG00000101132	1	21	0.047619	4	1.2674	0.0951066	20	54208299	54219285	21	97	PFDN4	5	2	659	ENST00000493356	ENSG00000101132	0	97	0	4	6.06016	0.288897	20	54208299	54219285	97
SCP2_12	669	669	669	4.61622	2.92323e-05	4.74348	21.1953	0	0	185	SCP2	16	6	1298	ENST00000408941	ENSG00000116171	0	185	0	4	5.66862	0.180225	1	53014937	53051617	185	854	SCP2	16	7	1298	ENST00000408941	ENSG00000116171	1	854	0.00117096	4	27.0882	0.77394	1	53014937	53051617	854
GMEB1_2	65	65	65	4.61111	2.84024e-06	4.73823	6.60501	3.97498e-11	9.88962e-10	18	GMEB1	4	3	2063	ENST00000480454	ENSG00000162419	0	18	0	9	0.347019	0.154498	1	28683563	28715065	18	83	GMEB1	4	2	2063	ENST00000480454	ENSG00000162419	0	83	0	9	1.65644	0.596971	1	28683563	28715065	83
ST6GALNAC6_3	130	130	130	4.61111	5.68048e-06	4.73823	9.3409	0	0	36	ST6GALNAC6	15	5	2280	ENST00000291839	ENSG00000160408	0	36	0	6	0.627983	0.108232	9	127885320	127897981	36	166	ST6GALNAC6	15	5	2280	ENST00000291839	ENSG00000160408	0	166	0	6	2.99758	0.736024	9	127885320	127897981	166
GNAI2_9	220	220	220	4.60656	9.61321e-06	4.73355	12.1489	0	0	61	GNAI2	12	7	2169	ENST00000266027	ENSG00000114353	0	61	0	9	1.11854	0.00400187	3	50230775	50259339	61	281	GNAI2	12	9	2169	ENST00000266027	ENSG00000114353	0	281	0	9	5.33389	0.0253348	3	50230775	50259339	281
CBWD3_6	18	18	18	4.6	7.86546e-07	4.72682	3.47395	0.000512855	0.00510767	5	CBWD3	19	2	1813	ENST00000377344	ENSG00000196873	0	5	0	16	0.109686	0.00828507	9	68241988	68299965	5	23	CBWD3	19	3	1813	ENST00000377344	ENSG00000196873	0	23	0	16	0.522309	0.182934	9	68241988	68299965	23
NXF1_14	18	18	18	4.6	7.86546e-07	4.72682	3.47395	0.000512855	0.00510767	5	NXF1	17	5	619	ENST00000527902	ENSG00000162231	4	5	0.8	6	0.321262	0.0246423	11	62792230	62796082	5	23	NXF1	17	7	619	ENST00000527902	ENSG00000162231	5	23	0.217391	6	1.5298	0.111899	11	62792230	62796082	23
PIEZO1_10	18	18	18	4.6	7.86546e-07	4.72682	3.47395	0.000512855	0.00510767	5	PIEZO1	15	5	901	ENST00000495568	ENSG00000103335	0	5	0	4	0.220712	0.00574217	16	88717022	88720473	5	23	PIEZO1	15	8	901	ENST00000495568	ENSG00000103335	1	23	0.0434783	4	1.05099	0.0503803	16	88717022	88720473	23
SLIRP_2	18	18	18	4.6	7.86546e-07	4.72682	3.47395	0.000512855	0.00510767	5	SLIRP	12	5	285	ENST00000553981	ENSG00000119705	3	5	0.6	4	0.697759	0.00721562	14	77708177	77717598	5	23	SLIRP	12	8	285	ENST00000553981	ENSG00000119705	16	23	0.695652	4	3.32262	0.0317822	14	77708177	77717598	23
SUSD1_8	18	18	18	4.6	7.86546e-07	4.72682	3.47395	0.000512855	0.00510767	5	SUSD1	10	4	2754	ENST00000374264	ENSG00000106868	1	5	0.2	18	0.0722082	0.0205498	9	112041078	112175267	5	23	SUSD1	10	2	2754	ENST00000374264	ENSG00000106868	1	23	0.0434783	18	0.343844	0.0774185	9	112041078	112175267	23
TIMM50_14	18	18	18	4.6	7.86546e-07	4.72682	3.47395	0.000512855	0.00510767	5	TIMM50	19	7	786	ENST00000602265	ENSG00000105197	0	5	0	9	0.253004	0.00377951	19	39480927	39488604	5	23	TIMM50	19	8	786	ENST00000602265	ENSG00000105197	0	23	0	9	1.20477	0.0190524	19	39480927	39488604	23
AFTPH_5	129	129	129	4.58333	5.63711e-06	4.70969	9.29261	0	0	36	AFTPH	7	4	1525	ENST00000422803	ENSG00000119844	6	36	0.166667	7	0.938886	0.0946136	2	64569172	64593002	36	165	AFTPH	7	4	1525	ENST00000422803	ENSG00000119844	7	165	0.0424242	7	4.45463	0.334186	2	64569172	64593002	165
FAM111B_6	82	82	82	4.56522	3.58341e-06	4.69107	7.40237	1.33671e-13	4.04619e-12	23	FAM111B	6	3	3405	ENST00000620384	ENSG00000189057	0	23	0	2	0.268653	0.0899261	11	59109533	59127410	23	105	FAM111B	6	3	3405	ENST00000620384	ENSG00000189057	0	105	0	2	1.26961	0.37347	11	59109533	59127410	105
CAMK2B_19	32	32	32	4.55556	1.39843e-06	4.68115	4.62206	3.79951e-06	5.49954e-05	9	CAMK2B	26	1	4447	ENST00000395749	ENSG00000058404	0	9	0	24	0.0804925	0.0952583	7	44217155	44325498	9	41	CAMK2B	26	2	4447	ENST00000395749	ENSG00000058404	5	41	0.121951	24	0.37959	0.694327	7	44217155	44325498	41
POLB_2	32	32	32	4.55556	1.39843e-06	4.68115	4.62206	3.79951e-06	5.49954e-05	9	POLB	17	4	983	ENST00000518925	ENSG00000070501	2	9	0.222222	13	0.364141	0.0627209	8	42338481	42369297	9	41	POLB	17	7	983	ENST00000518925	ENSG00000070501	8	41	0.195122	13	1.71723	0.190486	8	42338481	42369297	41
UBR5_2	32	32	32	4.55556	1.39843e-06	4.68115	4.62206	3.79951e-06	5.49954e-05	9	UBR5	13	4	563	ENST00000521566	ENSG00000104517	0	9	0	5	0.635791	0.0719745	8	102271193	102276820	9	41	UBR5	13	5	563	ENST00000521566	ENSG00000104517	0	41	0	5	2.99829	0.331069	8	102271193	102276820	41
NCAPG2_11	170	170	170	4.54167	7.42939e-06	4.66687	10.6461	0	0	48	NCAPG2	11	8	3957	ENST00000409423	ENSG00000146918	3	48	0.0625	29	0.482454	0.0199383	7	158631313	158704804	48	218	NCAPG2	11	6	3957	ENST00000409423	ENSG00000146918	10	218	0.0458716	29	2.26823	0.0857475	7	158631313	158704804	218
RC3H1_1	432	432	432	4.54098	1.88794e-05	4.66617	16.9706	0	0	122	RC3H1	6	2	10988	ENST00000258349	ENSG00000135870	0	122	0	19	0.441592	0.367739	1	173931213	173993064	122	554	RC3H1	6	2	10988	ENST00000258349	ENSG00000135870	0	554	0	19	2.07581	1	1	173931213	173993064	554
ALG13_14	21	21	21	4.5	9.17831e-07	4.62406	3.73409	0.000188398	0.00205146	6	ALG13	35	5	3812	ENST00000436609	ENSG00000101901	1	6	0.166667	26	0.0626006	0.0169619	X	111681656	111760649	6	27	ALG13	35	8	3812	ENST00000436609	ENSG00000101901	2	27	0.0740741	26	0.291614	0.037287	X	111681656	111760649	27
CCDC125_7	21	21	21	4.5	9.17831e-07	4.62406	3.73409	0.000188398	0.00205146	6	CCDC125	7	5	1735	ENST00000511257	ENSG00000183323	1	6	0.166667	13	0.137541	0.164972	5	69282476	69332793	6	27	CCDC125	7	5	1735	ENST00000511257	ENSG00000183323	2	27	0.0740741	13	0.64071	0.734035	5	69282476	69332793	27
CXCL8_1	14	14	14	4.5	6.11887e-07	4.62406	3.04887	0.00229705	0.0195079	4	CXCL8	3	3	700	ENST00000401931	ENSG00000169429	3	4	0.75	3	0.22727	0.0208181	4	73740540	73742330	4	18	CXCL8	3	3	700	ENST00000401931	ENSG00000169429	10	18	0.555556	3	1.0587	0.0375689	4	73740540	73742330	18
EDNRB_4	14	14	14	4.5	6.11887e-07	4.62406	3.04887	0.00229705	0.0195079	4	EDNRB	4	0	4277	ENST00000334286	ENSG00000136160	0	4	0	7	0.0371964	0.367314	13	77895488	77918810	4	18	EDNRB	4	0	4277	ENST00000334286	ENSG00000136160	0	18	0	7	0.173273	1	13	77895488	77918810	18
ERMAP_3	49	49	49	4.5	2.1416e-06	4.62406	5.70391	1.17088e-08	2.29786e-07	14	ERMAP	5	4	3369	ENST00000372514	ENSG00000164010	0	14	0	11	0.165275	0.0179828	1	42825559	42844989	14	63	ERMAP	5	3	3369	ENST00000372514	ENSG00000164010	1	63	0.015873	11	0.769905	0.0861505	1	42825559	42844989	63
FKBP1B_2	21	21	21	4.5	9.17831e-07	4.62406	3.73409	0.000188398	0.00205146	6	FKBP1B	6	2	952	ENST00000380986	ENSG00000119782	2	6	0.333333	4	0.250666	0.318277	2	24049713	24063681	6	27	FKBP1B	6	3	952	ENST00000380986	ENSG00000119782	2	27	0.0740741	4	1.16768	1	2	24049713	24063681	27
H3F3A_2	35	35	35	4.5	1.52972e-06	4.62406	4.82069	1.43066e-06	2.1962e-05	10	H3F3A	4	4	1308	ENST00000366813	ENSG00000163041	3	10	0.3	3	0.304069	0.000600494	1	226063976	226072001	10	45	H3F3A	4	4	1308	ENST00000366813	ENSG00000163041	11	45	0.244444	3	1.41645	0.00201189	1	226063976	226072001	45
KDELR2_3	14	14	14	4.5	6.11887e-07	4.62406	3.04887	0.00229705	0.0195079	4	KDELR2	6	2	655	ENST00000490996	ENSG00000136240	1	4	0.25	4	0.242884	0.00544427	7	6462871	6484057	4	18	KDELR2	6	4	655	ENST00000490996	ENSG00000136240	5	18	0.277778	4	1.13143	0.0232351	7	6462871	6484057	18
KIAA0040_5	77	77	77	4.5	3.36538e-06	4.62406	7.15024	8.66418e-13	2.46044e-11	22	KIAA0040	6	1	4564	ENST00000423313	ENSG00000235750	0	22	0	4	0.191716	0.303192	1	175156986	175192793	22	99	KIAA0040	6	2	4564	ENST00000423313	ENSG00000235750	2	99	0.020202	4	0.893073	1	1	175156986	175192793	99
LHX2_2	42	42	42	4.5	1.83566e-06	4.62406	5.2808	1.28623e-07	2.24799e-06	12	LHX2	4	4	1266	ENST00000488674	ENSG00000106689	3	12	0.25	4	0.376988	0.0831908	9	124015396	124033301	12	54	LHX2	4	3	1266	ENST00000488674	ENSG00000106689	2	54	0.037037	4	1.75613	0.387681	9	124015396	124033301	54
LINC00886_3	14	14	14	4.5	6.11887e-07	4.62406	3.04887	0.00229705	0.0195079	4	LINC00886	3	2	3306	ENST00000472943	ENSG00000240875	4	4	1	3	0.0481213	0.684815	3	156747345	156817034	4	18	LINC00886	3	2	3306	ENST00000472943	ENSG00000240875	17	18	0.944444	3	0.224165	1	3	156747345	156817034	18
MED6_2	14	14	14	4.5	6.11887e-07	4.62406	3.04887	0.00229705	0.0195079	4	MED6	12	5	651	ENST00000553611	ENSG00000133997	0	4	0	6	0.244376	0.0314952	14	70591265	70600666	4	18	MED6	12	5	651	ENST00000553611	ENSG00000133997	1	18	0.0555556	6	1.13838	0.101382	14	70591265	70600666	18
PCDH7_4	28	28	28	4.5	1.22377e-06	4.62406	4.31175	1.61966e-05	0.000214706	8	PCDH7	8	2	6403	ENST00000361762	ENSG00000169851	3	8	0.375	2	0.049692	0.232027	4	30720414	30732973	8	36	PCDH7	8	2	6403	ENST00000361762	ENSG00000169851	10	36	0.277778	2	0.231482	1	4	30720414	30732973	36
PCYT1A_9	21	21	21	4.5	9.17831e-07	4.62406	3.73409	0.000188398	0.00205146	6	PCYT1A	16	4	1084	ENST00000411591	ENSG00000161217	0	6	0	8	0.220142	0.0251459	3	196239564	196287726	6	27	PCYT1A	16	3	1084	ENST00000411591	ENSG00000161217	1	27	0.037037	8	1.02549	0.105533	3	196239564	196287726	27
PLCG1_17	21	21	21	4.5	9.17831e-07	4.62406	3.73409	0.000188398	0.00205146	6	PLCG1	22	5	7395	ENST00000373271	ENSG00000124181	2	6	0.333333	32	0.0322696	0.00603099	20	41137236	41177626	6	27	PLCG1	22	3	7395	ENST00000373271	ENSG00000124181	7	27	0.259259	32	0.150322	0.0309233	20	41137236	41177626	27
PPFIA4_3	14	14	14	4.5	6.11887e-07	4.62406	3.04887	0.00229705	0.0195079	4	PPFIA4	13	4	6395	ENST00000295706	ENSG00000143847	0	4	0	33	0.0248771	0.0443203	1	203034483	203078735	4	18	PPFIA4	13	3	6395	ENST00000295706	ENSG00000143847	0	18	0	33	0.115886	0.279218	1	203034483	203078735	18
SATB1_10	49	49	49	4.5	2.1416e-06	4.62406	5.70391	1.17088e-08	2.29786e-07	14	SATB1	17	7	626	ENST00000493952	ENSG00000182568	1	14	0.0714286	3	0.889475	0.020963	3	18417575	18444873	14	63	SATB1	17	7	626	ENST00000493952	ENSG00000182568	1	63	0.015873	3	4.14347	0.0834952	3	18417575	18444873	63
UCHL5_10	21	21	21	4.5	9.17831e-07	4.62406	3.73409	0.000188398	0.00205146	6	UCHL5	13	7	834	ENST00000421683	ENSG00000116750	2	6	0.333333	9	0.286131	0.0313131	1	193022967	193059521	6	27	UCHL5	13	6	834	ENST00000421683	ENSG00000116750	7	27	0.259259	9	1.33289	0.10096	1	193022967	193059521	27
ZNF707_5	14	14	14	4.5	6.11887e-07	4.62406	3.04887	0.00229705	0.0195079	4	ZNF707	29	8	2661	ENST00000418203	ENSG00000181135	0	4	0	5	0.0597854	0.011726	8	143688658	143695380	4	18	ZNF707	29	10	2661	ENST00000418203	ENSG00000181135	1	18	0.0555556	5	0.2785	0.0965139	8	143688658	143695380	18
COG2_2	59	59	59	4.47059	2.57883e-06	4.59384	6.24972	4.1118e-10	9.37328e-09	17	COG2	9	2	2843	ENST00000366668	ENSG00000135775	1	17	0.0588235	18	0.237822	0.0214312	1	230642566	230693982	17	76	COG2	9	2	2843	ENST00000366668	ENSG00000135775	4	76	0.0526316	18	1.10061	0.0792742	1	230642566	230693982	76
PCNXL4_11	59	59	59	4.47059	2.57883e-06	4.59384	6.24972	4.1118e-10	9.37328e-09	17	PCNXL4	13	6	2545	ENST00000555740	ENSG00000126773	1	17	0.0588235	6	0.265669	0.0765793	14	60118442	60134809	17	76	PCNXL4	13	5	2545	ENST00000555740	ENSG00000126773	3	76	0.0394737	6	1.22949	0.285529	14	60118442	60134809	76
EPS8_16	52	52	52	4.46667	2.27289e-06	4.58981	5.86611	4.46131e-09	9.17997e-08	15	EPS8	17	2	3722	ENST00000543468	ENSG00000151491	2	15	0.133333	20	0.160286	0.174109	12	15620157	15789370	15	67	EPS8	17	2	3722	ENST00000543468	ENSG00000151491	0	67	0	20	0.741133	0.738408	12	15620157	15789370	67
NFE2L2_2	142	142	142	4.46341	6.20678e-06	4.58647	9.69219	0	0	41	NFE2L2	14	6	2749	ENST00000464747	ENSG00000116044	0	41	0	8	0.593184	0.0285962	2	177230307	177392697	41	183	NFE2L2	14	7	2749	ENST00000464747	ENSG00000116044	0	183	0	8	2.74078	0.138731	2	177230307	177392697	183
TXLNGY_8	45	45	45	4.46154	1.96695e-06	4.58454	5.4556	4.88088e-08	8.91198e-07	13	TXLNGY	13	6	2018	ENST00000538014	ENSG00000131002	0	13	0	4	0.256214	0.225256	Y	19567786	19589849	13	58	TXLNGY	13	5	2018	ENST00000538014	ENSG00000131002	0	58	0	4	1.18333	0.861419	Y	19567786	19589849	58
ZNF513_3	69	69	69	4.45	3.01606e-06	4.57268	6.75159	1.46234e-11	3.76488e-10	20	ZNF513	4	4	2077	ENST00000407879	ENSG00000163795	1	20	0.05	3	0.382978	0.0962477	2	27377234	27380444	20	89	ZNF513	4	2	2077	ENST00000407879	ENSG00000163795	3	89	0.0337079	3	1.76421	1	2	27377234	27380444	89
ZNF639_5	169	169	169	4.44898	7.38718e-06	4.57163	10.5658	0	0	49	ZNF639	10	4	1730	ENST00000484866	ENSG00000121864	0	49	0	5	1.1265	0.285094	3	179327560	179334612	49	218	ZNF639	10	4	1730	ENST00000484866	ENSG00000121864	0	218	0	5	5.18809	1	3	179327560	179334612	218
PAQR4_1	293	293	293	4.44706	1.28074e-05	4.56966	13.9108	0	0	85	PAQR4	5	4	2251	ENST00000572687	ENSG00000162073	3	85	0.0352941	2	1.50184	0.0361806	16	2969557	2973482	85	378	PAQR4	5	3	2251	ENST00000572687	ENSG00000162073	0	378	0	2	6.91375	0.279675	16	2969557	2973482	378
MIER1_4	93	93	93	4.44444	4.06518e-06	4.56697	7.8361	4.66294e-15	1.56044e-13	27	MIER1	11	2	4978	ENST00000357692	ENSG00000198160	0	27	0	15	0.215719	0.0591226	1	66924956	66988031	27	120	MIER1	11	3	4978	ENST00000357692	ENSG00000198160	2	120	0.0166667	15	0.992485	0.15202	1	66924956	66988031	120
RAD51AP1_1	62	62	62	4.44444	2.71012e-06	4.56697	6.39815	1.57274e-10	3.72145e-09	18	RAD51AP1	14	3	2163	ENST00000228843	ENSG00000111247	1	18	0.0555556	10	0.330976	0.0703356	12	4538889	4560047	18	80	RAD51AP1	14	6	2163	ENST00000228843	ENSG00000111247	8	80	0.1	10	1.52276	0.155369	12	4538889	4560047	80
ZNF200_1	148	148	148	4.44186	6.46935e-06	4.56432	9.88399	0	0	43	ZNF200	9	2	3348	ENST00000431561	ENSG00000010539	0	43	0	5	0.510815	0.151645	16	3222344	3235167	43	191	ZNF200	9	1	3348	ENST00000431561	ENSG00000010539	0	191	0	5	2.3488	0.938328	16	3222344	3235167	191
FAM72B_4	117	117	117	4.44118	5.11429e-06	4.56361	8.78778	0	0	34	FAM72B	6	3	1773	ENST00000355228	ENSG00000188610	4	34	0.117647	4	0.762694	0.0546988	1	121167719	121183911	34	151	FAM72B	6	2	1773	ENST00000355228	ENSG00000188610	2	151	0.013245	4	3.50643	0.200451	1	121167719	121183911	151
DHFRL1_4	55	55	55	4.4375	2.40417e-06	4.55984	6.02401	1.70153e-09	3.64821e-08	16	DHFRL1	6	1	4038	ENST00000394221	ENSG00000178700	0	16	0	2	0.157592	0.263732	3	94057923	94063223	16	71	DHFRL1	6	0	4038	ENST00000394221	ENSG00000178700	1	71	0.0140845	2	0.723918	1	3	94057923	94063223	71
SDR39U1_16	55	55	55	4.4375	2.40417e-06	4.55984	6.02401	1.70153e-09	3.64821e-08	16	SDR39U1	22	7	1507	ENST00000544691	ENSG00000100445	0	16	0	5	0.422267	0.024153	14	24439765	24442776	16	71	SDR39U1	22	8	1507	ENST00000544691	ENSG00000100445	0	71	0	5	1.93974	0.134159	14	24439765	24442776	71
SLC25A24_2	800	800	800	4.43348	3.49701e-05	4.5557	22.9702	0	0	233	SLC25A24	4	2	3404	ENST00000370041	ENSG00000085491	0	233	0	10	2.72237	0.272482	1	108134822	108192818	233	1033	SLC25A24	4	4	3404	ENST00000370041	ENSG00000085491	1	1033	0.000968054	10	12.4942	0.95408	1	108134822	108192818	1033
CDK2AP1_4	24	24	24	4.42857	1.04912e-06	4.55066	3.9775	6.96434e-05	0.000826533	7	CDK2AP1	7	4	931	ENST00000544658	ENSG00000111328	1	7	0.142857	4	0.29904	0.0170643	12	123261275	123272334	7	31	CDK2AP1	7	3	931	ENST00000544658	ENSG00000111328	3	31	0.0967742	4	1.37091	0.0949935	12	123261275	123272334	31
SLFN12_7	24	24	24	4.42857	1.04912e-06	4.55066	3.9775	6.96434e-05	0.000826533	7	SLFN12	8	5	2383	ENST00000304905	ENSG00000172123	1	7	0.142857	4	0.11683	0.0988542	17	35411068	35432524	7	31	SLFN12	8	5	2383	ENST00000304905	ENSG00000172123	1	31	0.0322581	4	0.535593	0.670646	17	35411068	35432524	31
TAF1D_22	24	24	24	4.42857	1.04912e-06	4.55066	3.9775	6.96434e-05	0.000826533	7	TAF1D	22	14	1710	ENST00000525928	ENSG00000166012	0	7	0	7	0.16281	0.0210128	11	93730282	93734661	7	31	TAF1D	22	13	1710	ENST00000525928	ENSG00000166012	6	31	0.193548	7	0.746385	0.0562669	11	93730282	93734661	31
ALKBH7_3	41	41	41	4.41667	1.79229e-06	4.53843	5.19553	2.04137e-07	3.48371e-06	12	ALKBH7	3	3	556	ENST00000599849	ENSG00000125652	1	12	0.0833333	4	0.858394	0.0229618	19	6373703	6375031	12	53	ALKBH7	3	3	556	ENST00000599849	ENSG00000125652	5	53	0.0943396	4	3.92463	0.157924	19	6373703	6375031	53
DAB2IP_1	41	41	41	4.41667	1.79229e-06	4.53843	5.19553	2.04137e-07	3.48371e-06	12	DAB2IP	10	2	5193	ENST00000373782	ENSG00000136848	0	12	0	15	0.0919059	0.0715821	9	121699369	121785528	12	53	DAB2IP	10	1	5193	ENST00000373782	ENSG00000136848	0	53	0	15	0.420199	0.692378	9	121699369	121785528	53
VARS_10	273	273	273	4.4125	1.19341e-05	4.53415	13.4038	0	0	80	VARS	14	8	863	ENST00000428445	ENSG00000204394	1	80	0.0125	10	3.68688	0.0336863	6	31780454	31782589	80	353	VARS	14	6	863	ENST00000428445	ENSG00000204394	0	353	0	10	16.8407	0.232688	6	31780454	31782589	353
EID1_2	17	17	17	4.4	7.43172e-07	4.5213	3.34261	0.000829934	0.0078411	5	EID1	3	3	730	ENST00000558295	ENSG00000255302	2	5	0.4	2	0.272413	0.00380278	15	48878135	48879459	5	22	EID1	3	1	730	ENST00000558295	ENSG00000255302	3	22	0.136364	2	1.24079	0.011778	15	48878135	48879459	22
MTX2_4	17	17	17	4.4	7.43172e-07	4.5213	3.34261	0.000829934	0.0078411	5	MTX2	5	3	799	ENST00000443241	ENSG00000128654	1	5	0.2	7	0.248888	0.016105	2	176269469	176337679	5	22	MTX2	5	5	799	ENST00000443241	ENSG00000128654	2	22	0.0909091	7	1.13364	0.0624908	2	176269469	176337679	22
NR2C2_1	17	17	17	4.4	7.43172e-07	4.5213	3.34261	0.000829934	0.0078411	5	NR2C2	13	4	2494	ENST00000425241	ENSG00000177463	0	5	0	14	0.0797359	0.0151444	3	14947583	15043349	5	22	NR2C2	13	4	2494	ENST00000425241	ENSG00000177463	0	22	0	14	0.363182	0.0718536	3	14947583	15043349	22
RP11-12A2.1_1	17	17	17	4.4	7.43172e-07	4.5213	3.34261	0.000829934	0.0078411	5	RP11-12A2.1	1	1	1473	ENST00000403909	ENSG00000218565	5	5	1	2	0.135004	1	6	139338017	139339580	5	22	RP11-12A2.1	1	1	1473	ENST00000403909	ENSG00000218565	22	22	1	2	0.614918	1	6	139338017	139339580	22
ETS1_6	88	88	88	4.38462	3.84715e-06	4.50549	7.59895	2.9754e-14	9.41129e-13	26	ETS1	9	2	3389	ENST00000526145	ENSG00000134954	1	26	0.0384615	7	0.305128	0.0400963	11	128460243	128522201	26	114	ETS1	9	3	3389	ENST00000526145	ENSG00000134954	3	114	0.0263158	7	1.38494	0.198375	11	128460243	128522201	114
NAPSB_4	467	467	467	4.38406	2.04161e-05	4.50492	17.505	0	0	138	NAPSB	6	2	1266	ENST00000562112	ENSG00000131401	0	138	0	9	4.33536	0.0923035	19	50333876	50344761	138	605	NAPSB	6	1	1266	ENST00000562112	ENSG00000131401	0	605	0	9	19.6752	0.608338	19	50333876	50344761	605
EVI5_5	142	142	142	4.38095	6.20795e-06	4.50173	9.65102	0	0	42	EVI5	8	4	7436	ENST00000540033	ENSG00000067208	1	42	0.0238095	19	0.224642	0.238935	1	92508695	92792404	42	184	EVI5	8	4	7436	ENST00000540033	ENSG00000067208	2	184	0.0108696	19	1.01877	1	1	92508695	92792404	184
PTBP2_1	71	71	71	4.38095	3.10397e-06	4.50173	6.8243	8.83582e-12	2.31634e-10	21	PTBP2	11	2	3027	ENST00000426398	ENSG00000117569	0	21	0	14	0.275923	0.623156	1	96721821	96814793	21	92	PTBP2	11	3	3027	ENST00000426398	ENSG00000117569	0	92	0	14	1.25133	1	1	96721821	96814793	92
ANTXR2_8	37	37	37	4.36364	1.61763e-06	4.48394	4.92189	8.57132e-07	1.35433e-05	11	ANTXR2	9	2	1469	ENST00000404191	ENSG00000163297	0	11	0	17	0.297818	0.0637335	4	79907352	80073472	11	48	ANTXR2	9	4	1469	ENST00000404191	ENSG00000163297	3	48	0.0625	17	1.34529	0.265543	4	79907352	80073472	48
KBTBD4_5	37	37	37	4.36364	1.61763e-06	4.48394	4.92189	8.57132e-07	1.35433e-05	11	KBTBD4	10	4	2460	ENST00000395288	ENSG00000123444	1	11	0.0909091	4	0.177843	0.0210447	11	47572197	47578969	11	48	KBTBD4	10	4	2460	ENST00000395288	ENSG00000123444	2	48	0.0416667	4	0.803348	0.117768	11	47572197	47578969	48
SP110_1_9	37	37	37	4.36364	1.61763e-06	4.48394	4.92189	8.57132e-07	1.35433e-05	11	SP110_1	16	5	1668	ENST00000540870	ENSG00000280755	0	11	0	15	0.262287	0.0425995	2	230176664	230221721	11	48	SP110_1	16	4	1668	ENST00000540870	ENSG00000280755	0	48	0	15	1.18479	0.138556	2	230176664	230221721	48
NUP205_3	232	232	232	4.36232	1.0143e-05	4.48258	12.3238	0	0	69	NUP205	10	2	4518	ENST00000607647	ENSG00000155561	1	69	0.0144928	30	0.607412	0.030188	7	135597739	135648757	69	301	NUP205	10	3	4518	ENST00000607647	ENSG00000155561	2	301	0.00664452	30	2.74295	0.151747	7	135597739	135648757	301
PREB_7	67	67	67	4.35	2.92931e-06	4.46992	6.6184	3.63103e-11	9.07301e-10	20	PREB	9	4	1910	ENST00000406567	ENSG00000138073	3	20	0.15	8	0.416463	0.00648574	2	27130774	27134612	20	87	PREB	9	7	1910	ENST00000406567	ENSG00000138073	6	87	0.0689655	8	1.87535	0.0317646	2	27130774	27134612	87
TPGS2_20	177	177	177	4.33962	7.73883e-06	4.45926	10.7513	0	0	53	TPGS2	21	13	1727	ENST00000593035	ENSG00000134779	0	53	0	7	1.22057	0.0724614	18	36796071	36828963	53	230	TPGS2	21	13	1727	ENST00000593035	ENSG00000134779	0	230	0	7	5.48319	0.321654	18	36796071	36828963	230
CD58_1	20	20	20	4.33333	8.74457e-07	4.4528	3.61279	0.000302926	0.00316325	6	CD58	5	4	874	ENST00000464088	ENSG00000116815	3	6	0.5	6	0.273036	0.076139	1	116514738	116570984	6	26	CD58	5	4	874	ENST00000464088	ENSG00000116815	6	26	0.230769	6	1.22478	0.149149	1	116514738	116570984	26
CENPT_35	40	40	40	4.33333	1.74891e-06	4.4528	5.10925	3.23438e-07	5.39311e-06	12	CENPT	35	5	2345	ENST00000562787	ENSG00000102901	0	12	0	16	0.203525	0.0367908	16	67828156	67847458	12	52	CENPT	35	3	2345	ENST00000562787	ENSG00000102901	0	52	0	16	0.912973	0.167645	16	67828156	67847458	52
MAD2L1_1	20	20	20	4.33333	8.74457e-07	4.4528	3.61279	0.000302926	0.00316325	6	MAD2L1	5	3	764	ENST00000504707	ENSG00000164109	2	6	0.333333	3	0.312348	0.00842048	4	120059827	120066858	6	26	MAD2L1	5	3	764	ENST00000504707	ENSG00000164109	9	26	0.346154	3	1.40113	0.0222976	4	120059827	120066858	26
PRRC2A_10	20	20	20	4.33333	8.74457e-07	4.4528	3.61279	0.000302926	0.00316325	6	PRRC2A	14	9	1118	ENST00000492691	ENSG00000204469	0	6	0	5	0.213447	0.00286345	6	31636246	31637771	6	26	PRRC2A	14	8	1118	ENST00000492691	ENSG00000204469	0	26	0	5	0.957479	0.019338	6	31636246	31637771	26
SAAL1_12	20	20	20	4.33333	8.74457e-07	4.4528	3.61279	0.000302926	0.00316325	6	SAAL1	15	3	949	ENST00000531751	ENSG00000166788	3	6	0.5	8	0.251458	0.0283346	11	18080344	18092324	6	26	SAAL1	15	6	949	ENST00000531751	ENSG00000166788	6	26	0.230769	8	1.12799	0.0950493	11	18080344	18092324	26
SH3YL1_4	20	20	20	4.33333	8.74457e-07	4.4528	3.61279	0.000302926	0.00316325	6	SH3YL1	27	7	3540	ENST00000403657	ENSG00000035115	1	6	0.166667	12	0.0674106	0.0522342	2	218150	261323	6	26	SH3YL1	27	3	3540	ENST00000403657	ENSG00000035115	6	26	0.230769	12	0.30239	0.156007	2	218150	261323	26
COPS4_2	53	53	53	4.3125	2.31743e-06	4.43139	5.87456	4.23959e-09	8.73309e-08	16	COPS4	11	5	1695	ENST00000511653	ENSG00000138663	3	16	0.1875	11	0.375431	0.024571	4	83035224	83075756	16	69	COPS4	11	6	1695	ENST00000511653	ENSG00000138663	14	69	0.202899	11	1.67601	0.069808	4	83035224	83075756	69
DNAJC7_1	959	959	959	4.3069	4.19329e-05	4.42563	24.9817	0	0	290	DNAJC7	20	9	1774	ENST00000426588	ENSG00000168259	0	290	0	14	6.50167	0.178189	17	41976478	42017151	290	1249	DNAJC7	20	8	1774	ENST00000426588	ENSG00000168259	0	1249	0	14	28.9872	1	17	41976478	42017151	1249
RBM45_4	56	56	56	4.29412	2.44871e-06	4.4125	6.03247	1.61468e-09	3.46932e-08	17	RBM45	7	3	1788	ENST00000616198	ENSG00000155636	2	17	0.117647	10	0.378148	0.106072	2	178112454	178129653	17	73	RBM45	7	3	1788	ENST00000616198	ENSG00000155636	10	73	0.136986	10	1.68094	0.48585	2	178112454	178129653	73
GDAP1L1_2	23	23	23	4.28571	1.00574e-06	4.40387	3.86424	0.000111434	0.00126829	7	GDAP1L1	9	2	2265	ENST00000342560	ENSG00000124194	0	7	0	6	0.122916	0.18234	20	44247246	44280373	7	30	GDAP1L1	9	2	2265	ENST00000342560	ENSG00000124194	0	30	0	6	0.545319	0.485651	20	44247246	44280373	30
SERGEF_11	23	23	23	4.28571	1.00574e-06	4.40387	3.86424	0.000111434	0.00126829	7	SERGEF	23	9	1124	ENST00000532265	ENSG00000129158	0	7	0	10	0.247692	0.0663447	11	17846561	18012953	7	30	SERGEF	23	5	1124	ENST00000532265	ENSG00000129158	1	30	0.0333333	10	1.09889	0.295901	11	17846561	18012953	30
NACA_17	59	59	59	4.27778	2.58e-06	4.39571	6.18638	6.15626e-10	1.37994e-08	18	NACA	21	15	827	ENST00000548563	ENSG00000196531	0	18	0	8	0.86566	0.00298679	12	56712439	56725299	18	77	NACA	21	14	827	ENST00000548563	ENSG00000196531	0	77	0	8	3.83339	0.00737331	12	56712439	56725299	77
BECN1_10	36	36	36	4.27273	1.57426e-06	4.39052	4.83103	1.35827e-06	2.08915e-05	11	BECN1	22	11	769	ENST00000588276	ENSG00000126581	4	11	0.363636	2	0.568914	0.0330965	17	42810309	42814673	11	47	BECN1	22	10	769	ENST00000588276	ENSG00000126581	14	47	0.297872	2	2.51634	0.10828	17	42810309	42814673	47
HPS3_6	36	36	36	4.27273	1.57426e-06	4.39052	4.83103	1.35827e-06	2.08915e-05	11	HPS3	7	4	1958	ENST00000460822	ENSG00000163755	1	11	0.0909091	8	0.22344	0.088122	3	149160045	149172961	11	47	HPS3	7	4	1958	ENST00000460822	ENSG00000163755	3	47	0.0638298	8	0.988286	0.346796	3	149160045	149172961	47
PVRL2_6	36	36	36	4.27273	1.57426e-06	4.39052	4.83103	1.35827e-06	2.08915e-05	11	PVRL2	6	4	812	ENST00000592018	ENSG00000130202	1	11	0.0909091	2	0.538787	0.0145159	19	44882337	44888894	11	47	PVRL2	6	5	812	ENST00000592018	ENSG00000130202	1	47	0.0212766	2	2.38308	0.104039	19	44882337	44888894	47
ZNF761_3	72	72	72	4.27273	3.14851e-06	4.39052	6.83212	8.36708e-12	2.19629e-10	22	ZNF761	5	2	3681	ENST00000334095	ENSG00000160336	0	22	0	2	0.237704	0.135593	19	53449895	53458260	22	94	ZNF761	5	3	3681	ENST00000334095	ENSG00000160336	0	94	0	2	1.05138	0.585898	19	53449895	53458260	94
RPL39_1	265	265	265	4.2716	1.15883e-05	4.38937	13.1065	0	0	81	RPL39	3	3	405	ENST00000477403	ENSG00000198918	67	81	0.82716	2	7.95445	0.00585743	X	119786503	119787456	81	346	RPL39	3	3	405	ENST00000477403	ENSG00000198918	301	346	0.869942	2	35.1737	0.01759	X	119786503	119787456	346
NDUFS1_4	291	291	291	4.26966	1.27253e-05	4.38737	13.7329	0	0	89	NDUFS1	10	2	3361	ENST00000455934	ENSG00000023228	0	89	0	19	1.05318	0.0875657	2	206123110	206159194	89	380	NDUFS1	10	2	3361	ENST00000455934	ENSG00000023228	0	380	0	19	4.65492	0.486514	2	206123110	206159194	380
TPR_4	62	62	62	4.26316	2.71128e-06	4.38069	6.33656	2.34948e-10	5.48518e-09	19	TPR	9	3	581	ENST00000467810	ENSG00000047410	0	19	0	5	1.30064	0.152852	1	186318504	186322701	19	81	TPR	9	2	581	ENST00000467810	ENSG00000047410	0	81	0	5	5.73993	0.554234	1	186318504	186322701	81
WDYHV1_6	62	62	62	4.26316	2.71128e-06	4.38069	6.33656	2.34948e-10	5.48518e-09	19	WDYHV1	9	5	1491	ENST00000523984	ENSG00000156795	3	19	0.157895	6	0.506823	0.0803293	8	123416725	123442240	19	81	WDYHV1	9	5	1491	ENST00000523984	ENSG00000156795	5	81	0.0617284	6	2.23669	0.267466	8	123416725	123442240	81
BTBD6_6	274	274	274	4.2619	1.19822e-05	4.3794	13.32	0	0	84	BTBD6	6	4	1973	ENST00000536364	ENSG00000184887	1	84	0.0119048	5	1.69329	0.0919074	14	105248489	105251084	84	358	BTBD6	6	3	1973	ENST00000536364	ENSG00000184887	0	358	0	5	7.47056	0.885279	14	105248489	105251084	358
ANKRD18DP_4	13	13	13	4.25	5.68513e-07	4.36717	2.89941	0.00373865	0.0298832	4	ANKRD18DP	4	2	2897	ENST00000435620	ENSG00000226435	2	4	0.5	10	0.0549151	0.0999195	3	198057530	198080671	4	17	ANKRD18DP	4	2	2897	ENST00000435620	ENSG00000226435	7	17	0.411765	10	0.241601	0.553901	3	198057530	198080671	17
CCT3_16	52	52	52	4.25	2.27405e-06	4.36717	5.79882	6.67813e-09	1.3474e-07	16	CCT3	16	9	1858	ENST00000472765	ENSG00000163468	1	16	0.0625	15	0.342495	0.00198165	1	156309164	156338257	16	68	CCT3	16	9	1858	ENST00000472765	ENSG00000163468	5	68	0.0735294	15	1.50682	0.00793213	1	156309164	156338257	68
CENPA_3	65	65	65	4.25	2.84257e-06	4.36717	6.48328	8.97469e-11	2.16625e-09	20	CENPA	6	4	1299	ENST00000233505	ENSG00000115163	1	20	0.05	4	0.612352	0.0285878	2	26786067	26794589	20	85	CENPA	6	3	1299	ENST00000233505	ENSG00000115163	1	85	0.0117647	4	2.69406	0.122123	2	26786067	26794589	85
CERS5_27	26	26	26	4.25	1.13703e-06	4.36717	4.10039	4.12461e-05	0.000509798	8	CERS5	28	1	2855	ENST00000422340	ENSG00000139624	1	8	0.125	11	0.111446	0.0147362	12	50129305	50167533	8	34	CERS5	28	4	2855	ENST00000422340	ENSG00000139624	6	34	0.176471	11	0.490309	0.056671	12	50129305	50167533	34
DNAL1_2	13	13	13	4.25	5.68513e-07	4.36717	2.89941	0.00373865	0.0298832	4	DNAL1	9	3	632	ENST00000554871	ENSG00000119661	0	4	0	9	0.251723	0.531899	14	73645026	73695942	4	17	DNAL1	9	3	632	ENST00000554871	ENSG00000119661	0	17	0	9	1.10746	0.9827	14	73645026	73695942	17
HERC5_2	26	26	26	4.25	1.13703e-06	4.36717	4.10039	4.12461e-05	0.000509798	8	HERC5	5	1	2243	ENST00000508159	ENSG00000138646	0	8	0	17	0.141854	0.105291	4	88467855	88506022	8	34	HERC5	5	1	2243	ENST00000508159	ENSG00000138646	0	34	0	17	0.62409	0.400383	4	88467855	88506022	34
KATNBL1_16	13	13	13	4.25	5.68513e-07	4.36717	2.89941	0.00373865	0.0298832	4	KATNBL1	16	9	853	ENST00000560108	ENSG00000134152	1	4	0.25	6	0.186505	0.0395327	15	34148657	34210079	4	17	KATNBL1	16	9	853	ENST00000560108	ENSG00000134152	5	17	0.294118	6	0.820536	0.0882414	15	34148657	34210079	17
NOB1_4	13	13	13	4.25	5.68513e-07	4.36717	2.89941	0.00373865	0.0298832	4	NOB1	6	3	845	ENST00000569871	ENSG00000141101	1	4	0.25	8	0.188271	0.0044586	16	69742575	69754924	4	17	NOB1	6	3	845	ENST00000569871	ENSG00000141101	5	17	0.294118	8	0.828304	0.0204366	16	69742575	69754924	17
PLAUR_10	26	26	26	4.25	1.13703e-06	4.36717	4.10039	4.12461e-05	0.000509798	8	PLAUR	16	11	1205	ENST00000601723	ENSG00000011422	1	8	0.125	6	0.264048	0.0159089	19	43648578	43670153	8	34	PLAUR	16	9	1205	ENST00000601723	ENSG00000011422	4	34	0.117647	6	1.16169	0.0634855	19	43648578	43670153	34
RP11-421L21.3_1	13	13	13	4.25	5.68513e-07	4.36717	2.89941	0.00373865	0.0298832	4	RP11-421L21.3	6	0	1298	ENST00000449473	ENSG00000233184	0	4	0	7	0.122565	0.230024	1	101072659	101087268	4	17	RP11-421L21.3	6	4	1298	ENST00000449473	ENSG00000233184	2	17	0.117647	7	0.539227	0.760358	1	101072659	101087268	17
SURF1_3	13	13	13	4.25	5.68513e-07	4.36717	2.89941	0.00373865	0.0298832	4	SURF1	5	3	991	ENST00000615505	ENSG00000148290	1	4	0.25	8	0.160534	0.00778079	9	133351804	133356485	4	17	SURF1	5	4	991	ENST00000615505	ENSG00000148290	1	17	0.0588235	8	0.706273	0.0341525	9	133351804	133356485	17
WDR55_5	26	26	26	4.25	1.13703e-06	4.36717	4.10039	4.12461e-05	0.000509798	8	WDR55	5	4	1696	ENST00000520764	ENSG00000120314	0	8	0	4	0.187605	0.0198815	5	140668920	140672366	8	34	WDR55	5	4	1696	ENST00000520764	ENSG00000120314	0	34	0	4	0.825374	0.0863701	5	140668920	140672366	34
PRIMPOL_2	133	133	133	4.2439	5.81642e-06	4.3609	9.27077	0	0	41	PRIMPOL	11	3	2289	ENST00000314970	ENSG00000164306	0	41	0	14	0.712391	0.473569	4	184649612	184694952	41	174	PRIMPOL	11	3	2289	ENST00000314970	ENSG00000164306	0	174	0	14	3.12969	1	4	184649612	184694952	174
HMGA1_5	94	94	94	4.24138	4.11088e-06	4.35831	7.79277	6.66134e-15	2.21252e-13	29	HMGA1	6	5	1848	ENST00000374116	ENSG00000137309	4	29	0.137931	5	0.624132	0.00174676	6	34238790	34246230	29	123	HMGA1	6	5	1848	ENST00000374116	ENSG00000137309	7	123	0.0569106	5	2.74032	0.00976333	6	34238790	34246230	123
YY1_1	269	269	269	4.24096	1.17641e-05	4.35788	13.1824	0	0	83	YY1	5	5	1114	ENST00000554804	ENSG00000100811	1	83	0.0120482	4	2.96328	0.121967	14	100239758	100278142	83	352	YY1	5	4	1114	ENST00000554804	ENSG00000100811	2	352	0.00568182	4	13.0093	0.532756	14	100239758	100278142	352
COPS6_4	485	485	485	4.23333	2.12108e-05	4.35004	17.6931	0	0	150	COPS6	10	4	1107	ENST00000418625	ENSG00000168090	12	150	0.08	10	5.3892	0.0560965	7	100088980	100091905	150	635	COPS6	10	7	1107	ENST00000418625	ENSG00000168090	6	635	0.00944882	10	23.6169	0.317521	7	100088980	100091905	635
FANCG_3	171	171	171	4.22642	7.47859e-06	4.34293	10.5017	0	0	53	FANCG	8	5	2108	ENST00000425676	ENSG00000221829	0	53	0	13	0.999967	0.0738275	9	35073834	35079693	53	224	FANCG	8	6	2108	ENST00000425676	ENSG00000221829	2	224	0.00892857	13	4.37497	0.379342	9	35073834	35079693	224
CD36_19	158	158	158	4.22449	6.91007e-06	4.34095	10.0935	0	0	49	CD36	23	4	1942	ENST00000394788	ENSG00000135218	0	49	0	14	1.00352	0.0506397	7	80638675	80674416	49	207	CD36	23	5	1942	ENST00000394788	ENSG00000135218	0	207	0	14	4.38853	0.166744	7	80638675	80674416	207
DDIAS_4	103	103	103	4.21875	4.50473e-06	4.33506	8.14686	4.44089e-16	1.58707e-14	32	DDIAS	12	3	3278	ENST00000528759	ENSG00000165490	0	32	0	4	0.388259	0.130641	11	82901697	82934655	32	135	DDIAS	12	4	3278	ENST00000528759	ENSG00000165490	2	135	0.0148148	4	1.6956	0.5178	11	82901697	82934655	135
UBE2W_3	103	103	103	4.21875	4.50473e-06	4.33506	8.14686	4.44089e-16	1.58707e-14	32	UBE2W	7	4	2315	ENST00000419880	ENSG00000104343	3	32	0.09375	7	0.549768	0.0849838	8	73792362	73878909	32	135	UBE2W	7	4	2315	ENST00000419880	ENSG00000104343	9	135	0.0666667	7	2.40093	0.23991	8	73792362	73878909	135
FYTTD1_4	45	45	45	4.21429	1.96811e-06	4.33047	5.38353	7.30407e-08	1.3111e-06	14	FYTTD1	9	2	1758	ENST00000424384	ENSG00000122068	0	14	0	9	0.31673	0.0794739	3	197750389	197782380	14	59	FYTTD1	9	2	1758	ENST00000424384	ENSG00000122068	1	59	0.0169492	9	1.38175	0.213163	3	197750389	197782380	59
ACER3_13	16	16	16	4.2	6.99798e-07	4.31579	3.20749	0.001339	0.0120649	5	ACER3	14	5	1292	ENST00000531461	ENSG00000078124	1	5	0.2	10	0.153917	0.0837321	11	76860935	77020827	5	21	ACER3	14	3	1292	ENST00000531461	ENSG00000078124	2	21	0.0952381	10	0.669197	0.232405	11	76860935	77020827	21
ARHGAP25_4	208	208	208	4.2	9.09738e-06	4.31579	11.5648	0	0	65	ARHGAP25	17	4	2096	ENST00000497259	ENSG00000163219	0	65	0	7	1.2334	0.282751	2	68807230	68826773	65	273	ARHGAP25	17	6	2096	ENST00000497259	ENSG00000163219	0	273	0	7	5.36252	1	2	68807230	68826773	273
CDK4_5	16	16	16	4.2	6.99798e-07	4.31579	3.20749	0.001339	0.0120649	5	CDK4	15	10	694	ENST00000552388	ENSG00000135446	1	5	0.2	4	0.286544	0.00252947	12	57750933	57752322	5	21	CDK4	15	6	694	ENST00000552388	ENSG00000135446	3	21	0.142857	4	1.24583	0.00970019	12	57750933	57752322	21
CTB-96E2.3_1	16	16	16	4.2	6.99798e-07	4.31579	3.20749	0.001339	0.0120649	5	CTB-96E2.3	1	1	1050	ENST00000591482	ENSG00000258924	1	5	0.2	6	0.189392	1	17	28357646	28381697	5	21	CTB-96E2.3	1	1	1050	ENST00000591482	ENSG00000258924	3	21	0.142857	6	0.823432	1	17	28357646	28381697	21
GPATCH4_8	16	16	16	4.2	6.99798e-07	4.31579	3.20749	0.001339	0.0120649	5	GPATCH4	16	7	934	ENST00000415314	ENSG00000160818	2	5	0.4	7	0.212914	0.00618438	1	156595444	156601490	5	21	GPATCH4	16	6	934	ENST00000415314	ENSG00000160818	8	21	0.380952	7	0.925699	0.0245914	1	156595444	156601490	21
LPIN1_15	32	32	32	4.2	1.3996e-06	4.31579	4.53607	5.73115e-06	8.14762e-05	10	LPIN1	19	4	5690	ENST00000396097	ENSG00000134324	0	10	0	22	0.0698985	0.0287605	2	11724333	11827405	10	42	LPIN1	19	5	5690	ENST00000396097	ENSG00000134324	0	42	0	22	0.303903	0.118278	2	11724333	11827405	42
MAPK12_11	32	32	32	4.2	1.3996e-06	4.31579	4.53607	5.73115e-06	8.14762e-05	10	MAPK12	11	8	2101	ENST00000482969	ENSG00000188130	1	10	0.1	8	0.189302	0.0146064	22	50253787	50261231	10	42	MAPK12	11	5	2101	ENST00000482969	ENSG00000188130	2	42	0.047619	8	0.82304	0.0829908	22	50253787	50261231	42
S100A13_5	16	16	16	4.2	6.99798e-07	4.31579	3.20749	0.001339	0.0120649	5	S100A13	7	3	892	ENST00000368699	ENSG00000189171	1	5	0.2	5	0.222939	0.256353	1	153618803	153634092	5	21	S100A13	7	0	892	ENST00000368699	ENSG00000189171	0	21	0	5	0.969286	0.807511	1	153618803	153634092	21
YPEL3_1	16	16	16	4.2	6.99798e-07	4.31579	3.20749	0.001339	0.0120649	5	YPEL3	12	5	669	ENST00000570099	ENSG00000090238	1	5	0.2	3	0.297252	0.0258816	16	30092313	30094880	5	21	YPEL3	12	5	669	ENST00000570099	ENSG00000090238	3	21	0.142857	3	1.29238	0.134632	16	30092313	30094880	21
ANAPC5_7	930	930	930	4.19588	4.06762e-05	4.31155	24.4484	0	0	291	ANAPC5	22	7	2147	ENST00000441917	ENSG00000089053	0	291	0	16	5.39065	0.123767	12	121308356	121347883	291	1221	ANAPC5	22	9	2147	ENST00000441917	ENSG00000089053	0	1221	0	16	23.4143	0.578367	12	121308356	121347883	1221
NDUFS1_9	220	220	220	4.18841	9.62252e-06	4.30388	11.8858	0	0	69	NDUFS1	10	2	2171	ENST00000457011	ENSG00000023228	0	69	0	15	1.26407	0.1051	2	206123944	206159425	69	289	NDUFS1	10	2	2171	ENST00000457011	ENSG00000023228	0	289	0	15	5.48069	0.57282	2	206123944	206159425	289
MMAB_6	35	35	35	4.18182	1.53088e-06	4.29711	4.73896	2.14819e-06	3.22756e-05	11	MMAB	10	2	1089	ENST00000544051	ENSG00000139428	5	11	0.454545	9	0.40174	0.0241935	12	109556750	109573514	11	46	MMAB	10	6	1089	ENST00000544051	ENSG00000139428	11	46	0.23913	9	1.73911	0.106997	12	109556750	109573514	46
HNRNPF_4	569	569	569	4.17877	2.4888e-05	4.29397	19.1043	0	0	179	HNRNPF	7	5	2676	ENST00000544000	ENSG00000169813	5	179	0.027933	4	2.6604	0.0248679	10	43385616	43397346	179	748	HNRNPF	7	4	2676	ENST00000544000	ENSG00000169813	5	748	0.00668449	4	11.5083	0.104827	10	43385616	43397346	748
ABI1_2	251	251	251	4.17722	1.09787e-05	4.29238	12.6874	0	0	79	ABI1	13	2	3503	ENST00000376138	ENSG00000136754	4	79	0.0506329	10	0.896948	0.10778	10	26746592	26861030	79	330	ABI1	13	1	3503	ENST00000376138	ENSG00000136754	11	330	0.0333333	10	3.87857	0.377808	10	26746592	26861030	330
ARHGAP17_14	19	19	19	4.16667	8.31083e-07	4.28154	3.48853	0.000485686	0.00485554	6	ARHGAP17	19	9	978	ENST00000575656	ENSG00000140750	3	6	0.5	6	0.244002	0.0134618	16	24948981	24959981	6	25	ARHGAP17	19	9	978	ENST00000575656	ENSG00000140750	9	25	0.36	6	1.05244	0.058317	16	24948981	24959981	25
CD79B_3	19	19	19	4.16667	8.31083e-07	4.28154	3.48853	0.000485686	0.00485554	6	CD79B	5	1	1159	ENST00000559358	ENSG00000007312	0	6	0	4	0.205896	0.162295	17	63928767	63930514	6	25	CD79B	5	1	1159	ENST00000559358	ENSG00000007312	0	25	0	4	0.888084	0.966042	17	63928767	63930514	25
GYG1_10	19	19	19	4.16667	8.31083e-07	4.28154	3.48853	0.000485686	0.00485554	6	GYG1	14	7	1831	ENST00000627418	ENSG00000163754	1	6	0.166667	6	0.13033	0.0058928	3	148991407	149027668	6	25	GYG1	14	6	1831	ENST00000627418	ENSG00000163754	1	25	0.04	6	0.562146	0.0203514	3	148991407	149027668	25
LRMP_19	19	19	19	4.16667	8.31083e-07	4.28154	3.48853	0.000485686	0.00485554	6	LRMP	20	5	846	ENST00000554272	ENSG00000118308	0	6	0	12	0.282073	0.0484817	12	25052944	25089677	6	25	LRMP	20	7	846	ENST00000554272	ENSG00000118308	2	25	0.08	12	1.21665	0.145374	12	25052944	25089677	25
TERT_7	19	19	19	4.16667	8.31083e-07	4.28154	3.48853	0.000485686	0.00485554	6	TERT	7	1	2422	ENST00000484238	ENSG00000164362	0	6	0	11	0.0985275	0.0802722	5	1253146	1283010	6	25	TERT	7	1	2422	ENST00000484238	ENSG00000164362	0	25	0	11	0.424975	0.54571	5	1253146	1283010	25
BROX_5	174	174	174	4.16364	7.61103e-06	4.27842	10.5551	0	0	55	BROX	9	3	3670	ENST00000537020	ENSG00000162819	3	55	0.0545455	12	0.596042	0.0648519	1	222713320	222735196	55	229	BROX	9	4	3670	ENST00000537020	ENSG00000162819	3	229	0.0131004	12	2.56902	0.234789	1	222713320	222735196	229
JMJD1C_3	218	218	218	4.15942	9.53577e-06	4.27409	11.8117	0	0	69	JMJD1C	11	4	1305	ENST00000467356	ENSG00000171988	0	69	0	3	2.1029	0.367149	10	63167220	63176555	69	287	JMJD1C	11	5	1305	ENST00000467356	ENSG00000171988	0	287	0	3	9.05459	1	10	63167220	63176555	287
ATG4D_11	41	41	41	4.15385	1.79345e-06	4.26836	5.12072	3.04371e-07	5.084e-06	13	ATG4D	12	7	931	ENST00000589753	ENSG00000130734	2	13	0.153846	5	0.555359	0.0501194	19	10545009	10553418	13	54	ATG4D	12	8	931	ENST00000589753	ENSG00000130734	2	54	0.037037	5	2.38804	0.271094	19	10545009	10553418	54
ZFAND1_24	41	41	41	4.15385	1.79345e-06	4.26836	5.12072	3.04371e-07	5.084e-06	13	ZFAND1	25	6	1778	ENST00000523096	ENSG00000104231	1	13	0.0769231	8	0.290798	0.0479471	8	81701721	81721300	13	54	ZFAND1	25	4	1778	ENST00000523096	ENSG00000104231	3	54	0.0555556	8	1.25043	0.0822401	8	81701721	81721300	54
AMZ2_5	22	22	22	4.14286	9.62368e-07	4.25707	3.7486	0.000177827	0.00194259	7	AMZ2	19	6	783	ENST00000584836	ENSG00000196704	1	7	0.142857	5	0.355563	0.049475	17	68250282	68255817	7	29	AMZ2	19	7	783	ENST00000584836	ENSG00000196704	7	29	0.241379	5	1.52487	0.122685	17	68250282	68255817	29
CBWD5_12	44	44	44	4.14286	1.92474e-06	4.25707	5.30132	1.1497e-07	2.01874e-06	14	CBWD5	33	6	1583	ENST00000480229	ENSG00000147996	2	14	0.142857	15	0.351745	0.113444	9	65675905	65733859	14	58	CBWD5	33	9	1583	ENST00000480229	ENSG00000147996	5	58	0.0862069	15	1.5085	0.371076	9	65675905	65733859	58
MTERF4_22	22	22	22	4.14286	9.62368e-07	4.25707	3.7486	0.000177827	0.00194259	7	MTERF4	22	4	4524	ENST00000614476	ENSG00000122085	0	7	0	7	0.0615397	0.0128575	2	241087098	241102295	7	29	MTERF4	22	6	4524	ENST00000614476	ENSG00000122085	0	29	0	7	0.26392	0.0509398	2	241087098	241102295	29
OSGEPL1_2	22	22	22	4.14286	9.62368e-07	4.25707	3.7486	0.000177827	0.00194259	7	OSGEPL1	8	3	1388	ENST00000524043	ENSG00000128694	0	7	0	6	0.200581	0.125085	2	189750533	189761663	7	29	OSGEPL1	8	6	1388	ENST00000524043	ENSG00000128694	3	29	0.103448	6	0.860213	0.368075	2	189750533	189761663	29
PLA2G6_2	44	44	44	4.14286	1.92474e-06	4.25707	5.30132	1.1497e-07	2.01874e-06	14	PLA2G6	28	6	3271	ENST00000332509	ENSG00000184381	2	14	0.142857	17	0.170227	0.141617	22	38111494	38181802	14	58	PLA2G6	28	3	3271	ENST00000332509	ENSG00000184381	3	58	0.0517241	17	0.730037	1	22	38111494	38181802	58
PQLC2_5	22	22	22	4.14286	9.62368e-07	4.25707	3.7486	0.000177827	0.00194259	7	PQLC2	6	5	1548	ENST00000400548	ENSG00000040487	1	7	0.142857	8	0.179849	0.0122005	1	19312340	19329300	7	29	PQLC2	6	5	1548	ENST00000400548	ENSG00000040487	1	29	0.0344828	8	0.771302	0.0733505	1	19312340	19329300	29
SAFB_5	22	22	22	4.14286	9.62368e-07	4.25707	3.7486	0.000177827	0.00194259	7	SAFB	14	7	995	ENST00000586934	ENSG00000160633	4	7	0.571429	9	0.279805	0.0082538	19	5623120	5653242	7	29	SAFB	14	5	995	ENST00000586934	ENSG00000160633	9	29	0.310345	9	1.19998	0.0420312	19	5623120	5653242	29
ALMS1_2	25	25	25	4.125	1.09365e-06	4.23872	3.99178	6.55798e-05	0.000780523	8	ALMS1	8	3	5194	ENST00000423048	ENSG00000116127	0	8	0	9	0.0612588	0.0428588	2	73451696	73573580	8	33	ALMS1	8	2	5194	ENST00000423048	ENSG00000116127	1	33	0.030303	9	0.261583	0.406623	2	73451696	73573580	33
IFT122_3	25	25	25	4.125	1.09365e-06	4.23872	3.99178	6.55798e-05	0.000780523	8	IFT122	32	4	4007	ENST00000440957	ENSG00000163913	0	8	0	28	0.0794056	0.0148042	3	129440035	129520507	8	33	IFT122	32	4	4007	ENST00000440957	ENSG00000163913	0	33	0	28	0.339072	0.0888564	3	129440035	129520507	33
NEDD4L_19	50	50	50	4.125	2.18731e-06	4.23872	5.64523	1.64962e-08	3.18645e-07	16	NEDD4L	37	4	3647	ENST00000400345	ENSG00000049759	0	16	0	31	0.174488	0.0912531	18	58044377	58396705	16	66	NEDD4L	37	3	3647	ENST00000400345	ENSG00000049759	0	66	0	31	0.745085	1	18	58044377	58396705	66
ZCCHC11_1	240	240	240	4.11688	1.04993e-05	4.23038	12.3621	0	0	77	ZCCHC11	21	8	5743	ENST00000257177	ENSG00000134744	4	77	0.0519481	30	0.533252	0.251737	1	52423274	52552982	77	317	ZCCHC11	21	8	5743	ENST00000257177	ENSG00000134744	8	317	0.0252366	30	2.27257	1	1	52423274	52552982	317
C9orf64_3	28	28	28	4.11111	1.22494e-06	4.22445	4.22099	2.43236e-05	0.000312485	9	C9orf64	3	2	2067	ENST00000314700	ENSG00000165118	1	9	0.111111	5	0.173174	0.0135851	9	83938313	83956986	9	37	C9orf64	3	2	2067	ENST00000314700	ENSG00000165118	0	37	0	5	0.736985	0.0471234	9	83938313	83956986	37
TXNDC15_3	28	28	28	4.11111	1.22494e-06	4.22445	4.22099	2.43236e-05	0.000312485	9	TXNDC15	10	4	2893	ENST00000507024	ENSG00000113621	1	9	0.111111	5	0.12373	0.0356193	5	134874396	134901511	9	37	TXNDC15	10	3	2893	ENST00000507024	ENSG00000113621	0	37	0	5	0.526564	0.106124	5	134874396	134901511	37
PPIL1_2	323	323	323	4.10577	1.41307e-05	4.21896	14.3317	0	0	104	PPIL1	2	2	1347	ENST00000483552	ENSG00000137168	1	104	0.00961538	3	3.07076	0.0875837	6	36854826	36858635	104	427	PPIL1	2	1	1347	ENST00000483552	ENSG00000137168	0	427	0	3	13.0514	0.301402	6	36854826	36858635	427
PPT2_9	31	31	31	4.1	1.35622e-06	4.21303	4.43838	9.06373e-06	0.000124954	10	PPT2	12	2	1945	ENST00000375137	ENSG00000221988	1	10	0.1	9	0.204485	0.0576791	6	32154094	32163678	10	41	PPT2	12	1	1945	ENST00000375137	ENSG00000221988	4	41	0.097561	9	0.867884	0.259141	6	32154094	32163678	41
PRR5_11	31	31	31	4.1	1.35622e-06	4.21303	4.43838	9.06373e-06	0.000124954	10	PRR5	18	6	1430	ENST00000432916	ENSG00000186654	1	10	0.1	7	0.278128	0.075045	22	44702485	44737662	10	41	PRR5	18	3	1430	ENST00000432916	ENSG00000186654	3	41	0.0731707	7	1.18044	0.480757	22	44702485	44737662	41
TMEM167A_6	155	155	155	4.1	6.78111e-06	4.21303	9.92455	0	0	50	TMEM167A	6	4	719	ENST00000511118	ENSG00000174695	0	50	0	2	2.7658	0.183044	5	83056534	83061975	50	205	TMEM167A	6	3	719	ENST00000511118	ENSG00000174695	0	205	0	2	11.7388	0.556299	5	83056534	83061975	205
TMBIM1_6	65	65	65	4.09524	2.84373e-06	4.20814	6.42504	1.31838e-10	3.1445e-09	21	TMBIM1	23	3	2422	ENST00000396809	ENSG00000135926	0	21	0	12	0.344846	0.0181606	2	218274200	218285934	21	86	TMBIM1	23	2	2422	ENST00000396809	ENSG00000135926	0	86	0	12	1.46191	0.0813421	2	218274200	218285934	86
NDUFA5_4	814	814	814	4.09506	3.56123e-05	4.20795	22.7369	0	0	263	NDUFA5	12	6	1360	ENST00000378795	ENSG00000128609	0	263	0	4	7.69125	0.311542	7	123541095	123557455	263	1077	NDUFA5	12	7	1360	ENST00000378795	ENSG00000128609	0	1077	0	4	32.6043	1	7	123541095	123557455	1077
GLT8D1_17	102	102	102	4.09091	4.46252e-06	4.20369	8.04647	8.88178e-16	3.11561e-14	33	GLT8D1	17	3	1826	ENST00000478968	ENSG00000016864	0	33	0	11	0.718776	0.105824	3	52694488	52705791	33	135	GLT8D1	17	8	1826	ENST00000478968	ENSG00000016864	3	135	0.0222222	11	3.0439	0.431818	3	52694488	52705791	135
RAP1B_17	68	68	68	4.09091	2.97502e-06	4.20369	6.56991	5.03464e-11	1.24455e-09	22	RAP1B	33	13	13438	ENST00000250559	ENSG00000127314	19	22	0.863636	8	0.0651131	0.00148891	12	68610838	68671901	22	90	RAP1B	33	13	13438	ENST00000250559	ENSG00000127314	66	90	0.733333	8	0.275744	0.00330277	12	68610838	68671901	90
PDLIM7_11	108	108	108	4.08571	4.72509e-06	4.19835	8.27713	0	0	35	PDLIM7	16	14	1904	ENST00000486828	ENSG00000196923	2	35	0.0571429	13	0.731108	0.0125955	5	177483397	177497601	35	143	PDLIM7	16	11	1904	ENST00000486828	ENSG00000196923	5	143	0.034965	13	3.09219	0.0791838	5	177483397	177497601	143
RMDN1_7	37	37	37	4.08333	1.61879e-06	4.19591	4.84401	1.27244e-06	1.9715e-05	12	RMDN1	19	6	950	ENST00000523911	ENSG00000176623	1	12	0.0833333	10	0.502386	0.0702187	8	86472352	86514338	12	49	RMDN1	19	8	950	ENST00000523911	ENSG00000176623	7	49	0.142857	10	2.12359	0.186525	8	86472352	86514338	49
SNRNP27_3	225	225	225	4.08219	9.84404e-06	4.19473	11.9445	0	0	73	SNRNP27	5	2	1802	ENST00000244227	ENSG00000124380	4	73	0.0547945	6	1.6112	0.120275	2	69893559	69905217	73	298	SNRNP27	5	2	1802	ENST00000244227	ENSG00000124380	12	298	0.0402685	6	6.80862	0.463249	2	69893559	69905217	298
PNPLA8_1	114	114	114	4.08108	4.98766e-06	4.19359	8.50154	0	0	37	PNPLA8	12	4	3462	ENST00000436062	ENSG00000135241	1	37	0.027027	10	0.425065	0.216856	7	108471660	108526318	37	151	PNPLA8	12	4	3462	ENST00000436062	ENSG00000135241	5	151	0.0331126	10	1.79576	0.507404	7	108471660	108526318	151
HNRNPC_32	77	77	77	4.08	3.36887e-06	4.19248	6.98653	2.81775e-12	7.70598e-11	25	HNRNPC	33	7	1252	ENST00000556897	ENSG00000092199	0	25	0	8	0.794175	0.0032233	14	21210965	21262677	25	102	HNRNPC	33	11	1252	ENST00000556897	ENSG00000092199	0	102	0	8	3.35423	0.0124967	14	21210965	21262677	102
HSD17B4_3	77	77	77	4.08	3.36887e-06	4.19248	6.98653	2.81775e-12	7.70598e-11	25	HSD17B4	27	6	2494	ENST00000515320	ENSG00000133835	1	25	0.04	23	0.398679	0.0117959	5	119452496	119542252	25	102	HSD17B4	27	8	2494	ENST00000515320	ENSG00000133835	1	102	0.00980392	23	1.68384	0.0411898	5	119452496	119542252	102
PLEKHM1_17	52	52	52	4.05882	2.27522e-06	4.17072	5.73393	9.81283e-09	1.94207e-07	17	PLEKHM1	17	3	2628	ENST00000580404	ENSG00000225190	0	17	0	5	0.257279	0.0499198	17	45435902	45446273	17	69	PLEKHM1	17	4	2628	ENST00000580404	ENSG00000225190	0	69	0	5	1.08099	0.356144	17	45435902	45446273	69
NAIP_5	165	165	165	4.05556	7.21951e-06	4.16736	10.2119	0	0	54	NAIP	10	1	5347	ENST00000503719	ENSG00000249437	0	54	0	14	0.401665	0.208418	5	70968482	71024373	54	219	NAIP	10	1	5347	ENST00000503719	ENSG00000249437	0	219	0	14	1.68629	0.877991	5	70968482	71024373	219
NCAM1_18	55	55	55	4.05556	2.4065e-06	4.16736	5.89582	3.72816e-09	7.72463e-08	18	NCAM1	30	5	6045	ENST00000615285	ENSG00000149294	0	18	0	21	0.118429	0.0163573	11	112961246	113278411	18	73	NCAM1	30	4	6045	ENST00000615285	ENSG00000149294	0	73	0	21	0.497192	0.0741981	11	112961246	113278411	73
HPCAL1_6	113	113	113	4.05405	4.94429e-06	4.16582	8.45011	0	0	37	HPCAL1	8	6	1535	ENST00000622018	ENSG00000115756	2	37	0.0540541	5	0.95868	0.0126443	2	10330162	10427616	37	150	HPCAL1	8	6	1535	ENST00000622018	ENSG00000115756	2	150	0.0133333	5	4.02328	0.081132	2	10330162	10427616	150
PTGR2_6	61	61	61	4.05	2.66907e-06	4.16165	6.20696	5.4021e-10	1.21625e-08	20	PTGR2	7	3	2559	ENST00000267568	ENSG00000140043	3	20	0.15	10	0.310842	0.20921	14	73851946	73885459	20	81	PTGR2	7	4	2559	ENST00000267568	ENSG00000140043	5	81	0.0617284	10	1.3032	0.804936	14	73851946	73885459	81
MERTK_6	73	73	73	4.04167	3.19421e-06	4.15309	6.78657	1.14833e-11	2.97858e-10	24	MERTK	7	2	3189	ENST00000409780	ENSG00000153208	1	24	0.0416667	18	0.299321	0.12428	2	111898628	112029367	24	97	MERTK	7	1	3189	ENST00000409780	ENSG00000153208	0	97	0	18	1.25232	0.632956	2	111898628	112029367	97
ACTN4_5	27	27	27	4	1.18156e-06	4.11028	4.11652	3.84642e-05	0.000477187	9	ACTN4	11	7	3180	ENST00000440400	ENSG00000130402	2	9	0.222222	7	0.112563	0.00126577	19	38724156	38731583	9	36	ACTN4	11	5	3180	ENST00000440400	ENSG00000130402	5	36	0.138889	7	0.466093	0.00610573	19	38724156	38731583	36
ARHGAP22_4	15	15	15	4	6.56425e-07	4.11028	3.06827	0.00215303	0.0183867	5	ARHGAP22	15	3	2340	ENST00000417247	ENSG00000128805	1	5	0.2	8	0.0849835	0.254274	10	48446036	48493649	5	20	ARHGAP22	15	2	2340	ENST00000417247	ENSG00000128805	1	20	0.05	8	0.351894	1	10	48446036	48493649	20
ARID4B_6	12	12	12	4	5.2514e-07	4.11028	2.74434	0.00606321	0.0453537	4	ARID4B	13	4	1660	ENST00000444620	ENSG00000054267	0	4	0	5	0.0958368	0.0299575	1	235177786	235213916	4	16	ARID4B	13	2	1660	ENST00000444620	ENSG00000054267	3	16	0.1875	5	0.396834	0.0831822	1	235177786	235213916	16
BCL2L13_5	33	33	33	4	1.44413e-06	4.11028	4.55098	5.33966e-06	7.61044e-05	11	BCL2L13	17	6	4905	ENST00000337612	ENSG00000099968	1	11	0.0909091	5	0.0891937	0.00772139	22	17638583	17730855	11	44	BCL2L13	17	6	4905	ENST00000337612	ENSG00000099968	3	44	0.0681818	5	0.369327	0.0326275	22	17638583	17730855	44
C9orf78_8	15	15	15	4	6.56425e-07	4.11028	3.06827	0.00215303	0.0183867	5	C9orf78	8	5	1792	ENST00000615599	ENSG00000136819	0	5	0	10	0.110972	0.00304645	9	129827296	129835281	5	20	C9orf78	8	4	1792	ENST00000615599	ENSG00000136819	1	20	0.05	10	0.459504	0.0100823	9	129827296	129835281	20
CCND3_15	30	30	30	4	1.31285e-06	4.11028	4.33919	1.43009e-05	0.00019073	10	CCND3	22	10	1843	ENST00000415497	ENSG00000112576	0	10	0	4	0.215802	0.00113018	6	41934955	42048894	10	40	CCND3	22	7	1843	ENST00000415497	ENSG00000112576	0	40	0	4	0.893577	0.00552599	6	41934955	42048894	40
CCNL1_3	57	57	57	4	2.49441e-06	4.11028	5.98116	2.21551e-09	4.69441e-08	19	CCNL1	26	7	2362	ENST00000475298	ENSG00000163660	1	19	0.0526316	13	0.319929	0.07905	3	157147795	157160155	19	76	CCNL1	26	6	2362	ENST00000475298	ENSG00000163660	0	76	0	13	1.32474	0.247063	3	157147795	157160155	76
COL4A3BP_5	12	12	12	4	5.2514e-07	4.11028	2.74434	0.00606321	0.0453537	4	COL4A3BP	6	4	886	ENST00000357457	ENSG00000113163	2	4	0.5	8	0.179559	0.046631	5	75368485	75400221	4	16	COL4A3BP	6	4	886	ENST00000357457	ENSG00000113163	6	16	0.375	8	0.743505	0.155564	5	75368485	75400221	16
CXCR4_1	84	84	84	4	3.67598e-06	4.11028	7.26086	3.84581e-13	1.1227e-11	28	CXCR4	3	2	1895	ENST00000409817	ENSG00000121966	6	28	0.214286	1	0.587664	0.00908694	2	136114348	136116243	28	112	CXCR4	3	3	1895	ENST00000409817	ENSG00000121966	17	112	0.151786	1	2.43336	0.034327	2	136114348	136116243	112
EXD3_2	15	15	15	4	6.56425e-07	4.11028	3.06827	0.00215303	0.0183867	5	EXD3	12	2	962	ENST00000479452	ENSG00000187609	0	5	0	8	0.206717	0.0409853	9	137366144	137423155	5	20	EXD3	12	3	962	ENST00000479452	ENSG00000187609	0	20	0	8	0.855958	0.192703	9	137366144	137423155	20
HAX1_11	12	12	12	4	5.2514e-07	4.11028	2.74434	0.00606321	0.0453537	4	HAX1	11	9	842	ENST00000447768	ENSG00000143575	0	4	0	7	0.188942	0.00174259	1	154272619	154275663	4	16	HAX1	11	8	842	ENST00000447768	ENSG00000143575	0	16	0	7	0.782358	0.00611485	1	154272619	154275663	16
HNRNPK_1	15	15	15	4	6.56425e-07	4.11028	3.06827	0.00215303	0.0183867	5	HNRNPK	11	5	868	ENST00000493362	ENSG00000165119	2	5	0.4	2	0.229103	0.000884675	9	83969197	83970786	5	20	HNRNPK	11	7	868	ENST00000493362	ENSG00000165119	10	20	0.5	2	0.948654	0.00369374	9	83969197	83970786	20
HSD17B12_15	15	15	15	4	6.56425e-07	4.11028	3.06827	0.00215303	0.0183867	5	HSD17B12	15	3	4292	ENST00000525736	ENSG00000149084	4	5	0.8	2	0.046333	0.00117958	11	43852046	43856617	5	20	HSD17B12	15	3	4292	ENST00000525736	ENSG00000149084	9	20	0.45	2	0.191853	0.00324139	11	43852046	43856617	20
IFT80_27	132	132	132	4	5.77654e-06	4.11028	9.10198	0	0	44	IFT80	27	3	4044	ENST00000483465	ENSG00000068885	0	44	0	19	0.432735	0.337055	3	160256991	160383656	44	176	IFT80	27	4	4044	ENST00000483465	ENSG00000068885	0	176	0	19	1.79184	1	3	160256991	160383656	176
LPCAT4_9	15	15	15	4	6.56425e-07	4.11028	3.06827	0.00215303	0.0183867	5	LPCAT4	9	6	672	ENST00000567507	ENSG00000176454	1	5	0.2	5	0.295925	0.0403606	15	34359095	34362655	5	20	LPCAT4	9	4	672	ENST00000567507	ENSG00000176454	6	20	0.3	5	1.22534	0.243918	15	34359095	34362655	20
MAPKAPK5-AS1_3	27	27	27	4	1.18156e-06	4.11028	4.11652	3.84642e-05	0.000477187	9	MAPKAPK5-AS1	7	4	602	ENST00000442119	ENSG00000234608	2	9	0.222222	3	0.594602	0.0950997	12	111839769	111841906	9	36	MAPKAPK5-AS1	7	4	602	ENST00000442119	ENSG00000234608	3	36	0.0833333	3	2.46209	0.386846	12	111839769	111841906	36
MON2_2	48	48	48	4	2.10056e-06	4.11028	5.48869	4.04925e-08	7.46277e-07	16	MON2	13	3	2640	ENST00000551307	ENSG00000061987	1	16	0.0625	9	0.241044	0.171998	12	62559909	62593081	16	64	MON2	13	3	2640	ENST00000551307	ENSG00000061987	0	64	0	9	0.998099	0.952603	12	62559909	62593081	64
MROH8_6	12	12	12	4	5.2514e-07	4.11028	2.74434	0.00606321	0.0453537	4	MROH8	8	2	2088	ENST00000400440	ENSG00000101353	0	4	0	13	0.0761921	0.201654	20	37128820	37179571	4	16	MROH8	8	2	2088	ENST00000400440	ENSG00000101353	0	16	0	13	0.315491	1	20	37128820	37179571	16
NDUFB3_4	57	57	57	4	2.49441e-06	4.11028	5.98116	2.21551e-09	4.69441e-08	19	NDUFB3	4	3	503	ENST00000433898	ENSG00000119013	1	19	0.0526316	4	1.50233	0.030898	2	201072007	201085744	19	76	NDUFB3	4	3	503	ENST00000433898	ENSG00000119013	2	76	0.0263158	4	6.22076	0.0858356	2	201072007	201085744	76
NEK11_9	21	21	21	4	9.18994e-07	4.11028	3.63043	0.000282954	0.00296382	7	NEK11	17	1	2914	ENST00000383366	ENSG00000114670	0	7	0	18	0.0955408	0.413478	3	131026882	131350459	7	28	NEK11	17	1	2914	ENST00000383366	ENSG00000114670	0	28	0	18	0.395609	1	3	131026882	131350459	28
NEK6_9	60	60	60	4	2.6257e-06	4.11028	6.13654	8.43363e-10	1.86102e-08	20	NEK6	15	8	2582	ENST00000539416	ENSG00000119408	1	20	0.05	10	0.308073	0.0293409	9	124292419	124352438	20	80	NEK6	15	8	2582	ENST00000539416	ENSG00000119408	3	80	0.0375	10	1.27565	0.158607	9	124292419	124352438	80
PARPBP_1	21	21	21	4	9.18994e-07	4.11028	3.63043	0.000282954	0.00296382	7	PARPBP	12	7	2319	ENST00000457614	ENSG00000185480	1	7	0.142857	8	0.120054	0.0442216	12	102123987	102197361	7	28	PARPBP	12	7	2319	ENST00000457614	ENSG00000185480	4	28	0.142857	8	0.497113	0.114439	12	102123987	102197361	28
PLRG1_5	33	33	33	4	1.44413e-06	4.11028	4.55098	5.33966e-06	7.61044e-05	11	PLRG1	13	5	570	ENST00000512773	ENSG00000171566	1	11	0.0909091	2	0.767535	0.0438073	4	154536431	154537542	11	44	PLRG1	13	7	570	ENST00000512773	ENSG00000171566	1	44	0.0227273	2	3.17816	0.167502	4	154536431	154537542	44
PTCD2_7	21	21	21	4	9.18994e-07	4.11028	3.63043	0.000282954	0.00296382	7	PTCD2	12	4	2195	ENST00000308077	ENSG00000049883	0	7	0	11	0.126836	0.0703328	5	72320372	72360225	7	28	PTCD2	12	4	2195	ENST00000308077	ENSG00000049883	2	28	0.0714286	11	0.525196	0.200639	5	72320372	72360225	28
SH3YL1_11	12	12	12	4	5.2514e-07	4.11028	2.74434	0.00606321	0.0453537	4	SH3YL1	27	7	672	ENST00000488044	ENSG00000035115	0	4	0	7	0.23674	0.183442	2	231136	264866	4	16	SH3YL1	27	3	672	ENST00000488044	ENSG00000035115	0	16	0	7	0.980276	0.505737	2	231136	264866	16
SIN3A_9	15	15	15	4	6.56425e-07	4.11028	3.06827	0.00215303	0.0183867	5	SIN3A	15	9	4078	ENST00000567289	ENSG00000169375	4	5	0.8	3	0.0487644	0.00324856	15	75419209	75451664	5	20	SIN3A	15	7	4078	ENST00000567289	ENSG00000169375	19	20	0.95	3	0.20192	0.0120815	15	75419209	75451664	20
SPRTN_6	15	15	15	4	6.56425e-07	4.11028	3.06827	0.00215303	0.0183867	5	SPRTN	6	3	1667	ENST00000008440	ENSG00000010072	2	5	0.4	3	0.119293	0.0296351	1	231338255	231352521	5	20	SPRTN	6	3	1667	ENST00000008440	ENSG00000010072	1	20	0.05	3	0.49396	0.0875951	1	231338255	231352521	20
SRD5A3_2	21	21	21	4	9.18994e-07	4.11028	3.63043	0.000282954	0.00296382	7	SRD5A3	3	3	715	ENST00000514398	ENSG00000128039	2	7	0.285714	4	0.389379	0.0422027	4	55358999	55369975	7	28	SRD5A3	3	3	715	ENST00000514398	ENSG00000128039	11	28	0.392857	4	1.61231	0.135475	4	55358999	55369975	28
SRGAP2-AS1_1_1	15	15	15	4	6.56425e-07	4.11028	3.06827	0.00215303	0.0183867	5	SRGAP2-AS1_1	2	2	2504	ENST00000437515	ENSG00000230806	4	5	0.8	4	0.0794175	0.203674	1	121360155	121397905	5	20	SRGAP2-AS1_1	2	1	2504	ENST00000437515	ENSG00000230806	11	20	0.55	4	0.328846	1	1	121360155	121397905	20
SUMF2_9	42	42	42	4	1.83799e-06	4.11028	5.1342	2.83348e-07	4.76781e-06	14	SUMF2	19	13	1683	ENST00000436782	ENSG00000129103	1	14	0.0714286	6	0.330845	0.00680603	7	56064276	56080665	14	56	SUMF2	19	9	1683	ENST00000436782	ENSG00000129103	2	56	0.0357143	6	1.36994	0.0247116	7	56064276	56080665	56
TANC1_3	12	12	12	4	5.2514e-07	4.11028	2.74434	0.00606321	0.0453537	4	TANC1	6	3	4168	ENST00000454300	ENSG00000115183	1	4	0.25	13	0.0381692	0.0263563	2	158968633	159232655	4	16	TANC1	6	3	4168	ENST00000454300	ENSG00000115183	1	16	0.0625	13	0.158048	0.187422	2	158968633	159232655	16
TMEM154_1	24	24	24	4	1.05028e-06	4.11028	3.88109	0.00010399	0.00118919	8	TMEM154	4	3	486	ENST00000613578	ENSG00000170006	0	8	0	6	0.654687	0.164732	4	152639772	152652928	8	32	TMEM154	4	1	486	ENST00000613578	ENSG00000170006	0	32	0	6	2.71089	0.488824	4	152639772	152652928	32
WWC1_11	24	24	24	4	1.05028e-06	4.11028	3.88109	0.00010399	0.00118919	8	WWC1	16	1	2077	ENST00000524038	ENSG00000113645	0	8	0	10	0.153191	0.154155	5	168430158	168469759	8	32	WWC1	16	1	2077	ENST00000524038	ENSG00000113645	0	32	0	10	0.634324	1	5	168430158	168469759	32
ZNF43_3	15	15	15	4	6.56425e-07	4.11028	3.06827	0.00215303	0.0183867	5	ZNF43	11	2	2881	ENST00000354959	ENSG00000198521	1	5	0.2	4	0.0690251	0.0660122	19	21807325	21836208	5	20	ZNF43	11	2	2881	ENST00000354959	ENSG00000198521	3	20	0.15	4	0.285814	0.233582	19	21807325	21836208	20
ZNF468_2	36	36	36	4	1.57542e-06	4.11028	4.75334	2.00079e-06	3.01553e-05	12	ZNF468	7	3	4407	ENST00000595646	ENSG00000204604	2	12	0.166667	4	0.108298	0.0519682	19	52838007	52857619	12	48	ZNF468	7	3	4407	ENST00000595646	ENSG00000204604	6	48	0.125	4	0.448431	0.164891	19	52838007	52857619	48
ZNF589_1	54	54	54	4	2.36313e-06	4.11028	5.82164	5.82745e-09	1.17989e-07	18	ZNF589	7	3	3658	ENST00000457782	ENSG00000164048	1	18	0.0555556	6	0.195708	0.12186	3	48241154	48270990	18	72	ZNF589	7	2	3658	ENST00000457782	ENSG00000164048	2	72	0.0277778	6	0.810375	1	3	48241154	48270990	72
ZNF786_2	24	24	24	4	1.05028e-06	4.11028	3.88109	0.00010399	0.00118919	8	ZNF786	3	2	2792	ENST00000451334	ENSG00000197362	0	8	0	4	0.113961	0.0848965	7	149069949	149090739	8	32	ZNF786	3	1	2792	ENST00000451334	ENSG00000197362	0	32	0	4	0.471881	0.514685	7	149069949	149090739	32
PTER_2	214	214	214	3.97222	9.36577e-06	4.08173	11.5686	0	0	72	PTER	5	4	3212	ENST00000423462	ENSG00000165983	4	72	0.0555556	4	0.891533	0.106363	10	16436942	16513745	72	286	PTER	5	4	3212	ENST00000423462	ENSG00000165983	3	286	0.0104895	4	3.66596	0.40666	10	16436942	16513745	286
INPP4B_10	101	101	101	3.97059	4.42031e-06	4.08005	7.94674	1.77636e-15	6.11596e-14	34	INPP4B	23	2	2265	ENST00000511838	ENSG00000109452	0	34	0	18	0.597023	0.237567	4	142082052	142305944	34	135	INPP4B	23	1	2265	ENST00000511838	ENSG00000109452	0	135	0	18	2.45394	0.638775	4	142082052	142305944	135
PSMB5_4	86	86	86	3.96552	3.76389e-06	4.07484	7.33052	2.2915e-13	6.8101e-12	29	PSMB5	6	6	900	ENST00000425762	ENSG00000100804	1	29	0.0344828	3	1.28155	0.0181522	14	23025901	23035230	29	115	PSMB5	6	6	900	ENST00000425762	ENSG00000100804	4	115	0.0347826	3	5.26081	0.0720455	14	23025901	23035230	115
PHC1_13	59	59	59	3.95	2.58232e-06	4.0589	6.06558	1.3148e-09	2.84368e-08	20	PHC1	14	1	5033	ENST00000433083	ENSG00000111752	0	20	0	14	0.158046	0.230479	12	8914730	8941467	20	79	PHC1	14	3	5033	ENST00000433083	ENSG00000111752	2	79	0.0253165	14	0.646246	1	12	8914730	8941467	79
PRR14L_3	115	115	115	3.94872	5.03336e-06	4.05758	8.46758	0	0	39	PRR14L	7	5	3308	ENST00000432485	ENSG00000183530	0	39	0	5	0.468899	0.1244	22	31681349	31703718	39	154	PRR14L	7	3	3308	ENST00000432485	ENSG00000183530	0	154	0	5	1.91669	0.54251	22	31681349	31703718	154
ZFAS1_4	115	115	115	3.94872	5.03336e-06	4.05758	8.46758	0	0	39	ZFAS1	10	9	1008	ENST00000371743	ENSG00000177410	3	39	0.0769231	5	1.53881	0.0364373	20	49278177	49289260	39	154	ZFAS1	10	7	1008	ENST00000371743	ENSG00000177410	10	154	0.0649351	5	6.2901	0.0947122	20	49278177	49289260	154
AMD1_8	56	56	56	3.94737	2.45104e-06	4.05619	5.90834	3.45575e-09	7.17395e-08	19	AMD1	9	6	3182	ENST00000610605	ENSG00000123505	2	19	0.105263	9	0.237484	0.00682694	6	110814620	110895708	19	75	AMD1	9	4	3182	ENST00000610605	ENSG00000123505	2	75	0.0266667	9	0.970417	0.0186413	6	110814620	110895708	75
SSBP2_7	56	56	56	3.94737	2.45104e-06	4.05619	5.90834	3.45575e-09	7.17395e-08	19	SSBP2	21	5	1790	ENST00000514493	ENSG00000145687	0	19	0	16	0.422164	0.129665	5	81419917	81751250	19	75	SSBP2	21	4	1790	ENST00000514493	ENSG00000145687	0	75	0	16	1.72507	0.511836	5	81419917	81751250	75
DCK_2	109	109	109	3.94595	4.77079e-06	4.05473	8.24223	2.22045e-16	8.09408e-15	37	DCK	6	3	2614	ENST00000504952	ENSG00000156136	1	37	0.027027	8	0.562959	0.0199708	4	70993637	71030914	37	146	DCK	6	2	2614	ENST00000504952	ENSG00000156136	7	146	0.0479452	8	2.29956	0.0470378	4	70993637	71030914	146
TNIP1_11	268	268	268	3.94505	1.17301e-05	4.05382	12.9233	0	0	91	TNIP1	21	6	2726	ENST00000610535	ENSG00000145901	0	91	0	17	1.32769	0.0952763	5	151029946	151081084	91	359	TNIP1	21	4	2726	ENST00000610535	ENSG00000145901	0	359	0	17	5.42208	0.572958	5	151029946	151081084	359
RXFP1_3	47	47	47	3.9375	2.05718e-06	4.04605	5.40927	6.32821e-08	1.14592e-06	16	RXFP1	11	4	3930	ENST00000423548	ENSG00000171509	2	16	0.125	18	0.161923	0.0556645	4	158521713	158653367	16	63	RXFP1	11	5	3930	ENST00000423548	ENSG00000171509	4	63	0.0634921	18	0.660002	0.159558	4	158521713	158653367	63
ACBD5_1	217	217	217	3.93243	9.49821e-06	4.04084	11.6192	0	0	74	ACBD5	8	3	3848	ENST00000375905	ENSG00000107897	0	74	0	13	0.764851	0.357406	10	27195216	27242130	74	291	ACBD5	8	4	3848	ENST00000375905	ENSG00000107897	2	291	0.00687285	13	3.11355	1	10	27195216	27242130	291
DMXL1_12	41	41	41	3.92857	1.79461e-06	4.03688	5.04924	4.43582e-07	7.28556e-06	14	DMXL1	15	3	1835	ENST00000503802	ENSG00000172869	2	14	0.142857	13	0.30344	0.394734	5	119071204	119133691	14	55	DMXL1	15	2	1835	ENST00000503802	ENSG00000172869	1	55	0.0181818	13	1.23403	1	5	119071204	119133691	55
OSBPL8_10	1424	1424	1424	3.92402	6.23309e-05	4.03221	29.7487	0	0	487	OSBPL8	18	5	7047	ENST00000393249	ENSG00000091039	0	487	0	26	2.74856	0.731387	12	76351796	76559535	487	1911	OSBPL8	18	2	7047	ENST00000393249	ENSG00000091039	0	1911	0	26	11.1649	1	12	76351796	76559535	1911
TEX30_4	38	38	38	3.92308	1.66333e-06	4.03123	4.85923	1.17844e-06	1.82946e-05	13	TEX30	7	4	1106	ENST00000376027	ENSG00000151287	5	13	0.384615	5	0.467486	0.0246286	13	102765989	102770834	13	51	TEX30	7	4	1106	ENST00000376027	ENSG00000151287	11	51	0.215686	5	1.89851	0.0630524	13	102765989	102770834	51
CCNG1_4	61	61	61	3.90476	2.67024e-06	4.01241	6.14908	7.79347e-10	1.72393e-08	21	CCNG1	13	7	759	ENST00000509425	ENSG00000113328	1	21	0.047619	2	1.10042	0.0282308	5	163443795	163444965	21	82	CCNG1	13	5	759	ENST00000509425	ENSG00000113328	4	82	0.0487805	2	4.44805	0.087411	5	163443795	163444965	82
GTPBP10_11	90	90	90	3.90323	3.93971e-06	4.01083	7.4683	8.12683e-14	2.49798e-12	31	GTPBP10	12	2	6913	ENST00000380058	ENSG00000105793	0	31	0	9	0.178351	0.136889	7	90346706	90391013	31	121	GTPBP10	12	1	6913	ENST00000380058	ENSG00000105793	0	121	0	9	0.720637	0.252177	7	90346706	90391013	121
UBR2_3	209	209	209	3.90278	9.1489e-06	4.01037	11.3805	0	0	72	UBR2	3	2	7857	ENST00000372899	ENSG00000024048	2	72	0.0277778	47	0.364465	0.0592593	6	42564061	42693504	72	281	UBR2	3	2	7857	ENST00000372899	ENSG00000024048	6	281	0.0213523	47	1.47247	0.234167	6	42564061	42693504	281
KIF15_6	29	29	29	3.9	1.26948e-06	4.00752	4.23843	2.25088e-05	0.000290486	10	KIF15	7	2	691	ENST00000422209	ENSG00000163808	2	10	0.2	7	0.575575	0.0892642	3	44843122	44873376	10	39	KIF15	7	2	691	ENST00000422209	ENSG00000163808	6	39	0.153846	7	2.32372	0.305002	3	44843122	44873376	39
SNU13_3	165	165	165	3.89474	7.223e-06	4.00211	10.1064	0	0	57	SNU13	8	4	1670	ENST00000401959	ENSG00000100138	1	57	0.0175439	4	1.3575	0.0172495	22	41673966	41688881	57	222	SNU13	8	3	1670	ENST00000401959	ENSG00000100138	6	222	0.027027	4	5.47311	0.0664892	22	41673966	41688881	222
APOOL_3	26	26	26	3.88889	1.13819e-06	3.9961	4.01021	6.06642e-05	0.00072496	9	APOOL	3	2	1279	ENST00000373173	ENSG00000155008	1	9	0.111111	9	0.279867	0.154258	X	85003825	85088063	9	35	APOOL	3	1	1279	ENST00000373173	ENSG00000155008	1	35	0.0285714	9	1.12667	0.297417	X	85003825	85088063	35
MAPK8_13	52	52	52	3.88889	2.27638e-06	3.9961	5.6713	1.41719e-08	2.76401e-07	18	MAPK8	16	5	5638	ENST00000374182	ENSG00000107643	0	18	0	11	0.126978	0.070627	10	48401642	48439360	18	70	MAPK8	16	6	5638	ENST00000374182	ENSG00000107643	0	70	0	11	0.511176	0.185202	10	48401642	48439360	70
RNF121_6	101	101	101	3.88571	4.42148e-06	3.99284	7.90221	2.66454e-15	9.06398e-14	35	RNF121	14	5	2625	ENST00000361756	ENSG00000137522	1	35	0.0285714	9	0.530297	0.212754	11	71928700	71997595	35	136	RNF121	14	5	2625	ENST00000361756	ENSG00000137522	1	136	0.00735294	9	2.13308	0.616673	11	71928700	71997595	136
GRB10_1	49	49	49	3.88235	2.1451e-06	3.98938	5.50284	3.73729e-08	6.92913e-07	17	GRB10	23	11	4760	ENST00000402578	ENSG00000106070	1	17	0.0588235	16	0.142044	0.0113384	7	50590067	50727118	17	66	GRB10	23	11	4760	ENST00000402578	ENSG00000106070	2	66	0.030303	16	0.570866	0.07983	7	50590067	50727118	66
ARHGAP19_6	184	184	184	3.875	8.05524e-06	3.98183	10.6581	0	0	64	ARHGAP19	7	1	4553	ENST00000487035	ENSG00000213390	0	64	0	7	0.559065	0.0843863	10	97222179	97256515	64	248	ARHGAP19	7	1	4553	ENST00000487035	ENSG00000213390	0	248	0	7	2.2426	0.320309	10	97222179	97256515	248
ASCC1_12	23	23	23	3.875	1.00691e-06	3.98183	3.76821	0.000164422	0.00180206	8	ASCC1	19	7	527	ENST00000525286	ENSG00000138303	5	8	0.625	4	0.603753	0.0535051	10	72128081	72196989	8	31	ASCC1	19	7	527	ENST00000525286	ENSG00000138303	16	31	0.516129	4	2.42186	0.15021	10	72128081	72196989	31
CHPT1_10	23	23	23	3.875	1.00691e-06	3.98183	3.76821	0.000164422	0.00180206	8	CHPT1	10	3	2001	ENST00000549872	ENSG00000111666	0	8	0	8	0.15901	0.0189725	12	101697671	101727039	8	31	CHPT1	10	3	2001	ENST00000549872	ENSG00000111666	0	31	0	8	0.637841	0.0821245	12	101697671	101727039	31
DCAF13_6	23	23	23	3.875	1.00691e-06	3.98183	3.76821	0.000164422	0.00180206	8	DCAF13	9	1	779	ENST00000521999	ENSG00000164934	0	8	0	7	0.408444	0.0204456	8	103415384	103440210	8	31	DCAF13	9	2	779	ENST00000521999	ENSG00000164934	5	31	0.16129	7	1.63841	0.0481402	8	103415384	103440210	31
EXOG_12	23	23	23	3.875	1.00691e-06	3.98183	3.76821	0.000164422	0.00180206	8	EXOG	17	8	1317	ENST00000422077	ENSG00000157036	2	8	0.25	5	0.241593	0.124704	3	38496344	38524699	8	31	EXOG	17	5	1317	ENST00000422077	ENSG00000157036	5	31	0.16129	5	0.969111	0.408193	3	38496344	38524699	31
RBBP8_15	375	375	375	3.8626	1.64176e-05	3.96908	15.2027	0	0	131	RBBP8	16	5	3293	ENST00000399722	ENSG00000101773	9	131	0.0687023	19	1.58219	0.206637	18	22933825	23026488	131	506	RBBP8	16	7	3293	ENST00000399722	ENSG00000101773	21	506	0.041502	19	6.32639	0.701711	18	22933825	23026488	506
ITGAV_4	143	143	143	3.86	6.26063e-06	3.96642	9.3863	0	0	50	ITGAV	8	1	6903	ENST00000374907	ENSG00000138448	1	50	0.02	28	0.28808	0.191428	2	186590079	186680897	50	193	ITGAV	8	0	6903	ENST00000374907	ENSG00000138448	0	193	0	28	1.15111	0.905764	2	186590079	186680897	193
C11orf30_10	20	20	20	3.85714	8.75621e-07	3.96348	3.50958	0.000448814	0.00450984	7	C11orf30	18	8	934	ENST00000533988	ENSG00000158636	4	7	0.571429	4	0.298079	0.259626	11	76445021	76453931	7	27	C11orf30	18	4	934	ENST00000533988	ENSG00000158636	21	27	0.777778	4	1.19018	0.842389	11	76445021	76453931	27
C15orf57_6	20	20	20	3.85714	8.75621e-07	3.96348	3.50958	0.000448814	0.00450984	7	C15orf57	15	5	1075	ENST00000558871	ENSG00000128891	1	7	0.142857	3	0.258982	0.0133304	15	40556620	40565042	7	27	C15orf57	15	3	1075	ENST00000558871	ENSG00000128891	3	27	0.111111	3	1.03408	0.0421565	15	40556620	40565042	27
C7orf43_1	60	60	60	3.85714	2.62686e-06	3.96348	6.07878	1.21103e-09	2.62647e-08	21	C7orf43	11	4	2005	ENST00000457641	ENSG00000146826	1	21	0.047619	10	0.416567	0.081463	7	100154419	100158020	21	81	C7orf43	11	1	2005	ENST00000457641	ENSG00000146826	0	81	0	10	1.66329	0.458583	7	100154419	100158020	81
DDX5_20	60	60	60	3.85714	2.62686e-06	3.96348	6.07878	1.21103e-09	2.62647e-08	21	DDX5	35	10	2021	ENST00000578804	ENSG00000108654	0	21	0	13	0.413269	0.00635649	17	64499913	64505956	21	81	DDX5	35	13	2021	ENST00000578804	ENSG00000108654	1	81	0.0123457	13	1.65012	0.0201818	17	64499913	64505956	81
LINC00969_21	20	20	20	3.85714	8.75621e-07	3.96348	3.50958	0.000448814	0.00450984	7	LINC00969	142	5	4208	ENST00000445430	ENSG00000242086	6	7	0.857143	14	0.0661611	0.0695081	3	195658076	195686140	7	27	LINC00969	142	5	4208	ENST00000445430	ENSG00000242086	16	27	0.592593	14	0.264171	0.268103	3	195658076	195686140	27
MAGED1_10	20	20	20	3.85714	8.75621e-07	3.96348	3.50958	0.000448814	0.00450984	7	MAGED1	10	3	2806	ENST00000375722	ENSG00000179222	0	7	0	13	0.099218	0.0285511	X	51893532	51902354	7	27	MAGED1	10	3	2806	ENST00000375722	ENSG00000179222	0	27	0	13	0.396163	0.227865	X	51893532	51902354	27
MRPL55_31	20	20	20	3.85714	8.75621e-07	3.96348	3.50958	0.000448814	0.00450984	7	MRPL55	34	16	544	ENST00000457264	ENSG00000162910	2	7	0.285714	5	0.511775	0.0471602	1	228107666	228109300	7	27	MRPL55	34	13	544	ENST00000457264	ENSG00000162910	8	27	0.296296	5	2.04344	0.174181	1	228107666	228109300	27
PCED1A_3	20	20	20	3.85714	8.75621e-07	3.96348	3.50958	0.000448814	0.00450984	7	PCED1A	6	2	1706	ENST00000356872	ENSG00000132635	0	7	0	8	0.163192	0.0298627	20	2835313	2841190	7	27	PCED1A	6	2	1706	ENST00000356872	ENSG00000132635	0	27	0	8	0.651602	0.175309	20	2835313	2841190	27
ST3GAL6_1	120	120	120	3.85714	5.25372e-06	3.96348	8.5967	0	0	42	ST3GAL6	28	4	1886	ENST00000483910	ENSG00000064225	0	42	0	10	0.885703	0.388195	3	98732254	98794362	42	162	ST3GAL6	28	6	1886	ENST00000483910	ENSG00000064225	0	162	0	10	3.53648	1	3	98732254	98794362	162
ALG13_3	117	117	117	3.85366	5.12244e-06	3.9599	8.48652	0	0	41	ALG13	35	5	1098	ENST00000492038	ENSG00000101901	0	41	0	5	1.48512	0.4024	X	111681193	111688642	41	158	ALG13	35	8	1098	ENST00000492038	ENSG00000101901	0	158	0	5	5.92451	0.757532	X	111681193	111688642	158
AHCTF1_7	114	114	114	3.85	4.99115e-06	3.95614	8.3749	0	0	40	AHCTF1	7	4	7041	ENST00000470300	ENSG00000153207	1	40	0.025	26	0.225947	0.0340304	1	246839097	246899480	40	154	AHCTF1	7	4	7041	ENST00000470300	ENSG00000153207	4	154	0.025974	26	0.9005	0.10833	1	246839097	246899480	154
PARG_6	37	37	37	3.84615	1.61996e-06	3.95219	4.76993	1.84291e-06	2.79976e-05	13	PARG	7	4	1487	ENST00000610922	ENSG00000227345	0	13	0	8	0.347706	0.165545	10	49819144	49941998	13	50	PARG	7	3	1487	ENST00000610922	ENSG00000227345	0	50	0	8	1.38438	0.342723	10	49819144	49941998	50
SPOCK1_4	54	54	54	3.84211	2.36429e-06	3.94803	5.76084	8.36939e-09	1.67458e-07	19	SPOCK1	10	2	4488	ENST00000282223	ENSG00000152377	0	19	0	9	0.168376	0.284939	5	136975299	137267055	19	73	SPOCK1	10	2	4488	ENST00000282223	ENSG00000152377	0	73	0	9	0.66968	1	5	136975299	137267055	73
LSM6_7	590	590	590	3.83654	2.58326e-05	3.94231	19.0349	0	0	208	LSM6	7	2	768	ENST00000296581	ENSG00000164167	0	208	0	4	10.7717	0.310746	4	146175684	146190044	208	798	LSM6	7	3	768	ENST00000296581	ENSG00000164167	2	798	0.00250627	4	42.7798	1	4	146175684	146190044	798
ANAPC5_8	17	17	17	3.83333	7.44336e-07	3.93901	3.23034	0.00123642	0.0112475	6	ANAPC5	22	7	1715	ENST00000539079	ENSG00000089053	1	6	0.166667	12	0.139145	0.00319471	12	121308356	121337393	6	23	ANAPC5	22	9	1715	ENST00000539079	ENSG00000089053	2	23	0.0869565	12	0.552155	0.013639	12	121308356	121337393	23
BRPF3_9	17	17	17	3.83333	7.44336e-07	3.93901	3.23034	0.00123642	0.0112475	6	BRPF3	12	4	5380	ENST00000441123	ENSG00000096070	0	6	0	9	0.0443557	0.00673597	6	36200405	36232790	6	23	BRPF3	12	5	5380	ENST00000441123	ENSG00000096070	1	23	0.0434783	9	0.176012	0.0398657	6	36200405	36232790	23
CLTB_4	17	17	17	3.83333	7.44336e-07	3.93901	3.23034	0.00123642	0.0112475	6	CLTB	7	5	1215	ENST00000310418	ENSG00000175416	2	6	0.333333	6	0.196406	0.00184887	5	176392454	176416569	6	23	CLTB	7	4	1215	ENST00000310418	ENSG00000175416	7	23	0.304348	6	0.77938	0.00907048	5	176392454	176416569	23
LDLR_6	17	17	17	3.83333	7.44336e-07	3.93901	3.23034	0.00123642	0.0112475	6	LDLR	14	5	2768	ENST00000535915	ENSG00000130164	0	6	0	17	0.0862115	0.00661443	19	11089462	11131538	6	23	LDLR	14	7	2768	ENST00000535915	ENSG00000130164	3	23	0.130435	17	0.342105	0.0301267	19	11089462	11131538	23
MRPS6_3	102	102	102	3.83333	4.46601e-06	3.93901	7.9127	2.66454e-15	9.06398e-14	36	MRPS6	5	3	909	ENST00000488492	ENSG00000243927	5	36	0.138889	5	1.57514	0.0469556	21	34073223	34143034	36	138	MRPS6	5	3	909	ENST00000488492	ENSG00000243927	3	138	0.0217391	5	6.25047	0.156886	21	34073223	34143034	138
NUB1_8	17	17	17	3.83333	7.44336e-07	3.93901	3.23034	0.00123642	0.0112475	6	NUB1	12	8	1752	ENST00000470316	ENSG00000013374	1	6	0.166667	9	0.136206	0.0099729	7	151345344	151361237	6	23	NUB1	12	7	1752	ENST00000470316	ENSG00000013374	2	23	0.0869565	9	0.540494	0.0339403	7	151345344	151361237	23
RAB17_9	17	17	17	3.83333	7.44336e-07	3.93901	3.23034	0.00123642	0.0112475	6	RAB17	11	2	1966	ENST00000264601	ENSG00000124839	0	6	0	6	0.12138	0.273906	2	237574321	237591093	6	23	RAB17	11	1	1966	ENST00000264601	ENSG00000124839	1	23	0.0434783	6	0.481661	1	2	237574321	237591093	23
RASGRP2_6	17	17	17	3.83333	7.44336e-07	3.93901	3.23034	0.00123642	0.0112475	6	RASGRP2	23	9	583	ENST00000377489	ENSG00000068831	0	6	0	5	0.40932	0.0276058	11	64740865	64745333	6	23	RASGRP2	23	8	583	ENST00000377489	ENSG00000068831	0	23	0	5	1.62426	0.150036	11	64740865	64745333	23
RCN1_4	17	17	17	3.83333	7.44336e-07	3.93901	3.23034	0.00123642	0.0112475	6	RCN1	11	2	2416	ENST00000533898	ENSG00000049449	1	6	0.166667	5	0.0987722	0.00436896	11	32096533	32105536	6	23	RCN1	11	2	2416	ENST00000533898	ENSG00000049449	1	23	0.0434783	5	0.391948	0.0130101	11	32096533	32105536	23
TMEM169_2	17	17	17	3.83333	7.44336e-07	3.93901	3.23034	0.00123642	0.0112475	6	TMEM169	6	0	3342	ENST00000295658	ENSG00000163449	0	6	0	3	0.0714044	0.238917	2	216081894	216102783	6	23	TMEM169	6	1	3342	ENST00000295658	ENSG00000163449	0	23	0	3	0.283347	1	2	216081894	216102783	23
USP43_4	17	17	17	3.83333	7.44336e-07	3.93901	3.23034	0.00123642	0.0112475	6	USP43	6	1	4169	ENST00000285199	ENSG00000154914	0	6	0	15	0.05724	0.335812	17	9645536	9729691	6	23	USP43	6	0	4169	ENST00000285199	ENSG00000154914	0	23	0	15	0.22714	1	17	9645536	9729691	23
HNRNPA1_11	3442	3442	3442	3.82827	0.000150709	3.93381	45.9519	0	0	1217	HNRNPA1	14	11	1539	ENST00000547276	ENSG00000135486	10	1217	0.00821693	9	31.4508	0.0746835	12	54280779	54285251	1217	4659	HNRNPA1	14	11	1539	ENST00000547276	ENSG00000135486	12	4659	0.00257566	9	124.638	0.296429	12	54280779	54285251	4659
ST13_8	79	79	79	3.82143	3.45911e-06	3.92678	6.95787	3.45457e-12	9.38088e-11	28	ST13	8	3	549	ENST00000411695	ENSG00000100380	0	28	0	8	2.02846	0.0455761	22	40832651	40854598	28	107	ST13	8	3	549	ENST00000411695	ENSG00000100380	0	107	0	8	8.02433	0.213345	22	40832651	40854598	107
LYRM1_2	31	31	31	3.81818	1.35739e-06	3.92344	4.35757	1.31514e-05	0.000176091	11	LYRM1	11	3	1659	ENST00000396052	ENSG00000102897	0	11	0	6	0.26371	0.0983881	16	20901103	20925006	11	42	LYRM1	11	4	1659	ENST00000396052	ENSG00000102897	1	42	0.0238095	6	1.04232	0.256124	16	20901103	20925006	42
PPP1R12C_6	76	76	76	3.81481	3.32782e-06	3.91998	6.82131	9.02123e-12	2.36334e-10	27	PPP1R12C	8	5	1262	ENST00000591938	ENSG00000125503	1	27	0.037037	9	0.850912	0.0325822	19	55090913	55094796	27	103	PPP1R12C	8	5	1262	ENST00000591938	ENSG00000125503	0	103	0	9	3.36028	0.190308	19	55090913	55094796	103
BRI3_1	45	45	45	3.8125	1.97044e-06	3.91761	5.24803	1.53736e-07	2.66376e-06	16	BRI3	7	6	667	ENST00000456357	ENSG00000164713	5	16	0.3125	3	0.954057	0.00768404	7	98252378	98291524	16	61	BRI3	7	5	667	ENST00000456357	ENSG00000164713	2	61	0.0327869	3	3.76532	0.0360093	7	98252378	98291524	61
EXT2_1	284	284	284	3.81188	1.24357e-05	3.91697	13.1835	0	0	101	EXT2	11	4	3424	ENST00000343631	ENSG00000151348	0	101	0	14	1.17319	0.0817902	11	44096222	44245425	101	385	EXT2	11	3	3424	ENST00000343631	ENSG00000151348	0	385	0	14	4.6294	0.366165	11	44096222	44245425	385
TMEM206_3	281	281	281	3.81	1.23044e-05	3.91504	13.112	0	0	100	TMEM206	5	4	2119	ENST00000535273	ENSG00000065600	2	100	0.02	9	1.87694	0.29796	1	212364475	212414901	100	381	TMEM206	5	2	2119	ENST00000535273	ENSG00000065600	0	381	0	9	7.40272	1	1	212364475	212414901	381
POLA1_5	413	413	413	3.80952	1.80844e-05	3.91455	15.8956	0	0	147	POLA1	6	2	5440	ENST00000379059	ENSG00000101868	0	147	0	37	1.07473	0.0963869	X	24693946	24996986	147	560	POLA1	6	2	5440	ENST00000379059	ENSG00000101868	0	560	0	37	4.23825	0.411015	X	24693946	24996986	560
AL513523.2_1	143	143	143	3.80392	6.26179e-06	3.90879	9.34965	0	0	51	AL513523.2	1	0	1186	ENST00000623024	ENSG00000279767	0	51	0	4	1.71027	1	1	153772370	153774079	51	194	AL513523.2	1	0	1186	ENST00000623024	ENSG00000279767	0	194	0	4	6.73464	1	1	153772370	153774079	194
CAPRIN1_13	1640	1640	1640	3.80342	7.18137e-05	3.90827	31.6625	0	0	585	CAPRIN1	18	4	2774	ENST00000533657	ENSG00000135387	0	585	0	7	8.38745	0.137207	11	34090025	34101151	585	2225	CAPRIN1	18	5	2774	ENST00000533657	ENSG00000135387	0	2225	0	7	33.0233	0.551463	11	34090025	34101151	2225
CENPO_8	14	14	14	3.8	6.13051e-07	3.90476	2.92462	0.00344877	0.0277493	5	CENPO	9	7	1579	ENST00000491031	ENSG00000138092	3	5	0.6	5	0.125941	0.0141059	2	24793399	24816571	5	19	CENPO	9	8	1579	ENST00000491031	ENSG00000138092	11	19	0.578947	5	0.495415	0.0805716	2	24793399	24816571	19
LRRC34_4	28	28	28	3.8	1.2261e-06	3.90476	4.13604	3.53352e-05	0.000440008	10	LRRC34	11	3	1781	ENST00000522830	ENSG00000171757	1	10	0.1	11	0.223314	0.260062	3	169793472	169812932	10	38	LRRC34	11	4	1781	ENST00000522830	ENSG00000171757	5	38	0.131579	11	0.87845	0.794464	3	169793472	169812932	38
N4BP2L2_5	14	14	14	3.8	6.13051e-07	3.90476	2.92462	0.00344877	0.0277493	5	N4BP2L2	15	7	1273	ENST00000512755	ENSG00000244754	2	5	0.4	2	0.156215	0.0311955	13	32526874	32536383	5	19	N4BP2L2	15	6	1273	ENST00000512755	ENSG00000244754	7	19	0.368421	2	0.614501	0.0807625	13	32526874	32536383	19
NBPF11_6	14	14	14	3.8	6.13051e-07	3.90476	2.92462	0.00344877	0.0277493	5	NBPF11	6	1	5152	ENST00000614506	ENSG00000263956	0	5	0	23	0.0385989	0.0498309	1	148102150	148151988	5	19	NBPF11	6	2	5152	ENST00000614506	ENSG00000263956	1	19	0.0526316	23	0.151836	0.219404	1	148102150	148151988	19
PCDHB12_1	14	14	14	3.8	6.13051e-07	3.90476	2.92462	0.00344877	0.0277493	5	PCDHB12	3	0	3853	ENST00000239450	ENSG00000120328	3	5	0.6	1	0.0516121	0.15921	5	141208718	141212571	5	19	PCDHB12	3	0	3853	ENST00000239450	ENSG00000120328	9	19	0.473684	1	0.203026	1	5	141208718	141212571	19
PCGF2_3	14	14	14	3.8	6.13051e-07	3.90476	2.92462	0.00344877	0.0277493	5	PCGF2	7	1	1534	ENST00000616129	ENSG00000277258	0	5	0	11	0.129636	0.055924	17	38735043	38748378	5	19	PCGF2	7	0	1534	ENST00000616129	ENSG00000277258	0	19	0	11	0.509948	0.442441	17	38735043	38748378	19
PRDX2_5	14	14	14	3.8	6.13051e-07	3.90476	2.92462	0.00344877	0.0277493	5	PRDX2	6	4	784	ENST00000334482	ENSG00000167815	2	5	0.4	5	0.25365	0.00162863	19	12796819	12801787	5	19	PRDX2	6	3	784	ENST00000334482	ENSG00000167815	5	19	0.263158	5	0.997781	0.00678571	19	12796819	12801787	19
RFT1_2	14	14	14	3.8	6.13051e-07	3.90476	2.92462	0.00344877	0.0277493	5	RFT1	4	4	924	ENST00000471158	ENSG00000163933	4	5	0.8	5	0.215218	0.0107154	3	53103572	53120021	5	19	RFT1	4	4	924	ENST00000471158	ENSG00000163933	12	19	0.631579	5	0.846602	0.0386357	3	53103572	53120021	19
SLC22A18AS_1	28	28	28	3.8	1.2261e-06	3.90476	4.13604	3.53352e-05	0.000440008	10	SLC22A18AS	3	1	664	ENST00000526203	ENSG00000254827	0	10	0	2	0.59898	0.328749	11	2888094	2889430	10	38	SLC22A18AS	3	1	664	ENST00000526203	ENSG00000254827	0	38	0	2	2.3562	1	11	2888094	2889430	38
SUB1_13	14	14	14	3.8	6.13051e-07	3.90476	2.92462	0.00344877	0.0277493	5	SUB1	13	11	509	ENST00000504016	ENSG00000113387	1	5	0.2	3	0.39069	0.00336419	5	32588536	32601342	5	19	SUB1	13	10	509	ENST00000504016	ENSG00000113387	3	19	0.157895	3	1.53686	0.0125996	5	32588536	32601342	19
TTLL5_4	28	28	28	3.8	1.2261e-06	3.90476	4.13604	3.53352e-05	0.000440008	10	TTLL5	22	8	2624	ENST00000554510	ENSG00000119685	0	10	0	16	0.151571	0.0369499	14	75745487	75886937	10	38	TTLL5	22	9	2624	ENST00000554510	ENSG00000119685	0	38	0	16	0.596235	0.149708	14	75745487	75886937	38
ZNF419_18	28	28	28	3.8	1.2261e-06	3.90476	4.13604	3.53352e-05	0.000440008	10	ZNF419	18	2	2323	ENST00000424930	ENSG00000105136	0	10	0	5	0.171211	0.130698	19	57487721	57494648	10	38	ZNF419	18	1	2323	ENST00000424930	ENSG00000105136	1	38	0.0263158	5	0.673491	0.368649	19	57487721	57494648	38
HSPA4_4	179	179	179	3.79688	7.83838e-06	3.90155	10.4553	0	0	64	HSPA4	6	1	690	ENST00000514825	ENSG00000170606	0	64	0	3	3.68902	0.174576	5	133101595	133104477	64	243	HSPA4	6	1	690	ENST00000514825	ENSG00000170606	0	243	0	3	14.4996	0.507315	5	133101595	133104477	243
SEPT8_14	187	187	187	3.79104	8.18886e-06	3.89556	10.682	0	0	67	SEPT8	16	5	4270	ENST00000448933	ENSG00000164402	0	67	0	10	0.624061	0.123117	5	132756004	132777869	67	254	SEPT8	16	5	4270	ENST00000448933	ENSG00000164402	0	254	0	10	2.44908	0.68195	5	132756004	132777869	254
MELK_5	92	92	92	3.78788	4.02879e-06	3.89231	7.49074	6.83897e-14	2.11112e-12	33	MELK	14	4	2342	ENST00000536860	ENSG00000165304	0	33	0	17	0.560412	0.0700299	9	36572861	36677683	33	125	MELK	14	6	2342	ENST00000536860	ENSG00000165304	0	125	0	17	2.19746	0.249309	9	36572861	36677683	125
FAM49B_11	1034	1034	1034	3.78706	4.52802e-05	3.89147	25.1115	0	0	371	FAM49B	29	21	1902	ENST00000519110	ENSG00000153310	1	371	0.00269542	14	7.75789	0.153163	8	129841469	130016672	371	1405	FAM49B	29	21	1902	ENST00000519110	ENSG00000153310	2	1405	0.00142349	14	30.4133	0.388934	8	129841469	130016672	1405
LRRK1_2	25	25	25	3.77778	1.09482e-06	3.88193	3.90199	9.54059e-05	0.00109639	9	LRRK1	11	2	2790	ENST00000532145	ENSG00000154237	0	9	0	4	0.128298	0.0993782	15	101064415	101070103	9	34	LRRK1	11	2	2790	ENST00000532145	ENSG00000154237	0	34	0	4	0.501732	0.644702	15	101064415	101070103	34
TBCD_24	25	25	25	3.77778	1.09482e-06	3.88193	3.90199	9.54059e-05	0.00109639	9	TBCD	26	13	684	ENST00000576432	ENSG00000141556	1	9	0.111111	5	0.523319	0.0248233	17	82937215	82942704	9	34	TBCD	26	5	684	ENST00000576432	ENSG00000141556	0	34	0	5	2.04654	0.121968	17	82937215	82942704	34
WDR81_5	25	25	25	3.77778	1.09482e-06	3.88193	3.90199	9.54059e-05	0.00109639	9	WDR81	14	1	4432	ENST00000464528	ENSG00000167716	0	9	0	9	0.080765	0.0193116	17	1727573	1738584	9	34	WDR81	14	3	4432	ENST00000464528	ENSG00000167716	2	34	0.0588235	9	0.315847	0.122398	17	1727573	1738584	34
RNF14_1	36	36	36	3.76923	1.57658e-06	3.87314	4.6795	2.87571e-06	4.24836e-05	13	RNF14	16	4	582	ENST00000506938	ENSG00000013561	0	13	0	4	0.888384	0.116287	5	141969104	141978509	13	49	RNF14	16	4	582	ENST00000506938	ENSG00000013561	0	49	0	4	3.46634	0.334581	5	141969104	141978509	49
KIF20B_4	379	379	379	3.76642	1.65981e-05	3.87026	15.1804	0	0	137	KIF20B	4	1	4900	ENST00000478929	ENSG00000138182	0	137	0	20	1.112	0.291905	10	89723575	89774939	137	516	KIF20B	4	2	4900	ENST00000478929	ENSG00000138182	0	516	0	20	4.33562	0.97944	10	89723575	89774939	516
C11orf74_6	47	47	47	3.76471	2.05835e-06	3.86849	5.34509	9.03703e-08	1.60685e-06	17	C11orf74	11	3	863	ENST00000334307	ENSG00000166352	0	17	0	6	0.783463	0.41427	11	36594500	36659268	17	64	C11orf74	11	7	863	ENST00000334307	ENSG00000166352	5	64	0.078125	6	3.05328	0.830113	11	36594500	36659268	64
ZC3HAV1_3	58	58	58	3.7619	2.54011e-06	3.86562	5.93652	2.91127e-09	6.11179e-08	21	ZC3HAV1	4	3	1487	ENST00000460845	ENSG00000105939	0	21	0	6	0.56168	0.0730291	7	139060337	139079267	21	79	ZC3HAV1	4	3	1487	ENST00000460845	ENSG00000105939	0	79	0	6	2.18733	0.234433	7	139060337	139079267	79
FAM200B_19	80	80	80	3.75862	3.50365e-06	3.86224	6.97044	3.15969e-12	8.60038e-11	29	FAM200B	23	2	2962	ENST00000422728	ENSG00000237765	0	29	0	2	0.389398	0.100019	4	15681805	15689101	29	109	FAM200B	23	4	2962	ENST00000422728	ENSG00000237765	0	109	0	2	1.51509	0.33636	4	15681805	15689101	109
C19orf25_6	55	55	55	3.75	2.40883e-06	3.85338	5.77595	7.65212e-09	1.53675e-07	20	C19orf25	12	10	1265	ENST00000586564	ENSG00000119559	2	20	0.1	3	0.62881	0.0827372	19	1474167	1479181	20	75	C19orf25	12	9	1265	ENST00000586564	ENSG00000119559	0	75	0	3	2.441	0.439766	19	1474167	1479181	75
GABPB1_3	22	22	22	3.75	9.63532e-07	3.85338	3.65303	0.000259166	0.00272968	8	GABPB1	11	4	4816	ENST00000380877	ENSG00000104064	3	8	0.375	9	0.0660669	0.0128279	15	50275391	50355408	8	30	GABPB1	11	2	4816	ENST00000380877	ENSG00000104064	11	30	0.366667	9	0.256467	0.0295834	15	50275391	50355408	30
MRPL21_6	22	22	22	3.75	9.63532e-07	3.85338	3.65303	0.000259166	0.00272968	8	MRPL21	8	2	662	ENST00000450904	ENSG00000197345	0	8	0	7	0.480632	0.00706659	11	68891275	68903786	8	30	MRPL21	8	3	662	ENST00000450904	ENSG00000197345	0	30	0	7	1.86578	0.0260317	11	68891275	68903786	30
UBE2E3_5	33	33	33	3.75	1.4453e-06	3.85338	4.47403	7.67597e-06	0.000106672	12	UBE2E3	14	6	1556	ENST00000602710	ENSG00000170035	3	12	0.25	6	0.306727	0.0138219	2	180981123	181063441	12	45	UBE2E3	14	6	1556	ENST00000602710	ENSG00000170035	4	45	0.0888889	6	1.19069	0.0443407	2	180981123	181063441	45
ZBTB8OS_8	22	22	22	3.75	9.63532e-07	3.85338	3.65303	0.000259166	0.00272968	8	ZBTB8OS	15	12	817	ENST00000492007	ENSG00000176261	6	8	0.75	4	0.389447	0.0592123	1	32621310	32650549	8	30	ZBTB8OS	15	10	817	ENST00000492007	ENSG00000176261	13	30	0.433333	4	1.51181	0.200786	1	32621310	32650549	30
EDC4_2	368	368	368	3.74627	1.61175e-05	3.84955	14.9365	0	0	134	EDC4	14	5	3934	ENST00000573992	ENSG00000038358	0	134	0	24	1.35472	0.0626908	16	67877488	67884497	134	502	EDC4	14	6	3934	ENST00000573992	ENSG00000038358	0	502	0	24	5.25372	0.441287	16	67877488	67884497	502
DNAJA4_4	200	200	200	3.73973	8.7597e-06	3.84283	11.006	0	0	73	DNAJA4	12	8	2961	ENST00000343789	ENSG00000140403	0	73	0	8	0.980539	0.136208	15	78264561	78282196	73	273	DNAJA4	12	8	2961	ENST00000343789	ENSG00000140403	0	273	0	8	3.79596	0.827927	15	78264561	78282196	273
PARP8_20	260	260	260	3.73684	1.13877e-05	3.83986	12.5462	0	0	95	PARP8	23	7	3825	ENST00000505554	ENSG00000151883	6	95	0.0631579	26	0.987808	0.15375	5	50667556	50843374	95	355	PARP8	23	7	3825	ENST00000505554	ENSG00000151883	8	355	0.0225352	26	3.82115	0.319511	5	50667556	50843374	355
TIMM44_4	104	104	104	3.73684	4.55509e-06	3.83986	7.93487	2.22045e-15	7.5981e-14	38	TIMM44	11	6	1797	ENST00000595831	ENSG00000104980	2	38	0.0526316	13	0.841038	0.0264489	19	7926735	7943635	38	142	TIMM44	11	4	1797	ENST00000595831	ENSG00000104980	0	142	0	13	3.2534	0.123007	19	7926735	7943635	142
ASNS_2	41	41	41	3.73333	1.79578e-06	3.83626	4.98084	6.33092e-07	1.02093e-05	15	ASNS	17	7	1588	ENST00000455086	ENSG00000070669	1	15	0.0666667	11	0.375683	0.0080149	7	97852151	97872394	15	56	ASNS	17	9	1588	ENST00000455086	ENSG00000070669	1	56	0.0178571	11	1.45189	0.0228155	7	97852151	97872394	56
MRAS_10	82	82	82	3.73333	3.59156e-06	3.83626	7.04398	1.86828e-12	5.18308e-11	30	MRAS	11	5	4538	ENST00000289104	ENSG00000158186	2	30	0.0666667	6	0.262928	0.0546257	3	138347696	138405533	30	112	MRAS	11	5	4538	ENST00000289104	ENSG00000158186	7	112	0.0625	6	1.01613	0.246222	3	138347696	138405533	112
MTRF1L_4	41	41	41	3.73333	1.79578e-06	3.83626	4.98084	6.33092e-07	1.02093e-05	15	MTRF1L	11	3	3514	ENST00000485512	ENSG00000112031	0	15	0	6	0.169773	0.0460162	6	152987361	153002685	15	56	MTRF1L	11	3	3514	ENST00000485512	ENSG00000112031	0	56	0	6	0.656121	0.162276	6	152987361	153002685	56
PPP1R21_1	82	82	82	3.73333	3.59156e-06	3.83626	7.04398	1.86828e-12	5.18308e-11	30	PPP1R21	9	2	3208	ENST00000416913	ENSG00000162869	2	30	0.0666667	22	0.371935	0.0743868	2	48440768	48515385	30	112	PPP1R21	9	2	3208	ENST00000416913	ENSG00000162869	11	112	0.0982143	22	1.43741	0.2669	2	48440768	48515385	112
ZFYVE16_3	120	120	120	3.72727	5.25605e-06	3.83003	8.51741	0	0	44	ZFYVE16	13	3	6773	ENST00000338008	ENSG00000039319	2	44	0.0454545	18	0.258376	0.437445	5	80408012	80479350	44	164	ZFYVE16	13	3	6773	ENST00000338008	ENSG00000039319	5	164	0.0304878	18	0.99692	1	5	80408012	80479350	164
ZNF644_10	237	237	237	3.72414	1.03808e-05	3.82681	11.9672	0	0	87	ZNF644	12	6	2036	ENST00000347275	ENSG00000122482	1	87	0.0114943	4	1.6995	0.316934	1	90915303	91021457	87	324	ZNF644	12	6	2036	ENST00000347275	ENSG00000122482	1	324	0.00308642	4	6.55186	0.957305	1	90915303	91021457	324
ZNF550_8	49	49	49	3.72222	2.14626e-06	3.82484	5.44066	5.3083e-08	9.66791e-07	18	ZNF550	8	0	3376	ENST00000457177	ENSG00000251369	0	18	0	5	0.212056	0.580661	19	57541835	57559863	18	67	ZNF550	8	1	3376	ENST00000457177	ENSG00000251369	2	67	0.0298507	5	0.81709	1	19	57541835	57559863	67
ARHGEF7_19	525	525	525	3.72021	2.29958e-05	3.82277	17.8062	0	0	193	ARHGEF7	19	8	4921	ENST00000426073	ENSG00000102606	3	193	0.015544	20	1.55985	0.250767	13	111186853	111305737	193	718	ARHGEF7	19	7	4921	ENST00000426073	ENSG00000102606	8	718	0.0111421	20	6.00715	1	13	111186853	111305737	718
ARL16_9	19	19	19	3.71429	8.32247e-07	3.81668	3.3859	0.000709457	0.00684518	7	ARL16	15	9	751	ENST00000574938	ENSG00000214087	4	7	0.571429	3	0.370713	0.0264553	17	81681368	81683659	7	26	ARL16	15	7	751	ENST00000574938	ENSG00000214087	8	26	0.307692	3	1.42538	0.0863872	17	81681368	81683659	26
C15orf40_12	19	19	19	3.71429	8.32247e-07	3.81668	3.3859	0.000709457	0.00684518	7	C15orf40	12	6	1881	ENST00000505341	ENSG00000169609	1	7	0.142857	3	0.148009	0.0503323	15	83005297	83011594	7	26	C15orf40	12	5	1881	ENST00000505341	ENSG00000169609	1	26	0.0384615	3	0.569091	0.25786	15	83005297	83011594	26
REEP4_2	38	38	38	3.71429	1.66449e-06	3.81668	4.78838	1.68129e-06	2.56257e-05	14	REEP4	7	4	1476	ENST00000334530	ENSG00000168476	2	14	0.142857	7	0.377244	0.0058873	8	22138019	22141853	14	52	REEP4	7	4	1476	ENST00000334530	ENSG00000168476	5	52	0.0961538	7	1.45049	0.0275464	8	22138019	22141853	52
STAG1_6	19	19	19	3.71429	8.32247e-07	3.81668	3.3859	0.000709457	0.00684518	7	STAG1	10	3	5206	ENST00000483235	ENSG00000118007	1	7	0.142857	36	0.0534779	0.0101516	3	136337387	136752378	7	26	STAG1	10	2	5206	ENST00000483235	ENSG00000118007	2	26	0.0769231	36	0.205621	0.0301797	3	136337387	136752378	26
ZGRF1_12	38	38	38	3.71429	1.66449e-06	3.81668	4.78838	1.68129e-06	2.56257e-05	14	ZGRF1	12	3	2279	ENST00000506675	ENSG00000138658	0	14	0	10	0.244323	0.374895	4	112539428	112561538	14	52	ZGRF1	12	5	2279	ENST00000506675	ENSG00000138658	4	52	0.0769231	10	0.939413	1	4	112539428	112561538	52
ZNF613_8	38	38	38	3.71429	1.66449e-06	3.81668	4.78838	1.68129e-06	2.56257e-05	14	ZNF613	8	3	2100	ENST00000613007	ENSG00000176024	0	14	0	5	0.265148	0.569833	19	51879871	51945756	14	52	ZNF613	8	2	2100	ENST00000613007	ENSG00000176024	0	52	0	5	1.01949	1	19	51879871	51945756	52
RPS23_6	73	73	73	3.7037	3.1977e-06	3.80581	6.63155	3.3217e-11	8.31448e-10	27	RPS23	8	4	1019	ENST00000510019	ENSG00000186468	0	27	0	4	1.05383	0.000759199	5	82275420	82278396	27	100	RPS23	8	7	1019	ENST00000510019	ENSG00000186468	4	100	0.04	4	4.04039	0.00338714	5	82275420	82278396	100
AGAP1_5	135	135	135	3.7	5.91364e-06	3.802	9.01572	0	0	50	AGAP1	13	3	10090	ENST00000428334	ENSG00000157985	0	50	0	17	0.197088	0.239498	2	235709177	236131800	50	185	AGAP1	13	2	10090	ENST00000428334	ENSG00000157985	0	185	0	17	0.75488	1	2	235709177	236131800	185
FAM104B_2	27	27	27	3.7	1.18273e-06	3.802	4.03195	5.5317e-05	0.000663946	10	FAM104B	7	4	1109	ENST00000472571	ENSG00000182518	6	10	0.6	3	0.358632	0.152862	X	55145355	55161182	10	37	FAM104B	7	5	1109	ENST00000472571	ENSG00000182518	14	37	0.378378	3	1.37362	0.237547	X	55145355	55161182	37
FAM114A2_10	108	108	108	3.7	4.73091e-06	3.802	8.0639	8.88178e-16	3.11561e-14	40	FAM114A2	18	7	3379	ENST00000522858	ENSG00000055147	0	40	0	14	0.470817	0.322671	5	153991702	154038866	40	148	FAM114A2	18	2	3379	ENST00000522858	ENSG00000055147	0	148	0	14	1.80331	1	5	153991702	154038866	148
CEP57L1_6	78	78	78	3.68966	3.4169e-06	3.79137	6.84765	7.50711e-12	1.97986e-10	29	CEP57L1	24	8	1947	ENST00000407272	ENSG00000183137	0	29	0	8	0.592396	0.332429	6	109095157	109156793	29	107	CEP57L1	24	10	1947	ENST00000407272	ENSG00000183137	0	107	0	8	2.26264	0.606207	6	109095157	109156793	107
RALB_7	295	295	295	3.68182	1.29233e-05	3.78332	13.3091	0	0	110	RALB	8	6	1931	ENST00000470417	ENSG00000144118	8	110	0.0727273	5	2.26564	0.0891366	2	120252874	120294676	110	405	RALB	8	6	1931	ENST00000470417	ENSG00000144118	4	405	0.00987654	5	8.63516	0.279648	2	120252874	120294676	405
UBE3A_11	171	171	171	3.67188	7.49139e-06	3.7731	10.1253	0	0	64	UBE3A	23	5	5075	ENST00000630424	ENSG00000114062	1	64	0.015625	14	0.501562	0.0595859	15	25337246	25438694	64	235	UBE3A	23	3	5075	ENST00000630424	ENSG00000114062	0	235	0	14	1.90647	0.163788	15	25337246	25438694	235
ALKBH7_1	24	24	24	3.66667	1.05144e-06	3.76775	3.79175	0.000149589	0.00164881	9	ALKBH7	3	3	603	ENST00000596657	ENSG00000125652	1	9	0.111111	4	0.593616	0.0158791	19	6373470	6375027	9	33	ALKBH7	3	3	603	ENST00000596657	ENSG00000125652	4	33	0.121212	4	2.25317	0.0906661	19	6373470	6375027	33
APTR_5	16	16	16	3.66667	7.00962e-07	3.76775	3.09595	0.00196183	0.0168863	6	APTR	5	3	609	ENST00000416650	ENSG00000214293	4	6	0.666667	3	0.391845	0.288998	7	77683942	77696262	6	22	APTR	5	5	609	ENST00000416650	ENSG00000214293	20	22	0.909091	3	1.48731	1	7	77683942	77696262	22
EEF1D_42	16	16	16	3.66667	7.00962e-07	3.76775	3.09595	0.00196183	0.0168863	6	EEF1D	56	26	2238	ENST00000618139	ENSG00000104529	0	6	0	10	0.106628	0.0004977	8	143580018	143597675	6	22	EEF1D	56	25	2238	ENST00000618139	ENSG00000104529	2	22	0.0909091	10	0.404725	0.00227749	8	143580018	143597675	22
EIF4E_5	32	32	32	3.66667	1.40192e-06	3.76775	4.37834	1.19588e-05	0.000160989	12	EIF4E	11	6	1132	ENST00000504432	ENSG00000151247	1	12	0.0833333	8	0.421614	0.0124641	4	98880844	98929125	12	44	EIF4E	11	8	1132	ENST00000504432	ENSG00000151247	6	44	0.136364	8	1.60031	0.0343868	4	98880844	98929125	44
MUM1_2	16	16	16	3.66667	7.00962e-07	3.76775	3.09595	0.00196183	0.0168863	6	MUM1	17	7	867	ENST00000588810	ENSG00000160953	2	6	0.333333	5	0.275241	0.0380857	19	1356316	1360606	6	22	MUM1	17	7	867	ENST00000588810	ENSG00000160953	4	22	0.181818	5	1.04472	0.175808	19	1356316	1360606	22
SLC2A9_7	24	24	24	3.66667	1.05144e-06	3.76775	3.79175	0.000149589	0.00164881	9	SLC2A9	13	8	1659	ENST00000505104	ENSG00000109667	5	9	0.555556	12	0.215763	0.0146513	4	9880205	10040210	9	33	SLC2A9	13	8	1659	ENST00000505104	ENSG00000109667	14	33	0.424242	12	0.818964	0.058691	4	9880205	10040210	33
WDR63_4	32	32	32	3.66667	1.40192e-06	3.76775	4.37834	1.19588e-05	0.000160989	12	WDR63	6	0	2905	ENST00000370596	ENSG00000162643	0	12	0	22	0.164292	0.213306	1	84999146	85133138	12	44	WDR63	6	3	2905	ENST00000370596	ENSG00000162643	4	44	0.0909091	22	0.623597	0.621413	1	84999146	85133138	44
CS_8	330	330	330	3.66129	1.44576e-05	3.76223	14.0545	0	0	124	CS	33	11	2811	ENST00000549143	ENSG00000062485	4	124	0.0322581	11	1.75445	0.0236757	12	56271698	56300318	124	454	CS	33	11	2811	ENST00000549143	ENSG00000062485	4	454	0.00881057	11	6.64955	0.0990696	12	56271698	56300318	454
MRPL10_3	53	53	53	3.65	2.32208e-06	3.75063	5.62749	1.82846e-08	3.50727e-07	20	MRPL10	7	3	1622	ENST00000414011	ENSG00000159111	2	20	0.1	6	0.49041	0.0187236	17	47823489	47831534	20	73	MRPL10	7	4	1622	ENST00000414011	ENSG00000159111	4	73	0.0547945	6	1.85297	0.0769431	17	47823489	47831534	73
MS4A14_11	37	37	37	3.64286	1.62112e-06	3.74329	4.69935	2.60997e-06	3.87263e-05	14	MS4A14	11	0	2997	ENST00000300187	ENSG00000166928	0	14	0	5	0.18579	0.223607	11	60396301	60417688	14	51	MS4A14	11	2	2997	ENST00000300187	ENSG00000166928	2	51	0.0392157	5	0.700617	0.634885	11	60396301	60417688	51
PCGF1_7	37	37	37	3.64286	1.62112e-06	3.74329	4.69935	2.60997e-06	3.87263e-05	14	PCGF1	8	6	988	ENST00000612049	ENSG00000115289	2	14	0.142857	9	0.563575	0.0787556	2	74505064	74507372	14	51	PCGF1	8	6	988	ENST00000612049	ENSG00000115289	4	51	0.0784314	9	2.12525	0.301161	2	74505064	74507372	51
SUPT16H_3	243	243	243	3.6413	1.06469e-05	3.74169	12.0417	0	0	92	SUPT16H	8	4	2324	ENST00000557394	ENSG00000092201	1	92	0.0108696	6	1.57446	0.0268615	14	21351478	21358402	92	335	SUPT16H	8	3	2324	ENST00000557394	ENSG00000092201	0	335	0	6	5.9348	0.0915511	14	21351478	21358402	335
DTX3_2	29	29	29	3.63636	1.27064e-06	3.73661	4.1583	3.20624e-05	0.000401506	11	DTX3	9	3	2067	ENST00000548804	ENSG00000178498	1	11	0.0909091	6	0.211657	0.284152	12	57604621	57609800	11	40	DTX3	9	2	2067	ENST00000548804	ENSG00000178498	1	40	0.025	6	0.796741	1	12	57604621	57609800	40
SIGLEC17P_1	29	29	29	3.63636	1.27064e-06	3.73661	4.1583	3.20624e-05	0.000401506	11	SIGLEC17P	5	3	1517	ENST00000618545	ENSG00000171101	2	11	0.181818	6	0.288395	0.0976773	19	51167327	51173524	11	40	SIGLEC17P	5	3	1517	ENST00000618545	ENSG00000171101	6	40	0.15	6	1.08561	0.357675	19	51167327	51173524	40
REPS1_1	382	382	382	3.63448	1.67375e-05	3.73468	15.0899	0	0	145	REPS1	21	5	2607	ENST00000367663	ENSG00000135597	0	145	0	19	2.21211	0.185262	6	138904859	138987775	145	527	REPS1	21	5	2607	ENST00000367663	ENSG00000135597	0	527	0	19	8.32275	0.897458	6	138904859	138987775	527
GORASP1_14	50	50	50	3.63158	2.1908e-06	3.7317	5.45808	4.81315e-08	8.79108e-07	19	GORASP1	27	6	3240	ENST00000441302	ENSG00000114745	0	19	0	8	0.233232	0.042892	3	39096658	39107638	19	69	GORASP1	27	5	3240	ENST00000441302	ENSG00000114745	0	69	0	8	0.876802	0.232201	3	39096658	39107638	69
AKR1C3_3	21	21	21	3.625	9.20158e-07	3.72494	3.53541	0.000407137	0.00414373	8	AKR1C3	11	2	1807	ENST00000380554	ENSG00000196139	3	8	0.375	9	0.176081	0.176351	10	5093792	5107686	8	29	AKR1C3	11	2	1807	ENST00000380554	ENSG00000196139	2	29	0.0689655	9	0.66075	0.416917	10	5093792	5107686	29
CAMK2D_12	21	21	21	3.625	9.20158e-07	3.72494	3.53541	0.000407137	0.00414373	8	CAMK2D	14	5	2696	ENST00000394522	ENSG00000145349	3	8	0.375	18	0.118019	0.0330211	4	113456608	113761563	8	29	CAMK2D	14	5	2696	ENST00000394522	ENSG00000145349	8	29	0.275862	18	0.442869	0.077058	4	113456608	113761563	29
CNTNAP3B_2	21	21	21	3.625	9.20158e-07	3.72494	3.53541	0.000407137	0.00414373	8	CNTNAP3B	15	4	7455	ENST00000612828	ENSG00000154529	2	8	0.25	23	0.0426798	0.0433892	9	41890313	42129250	8	29	CNTNAP3B	15	4	7455	ENST00000612828	ENSG00000154529	10	29	0.344828	23	0.160158	0.214481	9	41890313	42129250	29
MRPL2_4	21	21	21	3.625	9.20158e-07	3.72494	3.53541	0.000407137	0.00414373	8	MRPL2	9	5	689	ENST00000468957	ENSG00000112651	3	8	0.375	2	0.461797	0.0199549	6	43057697	43059438	8	29	MRPL2	9	5	689	ENST00000468957	ENSG00000112651	4	29	0.137931	2	1.73291	0.0753539	6	43057697	43059438	29
PHKA1_1	105	105	105	3.625	4.60079e-06	3.72494	7.90544	2.66454e-15	9.06398e-14	40	PHKA1	5	2	6121	ENST00000339490	ENSG00000067177	0	40	0	31	0.259907	0.252156	X	72578814	72714181	40	145	PHKA1	5	0	6121	ENST00000339490	ENSG00000067177	0	145	0	31	0.975311	1	X	72578814	72714181	145
RAD17_19	42	42	42	3.625	1.84032e-06	3.72494	4.99983	5.73801e-07	9.29557e-06	16	RAD17	20	3	3164	ENST00000305138	ENSG00000152942	2	16	0.125	17	0.201124	0.0568032	5	69370704	69414801	16	58	RAD17	20	7	3164	ENST00000305138	ENSG00000152942	6	58	0.103448	17	0.754725	0.183499	5	69370704	69414801	58
RCBTB2_6	63	63	63	3.625	2.76047e-06	3.72494	6.12352	9.15294e-10	2.01282e-08	24	RCBTB2	7	3	3179	ENST00000430805	ENSG00000136161	1	24	0.0416667	14	0.300262	0.0683477	13	48488969	48533256	24	87	RCBTB2	7	3	3179	ENST00000430805	ENSG00000136161	4	87	0.045977	14	1.12675	0.303581	13	48488969	48533256	87
VWA9_9	84	84	84	3.625	3.68063e-06	3.72494	7.07084	1.5401e-12	4.30227e-11	32	VWA9	17	7	1980	ENST00000431261	ENSG00000138614	4	32	0.125	12	0.642784	0.068694	15	65579064	65611258	32	116	VWA9	17	11	1980	ENST00000431261	ENSG00000138614	14	116	0.12069	12	2.41207	0.160591	15	65579064	65611258	116
RNF111_4	110	110	110	3.61905	4.81999e-06	3.71882	8.08769	4.44089e-16	1.58707e-14	42	RNF111	12	3	2136	ENST00000560952	ENSG00000157450	0	42	0	5	0.782039	0.353395	15	59085586	59096426	42	152	RNF111	12	4	2136	ENST00000560952	ENSG00000157450	0	152	0	5	2.92981	1	15	59085586	59096426	152
RALGDS_6	34	34	34	3.61538	1.48984e-06	3.71506	4.49512	6.95303e-06	9.70459e-05	13	RALGDS	15	4	1052	ENST00000498797	ENSG00000160271	0	13	0	3	0.491482	0.101668	9	133098220	133101914	13	47	RALGDS	15	4	1052	ENST00000498797	ENSG00000160271	0	47	0	3	1.83941	0.552396	9	133098220	133101914	47
UBOX5_2	73	73	73	3.60714	3.19887e-06	3.70659	6.58234	4.63096e-11	1.14739e-09	28	UBOX5	3	2	4469	ENST00000348031	ENSG00000185019	2	28	0.0714286	4	0.249188	0.105509	20	3107572	3160196	28	101	UBOX5	3	2	4469	ENST00000348031	ENSG00000185019	10	101	0.0990099	4	0.930483	0.798941	20	3107572	3160196	101
ANKRD13C_5	78	78	78	3.6	3.41806e-06	3.69925	6.80017	1.04499e-11	2.72175e-10	30	ANKRD13C	5	2	3327	ENST00000262346	ENSG00000118454	0	30	0	12	0.358632	0.0968093	1	70261236	70354734	30	108	ANKRD13C	5	3	3327	ENST00000262346	ENSG00000118454	1	108	0.00925926	12	1.3365	0.346684	1	70261236	70354734	108
C10orf11_7	13	13	13	3.6	5.69677e-07	3.69925	2.77615	0.00550062	0.0415367	5	C10orf11	16	7	393	ENST00000611306	ENSG00000148655	1	5	0.2	3	0.506008	0.0277974	10	76036005	76058789	5	18	C10orf11	16	5	393	ENST00000611306	ENSG00000148655	2	18	0.111111	3	1.88572	0.101999	10	76036005	76058789	18
DERL2_1	39	39	39	3.6	1.70903e-06	3.69925	4.80844	1.52112e-06	2.32866e-05	15	DERL2	13	4	570	ENST00000571476	ENSG00000072849	2	15	0.133333	6	1.04664	0.289944	17	5474726	5486148	15	54	DERL2	13	7	570	ENST00000571476	ENSG00000072849	5	54	0.0925926	6	3.90047	0.976625	17	5474726	5486148	54
MBNL1_13	13	13	13	3.6	5.69677e-07	3.69925	2.77615	0.00550062	0.0415367	5	MBNL1	24	10	1451	ENST00000478535	ENSG00000152601	1	5	0.2	7	0.137051	0.00446146	3	152415057	152463159	5	18	MBNL1	24	10	1451	ENST00000478535	ENSG00000152601	4	18	0.222222	7	0.510743	0.0224486	3	152415057	152463159	18
MCRS1_9	13	13	13	3.6	5.69677e-07	3.69925	2.77615	0.00550062	0.0415367	5	MCRS1	16	6	2450	ENST00000551625	ENSG00000187778	0	5	0	14	0.0811679	0.0043286	12	49558301	49567750	5	18	MCRS1	16	6	2450	ENST00000551625	ENSG00000187778	0	18	0	14	0.302485	0.0189624	12	49558301	49567750	18
MRPL55_1	13	13	13	3.6	5.69677e-07	3.69925	2.77615	0.00550062	0.0415367	5	MRPL55	34	16	644	ENST00000366740	ENSG00000162910	0	5	0	5	0.308791	0.0284552	1	228106678	228109031	5	18	MRPL55	34	13	644	ENST00000366740	ENSG00000162910	0	18	0	5	1.15076	0.0980898	1	228106678	228109031	18
PIK3C3_9	52	52	52	3.6	2.27871e-06	3.69925	5.55231	2.81917e-08	5.28641e-07	20	PIK3C3	16	4	618	ENST00000597477	ENSG00000078142	0	20	0	6	1.28713	0.449311	18	42033841	42049683	20	72	PIK3C3	16	6	618	ENST00000597477	ENSG00000078142	0	72	0	6	4.79669	0.805642	18	42033841	42049683	72
PKP4_6	13	13	13	3.6	5.69677e-07	3.69925	2.77615	0.00550062	0.0415367	5	PKP4	18	5	2772	ENST00000480171	ENSG00000144283	1	5	0.2	9	0.0717393	0.00548909	2	158662241	158681426	5	18	PKP4	18	5	2772	ENST00000480171	ENSG00000144283	2	18	0.111111	9	0.267348	0.0173277	2	158662241	158681426	18
WDR27_2	13	13	13	3.6	5.69677e-07	3.69925	2.77615	0.00550062	0.0415367	5	WDR27	12	10	947	ENST00000467418	ENSG00000184465	4	5	0.8	7	0.209991	0.0534162	6	169657758	169663723	5	18	WDR27	12	8	947	ENST00000467418	ENSG00000184465	9	18	0.5	7	0.782564	0.228811	6	169657758	169663723	18
ZNF169_5	13	13	13	3.6	5.69677e-07	3.69925	2.77615	0.00550062	0.0415367	5	ZNF169	5	3	2336	ENST00000340911	ENSG00000175787	2	5	0.4	5	0.085129	0.141695	9	94259327	94301454	5	18	ZNF169	5	3	2336	ENST00000340911	ENSG00000175787	3	18	0.166667	5	0.317247	0.956443	9	94259327	94301454	18
SLC3A2_4	197	197	197	3.59211	8.63307e-06	3.69114	10.8002	0	0	76	SLC3A2	23	17	1486	ENST00000536981	ENSG00000168003	0	76	0	8	2.03411	0.0124381	11	62881724	62888845	76	273	SLC3A2	23	15	1486	ENST00000536981	ENSG00000168003	0	273	0	8	7.56382	0.0629237	11	62881724	62888845	273
CUTA_13	31	31	31	3.58333	1.35855e-06	3.68212	4.28128	1.85825e-05	0.000242016	12	CUTA	15	8	658	ENST00000374484	ENSG00000112514	2	12	0.166667	6	0.72533	0.0108547	6	33416549	33418142	12	43	CUTA	15	10	658	ENST00000374484	ENSG00000112514	6	43	0.139535	6	2.69054	0.0474989	6	33416549	33418142	43
RXFP1_5	31	31	31	3.58333	1.35855e-06	3.68212	4.28128	1.85825e-05	0.000242016	12	RXFP1	11	4	3771	ENST00000613319	ENSG00000171509	0	12	0	17	0.126562	0.0435087	4	158521713	158653367	12	43	RXFP1	11	5	3771	ENST00000613319	ENSG00000171509	4	43	0.0930233	17	0.469472	0.113496	4	158521713	158653367	43
ZNF506_1	31	31	31	3.58333	1.35855e-06	3.68212	4.28128	1.85825e-05	0.000242016	12	ZNF506	11	4	1007	ENST00000545006	ENSG00000081665	11	12	0.916667	4	0.473949	0.252998	19	19798788	19821722	12	43	ZNF506	11	4	1007	ENST00000545006	ENSG00000081665	29	43	0.674419	4	1.75807	0.70997	19	19798788	19821722	43
MELK_12	103	103	103	3.575	4.51404e-06	3.67356	7.79865	6.21725e-15	2.0674e-13	40	MELK	14	4	2400	ENST00000543751	ENSG00000165304	0	40	0	17	0.662871	0.0828333	9	36572861	36677683	40	143	MELK	14	6	2400	ENST00000543751	ENSG00000165304	0	143	0	17	2.45314	0.278317	9	36572861	36677683	143
AP1S2_5	18	18	18	3.57143	7.88873e-07	3.66989	3.2592	0.00111727	0.0102413	7	AP1S2	6	5	530	ENST00000450644	ENSG00000182287	2	7	0.285714	4	0.525294	0.00530913	X	15831442	15852502	7	25	AP1S2	6	5	530	ENST00000450644	ENSG00000182287	10	25	0.4	4	1.94206	0.0125707	X	15831442	15852502	25
EBF1_10	18	18	18	3.57143	7.88873e-07	3.66989	3.2592	0.00111727	0.0102413	7	EBF1	11	0	4430	ENST00000622875	ENSG00000164330	0	7	0	10	0.0628456	0.411713	5	158695915	158840123	7	25	EBF1	11	0	4430	ENST00000622875	ENSG00000164330	0	25	0	10	0.232345	1	5	158695915	158840123	25
NADK_14	54	54	54	3.57143	2.36662e-06	3.66989	5.6451	1.65083e-08	3.18809e-07	21	NADK	17	9	3098	ENST00000341991	ENSG00000008130	1	21	0.047619	12	0.269599	0.0117328	1	1751231	1778790	21	75	NADK	17	7	3098	ENST00000341991	ENSG00000008130	1	75	0.0133333	12	0.99673	0.0510872	1	1751231	1778790	75
ZCCHC6_5	54	54	54	3.57143	2.36662e-06	3.66989	5.6451	1.65083e-08	3.18809e-07	21	ZCCHC6	7	3	2262	ENST00000375957	ENSG00000083223	0	21	0	12	0.369238	0.17522	9	86287734	86319644	21	75	ZCCHC6	7	5	2262	ENST00000375957	ENSG00000083223	1	75	0.0133333	12	1.36511	0.604572	9	86287734	86319644	75
TFRC_4	665	665	665	3.56757	2.91449e-05	3.66592	19.8041	0	0	259	TFRC	15	8	4814	ENST00000420415	ENSG00000072274	4	259	0.015444	18	2.1398	0.06021	3	196049283	196082094	259	924	TFRC	15	8	4814	ENST00000420415	ENSG00000072274	0	924	0	18	7.90248	0.18942	3	196049283	196082094	924
STK19_12	59	59	59	3.56522	2.58582e-06	3.66351	5.89769	3.68626e-09	7.6424e-08	23	STK19	17	6	1663	ENST00000375331	ENSG00000204344	0	23	0	8	0.550067	0.13334	6	31971830	31981451	23	82	STK19	17	3	1663	ENST00000375331	ENSG00000204344	0	82	0	8	2.03011	0.839861	6	31971830	31981451	82
PRPSAP2_15	41	41	41	3.5625	1.79694e-06	3.66071	4.91532	8.86386e-07	1.39775e-05	16	PRPSAP2	29	4	1835	ENST00000492129	ENSG00000141127	0	16	0	11	0.346788	0.0603404	17	18856349	18931268	16	57	PRPSAP2	29	6	1835	ENST00000492129	ENSG00000141127	0	57	0	11	1.2789	0.179787	17	18856349	18931268	57
REST_3	492	492	492	3.5625	2.15633e-05	3.66071	17.0273	0	0	192	REST	9	0	7300	ENST00000309042	ENSG00000084093	0	192	0	4	1.04606	0.226798	4	56907908	56935844	192	684	REST	9	1	7300	ENST00000309042	ENSG00000084093	7	684	0.0102339	4	3.85772	0.903214	4	56907908	56935844	684
CCDC138_6	23	23	23	3.55556	1.00807e-06	3.65358	3.6794	0.000233782	0.00249296	9	CCDC138	7	4	2250	ENST00000412964	ENSG00000163006	0	9	0	14	0.159089	0.136171	2	108786756	108876578	9	32	CCDC138	7	2	2250	ENST00000412964	ENSG00000163006	0	32	0	14	0.585551	0.289671	2	108786756	108876578	32
NT5C3B_12	69	69	69	3.55556	3.02421e-06	3.65358	6.37292	1.85468e-10	4.35643e-09	27	NT5C3B	16	5	975	ENST00000435506	ENSG00000141698	0	27	0	9	1.10139	0.0633085	17	41825520	41836263	27	96	NT5C3B	16	6	975	ENST00000435506	ENSG00000141698	0	96	0	9	4.05382	0.325517	17	41825520	41836263	96
RMND1_1	23	23	23	3.55556	1.00807e-06	3.65358	3.6794	0.000233782	0.00249296	9	RMND1	5	4	1413	ENST00000336451	ENSG00000155906	1	9	0.111111	11	0.253327	0.0200491	6	151404853	151444625	9	32	RMND1	5	3	1413	ENST00000336451	ENSG00000155906	4	32	0.125	11	0.932407	0.0487657	6	151404853	151444625	32
RP11-386G11.10_5	23	23	23	3.55556	1.00807e-06	3.65358	3.6794	0.000233782	0.00249296	9	RP11-386G11.10	5	2	897	ENST00000547387	ENSG00000258017	1	9	0.111111	2	0.399053	1	12	49128010	49131362	9	32	RP11-386G11.10	5	3	897	ENST00000547387	ENSG00000258017	4	32	0.125	2	1.46877	1	12	49128010	49131362	32
ZDHHC13_6	176	176	176	3.55072	7.71407e-06	3.64861	10.1742	0	0	69	ZDHHC13	8	3	2283	ENST00000399351	ENSG00000177054	0	69	0	16	1.20205	0.240704	11	19117144	19176415	69	245	ZDHHC13	8	2	2283	ENST00000399351	ENSG00000177054	0	245	0	16	4.41833	0.674512	11	19117144	19176415	245
PDCD2_13	237	237	237	3.54839	1.03878e-05	3.64621	11.8041	0	0	93	PDCD2	15	6	936	ENST00000392090	ENSG00000071994	0	93	0	7	3.95173	0.221282	6	170577558	170584581	93	330	PDCD2	15	5	936	ENST00000392090	ENSG00000071994	0	330	0	7	14.5156	1	6	170577558	170584581	330
LAMP5_2	28	28	28	3.54545	1.22727e-06	3.6432	4.05632	4.98519e-05	0.000605329	11	LAMP5	2	2	1309	ENST00000427562	ENSG00000125869	4	11	0.363636	5	0.334221	0.0105508	20	9514357	9529923	11	39	LAMP5	2	2	1309	ENST00000427562	ENSG00000125869	17	39	0.435897	5	1.22666	0.0351559	20	9514357	9529923	39
SCMH1_7	28	28	28	3.54545	1.22727e-06	3.6432	4.05632	4.98519e-05	0.000605329	11	SCMH1	17	9	3231	ENST00000372595	ENSG00000010803	0	11	0	15	0.135405	0.0126419	1	41027201	41163017	11	39	SCMH1	17	8	3231	ENST00000372595	ENSG00000010803	2	39	0.0512821	15	0.496964	0.0622774	1	41027201	41163017	39
LONP1_13	310	310	310	3.54098	1.35878e-05	3.6386	13.492	0	0	122	LONP1	15	9	2626	ENST00000590729	ENSG00000196365	1	122	0.00819672	18	1.84776	0.0154195	19	5691954	5719849	122	432	LONP1	15	8	2626	ENST00000590729	ENSG00000196365	7	432	0.0162037	18	6.77308	0.125229	19	5691954	5719849	432
WASF1_6	94	94	94	3.54054	4.12019e-06	3.63815	7.42919	1.09246e-13	3.31904e-12	37	WASF1	10	3	3122	ENST00000392588	ENSG00000112290	0	37	0	10	0.471356	0.0678853	6	110099818	110180004	37	131	WASF1	10	2	3122	ENST00000392588	ENSG00000112290	0	131	0	10	1.72757	0.18251	6	110099818	110180004	131
ARFIP1_3	33	33	33	3.53846	1.44646e-06	3.63601	4.40108	1.07711e-05	0.000145651	13	ARFIP1	12	5	3424	ENST00000451320	ENSG00000164144	1	13	0.0769231	9	0.151004	0.0332722	4	152779936	152912357	13	46	ARFIP1	12	2	3424	ENST00000451320	ENSG00000164144	0	46	0	9	0.553123	0.0969721	4	152779936	152912357	46
HMGB1_8	137	137	137	3.53704	6.00504e-06	3.63455	8.96629	0	0	54	HMGB1	8	6	4199	ENST00000405805	ENSG00000189403	2	54	0.037037	5	0.511479	0.00257832	13	30458746	30617597	54	191	HMGB1	8	6	4199	ENST00000405805	ENSG00000189403	2	191	0.0104712	5	1.87277	0.00821786	13	30458746	30617597	191
FSD1L_2	38	38	38	3.53333	1.66566e-06	3.63074	4.72074	2.34988e-06	3.50323e-05	15	FSD1L	8	2	7062	ENST00000374707	ENSG00000106701	1	15	0.0666667	8	0.084478	0.561334	9	105500658	105552433	15	53	FSD1L	8	3	7062	ENST00000374707	ENSG00000106701	0	53	0	8	0.308991	1	9	105500658	105552433	53
PTPN6_5	38	38	38	3.53333	1.66566e-06	3.63074	4.72074	2.34988e-06	3.50323e-05	15	PTPN6	23	7	705	ENST00000539029	ENSG00000111679	2	15	0.133333	6	0.846218	0.0111187	12	6959321	6961316	15	53	PTPN6	23	6	705	ENST00000539029	ENSG00000111679	2	53	0.0377358	6	3.09517	0.0494936	12	6959321	6961316	53
SECISBP2_4	38	38	38	3.53333	1.66566e-06	3.63074	4.72074	2.34988e-06	3.50323e-05	15	SECISBP2	9	6	826	ENST00000425851	ENSG00000187742	5	15	0.333333	7	0.722257	0.175612	9	89325959	89341479	15	53	SECISBP2	9	5	826	ENST00000425851	ENSG00000187742	16	53	0.301887	7	2.64176	0.58685	9	89325959	89341479	53
PDE8A_7	91	91	91	3.52778	3.9889e-06	3.62503	7.30195	2.83773e-13	8.36309e-12	36	PDE8A	16	3	3716	ENST00000557957	ENSG00000073417	1	36	0.0277778	22	0.385307	0.161272	15	84980512	85139142	36	127	PDE8A	16	4	3716	ENST00000557957	ENSG00000073417	1	127	0.00787402	22	1.4071	0.545709	15	84980512	85139142	127
TIMM10_2	48	48	48	3.52632	2.10405e-06	3.62353	5.30256	1.14189e-07	2.00613e-06	19	TIMM10	3	2	530	ENST00000525158	ENSG00000134809	8	19	0.421053	3	1.4258	0.0313334	11	57528640	57530734	19	67	TIMM10	3	3	530	ENST00000525158	ENSG00000134809	30	67	0.447761	3	5.20471	0.100072	11	57528640	57530734	67
DEF8_22	265	265	265	3.52381	1.16162e-05	3.62096	12.4566	0	0	105	DEF8	29	9	3725	ENST00000268676	ENSG00000140995	1	105	0.00952381	13	1.1211	0.0625036	16	89948774	89968060	105	370	DEF8	29	10	3725	ENST00000268676	ENSG00000140995	2	370	0.00540541	13	4.08953	0.297987	16	89948774	89968060	370
TAF1D_11	58	58	58	3.52174	2.54244e-06	3.61883	5.82658	5.65763e-09	1.15022e-07	23	TAF1D	22	14	664	ENST00000528734	ENSG00000166012	0	23	0	2	1.37765	0.177804	11	93735914	93736967	23	81	TAF1D	22	13	664	ENST00000528734	ENSG00000166012	0	81	0	2	5.02244	0.378621	11	93735914	93736967	81
AKNA_6	123	123	123	3.5102	5.39199e-06	3.60698	8.47681	0	0	49	AKNA	9	5	5038	ENST00000374075	ENSG00000106948	0	49	0	20	0.386828	0.0229462	9	114336164	114377635	49	172	AKNA	9	5	5038	ENST00000374075	ENSG00000106948	0	172	0	20	1.40562	0.154424	9	114336164	114377635	172
NFE2L2_12	640	640	640	3.5098	2.80559e-05	3.60656	19.3357	0	0	255	NFE2L2	14	6	2651	ENST00000397063	ENSG00000116044	1	255	0.00392157	5	3.8257	0.184429	2	177230304	177263800	255	895	NFE2L2	14	7	2651	ENST00000397063	ENSG00000116044	4	895	0.00446927	5	13.8999	0.703577	2	177230304	177263800	895
CALML4_3	15	15	15	3.5	6.57588e-07	3.59649	2.95768	0.00309966	0.0251803	6	CALML4	8	4	3651	ENST00000478113	ENSG00000129007	3	6	0.5	3	0.0653612	0.0239868	15	68190704	68205298	6	21	CALML4	8	5	3651	ENST00000478113	ENSG00000129007	9	21	0.428571	3	0.236813	0.0799175	15	68190704	68205298	21
CD99_3	20	20	20	3.5	8.76784e-07	3.59649	3.41523	0.000637277	0.00619085	8	CD99	12	7	842	ENST00000482405	ENSG00000002586	3	8	0.375	9	0.377884	0.0025019	X	2691309	2733672	8	28	CD99	12	7	842	ENST00000482405	ENSG00000002586	12	28	0.428571	9	1.36913	0.00969816	X	2691309	2733672	28
CLIC1_4	25	25	25	3.5	1.09598e-06	3.59649	3.81835	0.000134349	0.00149981	10	CLIC1	5	4	1560	ENST00000375780	ENSG00000213719	6	10	0.6	7	0.25495	0.000323597	6	31730580	31737318	10	35	CLIC1	5	4	1560	ENST00000375780	ENSG00000213719	9	35	0.257143	7	0.923721	0.00109644	6	31730580	31737318	35
CRCP_3	50	50	50	3.5	2.19196e-06	3.59649	5.39996	6.6656e-08	1.20173e-06	20	CRCP	7	4	3139	ENST00000360415	ENSG00000241258	1	20	0.05	7	0.253407	0.032605	7	66114603	66154568	20	70	CRCP	7	4	3139	ENST00000360415	ENSG00000241258	6	70	0.0857143	7	0.91813	0.0911698	7	66114603	66154568	70
DDX39B_9	180	180	180	3.5	7.89106e-06	3.59649	10.2457	0	0	72	DDX39B	21	8	1529	ENST00000376177	ENSG00000198563	1	72	0.0138889	10	1.87286	0.054489	6	31530218	31540536	72	252	DDX39B	21	9	1529	ENST00000376177	ENSG00000198563	3	252	0.0119048	10	6.78564	0.195686	6	31530218	31540536	252
DNAJB14_1	20	20	20	3.5	8.76784e-07	3.59649	3.41523	0.000637277	0.00619085	8	DNAJB14	12	3	3442	ENST00000420137	ENSG00000164031	1	8	0.125	10	0.0924399	0.0343545	4	99898759	99930534	8	28	DNAJB14	12	5	3442	ENST00000420137	ENSG00000164031	4	28	0.142857	10	0.334923	0.0668727	4	99898759	99930534	28
EDRF1_2	20	20	20	3.5	8.76784e-07	3.59649	3.41523	0.000637277	0.00619085	8	EDRF1	13	2	1095	ENST00000368813	ENSG00000107938	3	8	0.375	5	0.290574	0.20032	10	125735886	125741665	8	28	EDRF1	13	0	1095	ENST00000368813	ENSG00000107938	14	28	0.5	5	1.05279	0.630219	10	125735886	125741665	28
HNRNPH1_41	20	20	20	3.5	8.76784e-07	3.59649	3.41523	0.000637277	0.00619085	8	HNRNPH1	50	24	761	ENST00000513972	ENSG00000169045	3	8	0.375	4	0.418105	0.00913032	5	179620674	179623710	8	28	HNRNPH1	50	21	761	ENST00000513972	ENSG00000169045	6	28	0.214286	4	1.51485	0.0274927	5	179620674	179623710	28
LYSMD2_1	20	20	20	3.5	8.76784e-07	3.59649	3.41523	0.000637277	0.00619085	8	LYSMD2	4	3	775	ENST00000558126	ENSG00000140280	2	8	0.25	3	0.410552	0.0379862	15	51723243	51751437	8	28	LYSMD2	4	3	775	ENST00000558126	ENSG00000140280	3	28	0.107143	3	1.48749	0.119457	15	51723243	51751437	28
MARCO_3	20	20	20	3.5	8.76784e-07	3.59649	3.41523	0.000637277	0.00619085	8	MARCO	3	2	556	ENST00000494979	ENSG00000019169	5	8	0.625	2	0.572263	0.20661	2	118993016	118994658	8	28	MARCO	3	2	556	ENST00000494979	ENSG00000019169	10	28	0.357143	2	2.07339	0.934961	2	118993016	118994658	28
MPPE1_16	20	20	20	3.5	8.76784e-07	3.59649	3.41523	0.000637277	0.00619085	8	MPPE1	30	11	4236	ENST00000588072	ENSG00000154889	1	8	0.125	11	0.0751129	0.0177332	18	11882621	11909223	8	28	MPPE1	30	10	4236	ENST00000588072	ENSG00000154889	5	28	0.178571	11	0.272145	0.0930994	18	11882621	11909223	28
MRPS36_1	15	15	15	3.5	6.57588e-07	3.59649	2.95768	0.00309966	0.0251803	6	MRPS36	5	2	1200	ENST00000512880	ENSG00000134056	0	6	0	4	0.198861	0.0173315	5	69217831	69229875	6	21	MRPS36	5	1	1200	ENST00000512880	ENSG00000134056	0	21	0	4	0.720503	0.037137	5	69217831	69229875	21
PIK3C3_11	25	25	25	3.5	1.09598e-06	3.59649	3.81835	0.000134349	0.00149981	10	PIK3C3	16	4	639	ENST00000590013	ENSG00000078142	0	10	0	5	0.622414	0.217273	18	42025781	42037817	10	35	PIK3C3	16	6	639	ENST00000590013	ENSG00000078142	0	35	0	5	2.25509	0.378761	18	42025781	42037817	35
SETD4_6	15	15	15	3.5	6.57588e-07	3.59649	2.95768	0.00309966	0.0251803	6	SETD4	17	8	745	ENST00000429161	ENSG00000185917	1	6	0.166667	6	0.320314	0.183972	21	36045630	36060313	6	21	SETD4	17	7	745	ENST00000429161	ENSG00000185917	5	21	0.238095	6	1.16054	0.490133	21	36045630	36060313	21
SNRPE_5	20	20	20	3.5	8.76784e-07	3.59649	3.41523	0.000637277	0.00619085	8	SNRPE	6	5	478	ENST00000470492	ENSG00000182004	2	8	0.25	4	0.665645	0.00935649	1	203861608	203870077	8	28	SNRPE	6	6	478	ENST00000470492	ENSG00000182004	5	28	0.178571	4	2.41172	0.0230685	1	203861608	203870077	28
SRP19_2	75	75	75	3.5	3.28794e-06	3.59649	6.61358	3.75147e-11	9.35505e-10	30	SRP19	8	3	727	ENST00000506987	ENSG00000153037	0	30	0	4	1.64122	0.146461	5	112862361	112867724	30	105	SRP19	8	2	727	ENST00000506987	ENSG00000153037	0	105	0	4	5.94638	0.27012	5	112862361	112867724	105
ST6GALNAC3_2	15	15	15	3.5	6.57588e-07	3.59649	2.95768	0.00309966	0.0251803	6	ST6GALNAC3	3	2	861	ENST00000464140	ENSG00000184005	3	6	0.5	3	0.277159	0.215369	1	76313912	76577209	6	21	ST6GALNAC3	3	2	861	ENST00000464140	ENSG00000184005	10	21	0.47619	3	1.00418	0.573087	1	76313912	76577209	21
TGFBR3_1	20	20	20	3.5	8.76784e-07	3.59649	3.41523	0.000637277	0.00619085	8	TGFBR3	11	2	6455	ENST00000533089	ENSG00000069702	2	8	0.25	20	0.0492917	0.067331	1	91680342	91862046	8	28	TGFBR3	11	1	6455	ENST00000533089	ENSG00000069702	1	28	0.0357143	20	0.178591	0.206201	1	91680342	91862046	28
TPRKB_2	15	15	15	3.5	6.57588e-07	3.59649	2.95768	0.00309966	0.0251803	6	TPRKB	10	8	798	ENST00000497464	ENSG00000144034	2	6	0.333333	4	0.29904	0.0223177	2	73730263	73737340	6	21	TPRKB	10	9	798	ENST00000497464	ENSG00000144034	7	21	0.333333	4	1.08346	0.0311953	2	73730263	73737340	21
TRMT6_3	15	15	15	3.5	6.57588e-07	3.59649	2.95768	0.00309966	0.0251803	6	TRMT6	5	2	3025	ENST00000473131	ENSG00000089195	2	6	0.333333	11	0.0788871	0.00743243	20	5937234	5950515	6	21	TRMT6	5	2	3025	ENST00000473131	ENSG00000089195	6	21	0.285714	11	0.285819	0.0206842	20	5937234	5950515	21
YTHDF3_1	95	95	95	3.5	4.16473e-06	3.59649	7.44334	9.81437e-14	2.99119e-12	38	YTHDF3	16	3	5076	ENST00000617200	ENSG00000185728	1	38	0.0263158	4	0.297743	0.0233684	8	63168552	63212785	38	133	YTHDF3	16	5	5076	ENST00000617200	ENSG00000185728	0	133	0	4	1.07877	0.0674375	8	63168552	63212785	133
ZGRF1_1	15	15	15	3.5	6.57588e-07	3.59649	2.95768	0.00309966	0.0251803	6	ZGRF1	12	3	3583	ENST00000264370	ENSG00000138658	1	6	0.166667	10	0.0666016	0.102195	4	112605559	112636995	6	21	ZGRF1	12	5	3583	ENST00000264370	ENSG00000138658	4	21	0.190476	10	0.241307	0.25687	4	112605559	112636995	21
ZNF410_5	15	15	15	3.5	6.57588e-07	3.59649	2.95768	0.00309966	0.0251803	6	ZNF410	24	8	2076	ENST00000442160	ENSG00000119725	1	6	0.166667	14	0.114949	0.00787075	14	73886870	73931817	6	21	ZNF410	24	7	2076	ENST00000442160	ENSG00000119725	3	21	0.142857	14	0.416475	0.0225195	14	73886870	73931817	21
ZNF577_17	25	25	25	3.5	1.09598e-06	3.59649	3.81835	0.000134349	0.00149981	10	ZNF577	17	1	2758	ENST00000458390	ENSG00000161551	0	10	0	6	0.144207	0.520165	19	51872549	51887920	10	35	ZNF577	17	1	2758	ENST00000458390	ENSG00000161551	0	35	0	6	0.522482	1	19	51872549	51887920	35
TTC3_23	334	334	334	3.49254	1.46428e-05	3.58882	13.9478	0	0	134	TTC3	25	9	7425	ENST00000476784	ENSG00000182670	0	134	0	36	0.717775	0.143042	21	37107737	37203112	134	468	TTC3	25	6	7425	ENST00000476784	ENSG00000182670	0	468	0	36	2.59506	0.513294	21	37107737	37203112	468
TCERG1_14	82	82	82	3.48485	3.59505e-06	3.58092	6.90642	4.97025e-12	1.33191e-10	33	TCERG1	16	5	1846	ENST00000511077	ENSG00000113649	0	33	0	4	0.710988	0.0716835	5	146507370	146511505	33	115	TCERG1	16	8	1846	ENST00000511077	ENSG00000113649	2	115	0.0173913	4	2.56486	0.261669	5	146507370	146511505	115
NBPF19_5	77	77	77	3.48387	3.37585e-06	3.57992	6.69199	2.20157e-11	5.58884e-10	31	NBPF19	6	3	3715	ENST00000612881	ENSG00000271383	0	31	0	22	0.331882	0.0949496	1	149475932	149555644	31	108	NBPF19	6	3	3715	ENST00000612881	ENSG00000271383	0	108	0	22	1.19691	0.396181	1	149475932	149555644	108
GAS8_8	62	62	62	3.48	2.71826e-06	3.57594	6.00291	1.93814e-09	4.13913e-08	25	GAS8	21	2	3200	ENST00000536122	ENSG00000141013	0	25	0	11	0.310721	0.106793	16	90019628	90044971	25	87	GAS8	21	0	3200	ENST00000536122	ENSG00000141013	0	87	0	11	1.11935	0.824688	16	90019628	90044971	87
FANCL_4	265	265	265	3.47664	1.16186e-05	3.57248	12.407	0	0	107	FANCL	10	4	1683	ENST00000233741	ENSG00000115392	0	107	0	14	2.5286	1	2	58159246	58241350	107	372	FANCL	10	6	1683	ENST00000233741	ENSG00000115392	0	372	0	14	9.10031	1	2	58159246	58241350	372
CCDC18_3	47	47	47	3.47368	2.06068e-06	3.56945	5.22371	1.75372e-07	3.02262e-06	19	CCDC18	10	5	4779	ENST00000370276	ENSG00000122483	3	19	0.157895	29	0.158124	0.341462	1	93180723	93278730	19	66	CCDC18	10	5	4779	ENST00000370276	ENSG00000122483	7	66	0.106061	29	0.568597	0.79576	1	93180723	93278730	66
LRRC20_5	47	47	47	3.47368	2.06068e-06	3.56945	5.22371	1.75372e-07	3.02262e-06	19	LRRC20	7	2	2924	ENST00000358141	ENSG00000172731	0	19	0	4	0.258438	0.116562	10	70298975	70382626	19	66	LRRC20	7	1	2924	ENST00000358141	ENSG00000172731	0	66	0	4	0.929317	0.50623	10	70298975	70382626	66
MAZ_7	47	47	47	3.47368	2.06068e-06	3.56945	5.22371	1.75372e-07	3.02262e-06	19	MAZ	16	10	1313	ENST00000565777	ENSG00000103495	2	19	0.105263	2	0.575532	0.00460889	16	29808419	29811067	19	66	MAZ	16	8	1313	ENST00000565777	ENSG00000103495	5	66	0.0757576	2	2.06955	0.0229009	16	29808419	29811067	66
CEBPG_1	638	638	638	3.47287	2.79727e-05	3.56861	19.2449	0	0	258	CEBPG	2	2	3845	ENST00000585933	ENSG00000153879	11	258	0.0426357	2	2.66872	0.122431	19	33374311	33382686	258	896	CEBPG	2	2	3845	ENST00000585933	ENSG00000153879	8	896	0.00892857	2	9.59421	0.404187	19	33374311	33382686	896
ANKRD28_14	445	445	445	3.47222	1.95108e-05	3.56795	16.0716	0	0	180	ANKRD28	16	8	6074	ENST00000383777	ENSG00000206560	0	180	0	26	1.17863	0.311732	3	15667235	15756551	180	625	ANKRD28	16	6	6074	ENST00000383777	ENSG00000206560	0	625	0	26	4.23646	1	3	15667235	15756551	625
KANK2_1	289	289	289	3.47009	1.26712e-05	3.56575	12.9493	0	0	117	KANK2	12	7	2952	ENST00000588787	ENSG00000197256	0	117	0	5	1.57634	0.141488	19	11164269	11175947	117	406	KANK2	12	6	2952	ENST00000588787	ENSG00000197256	0	406	0	5	5.66249	0.787958	19	11164269	11175947	406
TRAPPC2_1	190	190	190	3.46753	8.33061e-06	3.56313	10.4973	0	0	77	TRAPPC2	8	4	2776	ENST00000380579	ENSG00000196459	5	77	0.0649351	6	1.10319	0.301343	X	13712246	13734556	77	267	TRAPPC2	8	4	2776	ENST00000380579	ENSG00000196459	15	267	0.0561798	6	3.95995	1	X	13712246	13734556	267
RPL29_9	37	37	37	3.46667	1.62228e-06	3.56224	4.632	3.62156e-06	5.27815e-05	15	RPL29	9	7	713	ENST00000495383	ENSG00000162244	3	15	0.2	4	0.836724	0.000470458	3	51993628	51995844	15	52	RPL29	9	8	713	ENST00000495383	ENSG00000162244	6	52	0.115385	4	3.0027	0.001701	3	51993628	51995844	52
BTN2A2_14	32	32	32	3.46154	1.40309e-06	3.55697	4.30576	1.66415e-05	0.0002203	13	BTN2A2	16	5	3590	ENST00000356709	ENSG00000124508	0	13	0	8	0.144022	0.16774	6	26383100	26394874	13	45	BTN2A2	16	6	3590	ENST00000356709	ENSG00000124508	0	45	0	8	0.516078	0.951602	6	26383100	26394874	45
C9orf3_2	32	32	32	3.46154	1.40309e-06	3.55697	4.30576	1.66415e-05	0.0002203	13	C9orf3	22	6	2820	ENST00000297979	ENSG00000148120	0	13	0	15	0.183347	0.201739	9	94726711	95087159	13	45	C9orf3	22	4	2820	ENST00000297979	ENSG00000148120	0	45	0	15	0.656993	0.523746	9	94726711	95087159	45
KIF20A_6	462	462	462	3.45745	2.02574e-05	3.55276	16.3548	0	0	188	KIF20A	7	3	2935	ENST00000508792	ENSG00000112984	0	188	0	20	2.54759	0.18985	5	138179159	138187665	188	650	KIF20A	7	3	2935	ENST00000508792	ENSG00000112984	0	650	0	20	9.11807	0.92547	5	138179159	138187665	650
RGS10_2	113	113	113	3.45652	4.95476e-06	3.55181	8.08771	4.44089e-16	1.58707e-14	46	RGS10	5	2	852	ENST00000392865	ENSG00000148908	13	46	0.282609	5	2.14733	0.0417791	10	119499827	119536533	46	159	RGS10	5	3	852	ENST00000392865	ENSG00000148908	31	159	0.194969	5	7.68343	0.128902	10	119499827	119536533	159
ZBTB44_7	27	27	27	3.45455	1.18389e-06	3.54978	3.95269	7.72778e-05	0.000910736	11	ZBTB44	11	5	3848	ENST00000445008	ENSG00000196323	1	11	0.0909091	11	0.113694	0.0234816	11	130226676	130314612	11	38	ZBTB44	11	7	3848	ENST00000445008	ENSG00000196323	4	38	0.105263	11	0.40658	0.0585911	11	130226676	130314612	38
NIP7_1	223	223	223	3.45055	9.77824e-06	3.54568	11.3557	0	0	91	NIP7	8	2	1887	ENST00000254941	ENSG00000132603	2	91	0.021978	4	1.91801	0.108157	16	69339796	69343104	91	314	NIP7	8	3	1887	ENST00000254941	ENSG00000132603	8	314	0.0254777	4	6.85102	0.339301	16	69339796	69343104	314
CHD7_11	44	44	44	3.44444	1.92939e-06	3.5394	5.04143	4.62054e-07	7.58176e-06	18	CHD7	11	2	3456	ENST00000524602	ENSG00000171316	0	18	0	5	0.207147	0.112828	8	60741364	60866474	18	62	CHD7	11	1	3456	ENST00000524602	ENSG00000171316	0	62	0	5	0.73861	0.43235	8	60741364	60866474	62
CRNDE_3	44	44	44	3.44444	1.92939e-06	3.5394	5.04143	4.62054e-07	7.58176e-06	18	CRNDE	10	8	696	ENST00000559598	ENSG00000245694	1	18	0.0555556	5	1.02859	0.0962887	16	54918863	54928551	18	62	CRNDE	10	9	696	ENST00000559598	ENSG00000245694	2	62	0.0322581	5	3.66758	0.189368	16	54918863	54928551	62
ECHDC1_2	22	22	22	3.44444	9.64695e-07	3.5394	3.56483	0.00036409	0.00375999	9	ECHDC1	23	8	2443	ENST00000474289	ENSG00000093144	1	9	0.111111	6	0.146521	0.00645044	6	127288719	127343346	9	31	ECHDC1	23	10	2443	ENST00000474289	ENSG00000093144	2	31	0.0645161	6	0.522439	0.0122346	6	127288719	127343346	31
KIF21A_4	39	39	39	3.4375	1.71019e-06	3.53227	4.74346	2.10098e-06	3.16074e-05	16	KIF21A	13	3	3161	ENST00000551264	ENSG00000139116	0	16	0	14	0.201315	0.655141	12	39293230	39332408	16	55	KIF21A	13	4	3161	ENST00000551264	ENSG00000139116	0	55	0	14	0.716367	1	12	39293230	39332408	55
NUDCD1_1	312	312	312	3.4375	1.36816e-05	3.53227	13.4166	0	0	128	NUDCD1	4	1	2098	ENST00000427660	ENSG00000120526	0	128	0	10	2.42652	0.551265	8	109242674	109329934	128	440	NUDCD1	4	1	2098	ENST00000427660	ENSG00000120526	0	440	0	10	8.63465	1	8	109242674	109329934	440
MDH1_5	1414	1414	1414	3.42955	6.20077e-05	3.5241	28.5427	0	0	582	MDH1	16	5	1443	ENST00000539945	ENSG00000014641	0	582	0	9	16.0412	0.137214	2	63589150	63607194	582	1996	MDH1	16	6	1443	ENST00000539945	ENSG00000014641	0	1996	0	9	56.9497	0.381087	2	63589150	63607194	1996
APAF1_1	17	17	17	3.42857	7.45499e-07	3.52309	3.12929	0.00175232	0.0154016	7	APAF1	13	2	1596	ENST00000547666	ENSG00000120868	1	7	0.142857	2	0.17444	0.0812152	12	98733647	98735418	7	24	APAF1	13	1	1596	ENST00000547666	ENSG00000120868	0	24	0	2	0.619121	0.172709	12	98733647	98735418	24
EIF3E_9	17	17	17	3.42857	7.45499e-07	3.52309	3.12929	0.00175232	0.0154016	7	EIF3E	18	7	697	ENST00000519627	ENSG00000104408	3	7	0.428571	6	0.399434	0.00161995	8	108214606	108248719	7	24	EIF3E	18	9	697	ENST00000519627	ENSG00000104408	8	24	0.333333	6	1.41767	0.00366089	8	108214606	108248719	24
FAM221A_1	34	34	34	3.42857	1.491e-06	3.52309	4.42548	9.62285e-06	0.000132189	14	FAM221A	8	1	1472	ENST00000344962	ENSG00000188732	0	14	0	7	0.378269	0.383893	7	23680129	23702650	14	48	FAM221A	8	3	1472	ENST00000344962	ENSG00000188732	0	48	0	7	1.34255	1	7	23680129	23702650	48
FAM3A_17	17	17	17	3.42857	7.45499e-07	3.52309	3.12929	0.00175232	0.0154016	7	FAM3A	22	6	1521	ENST00000369643	ENSG00000071889	1	7	0.142857	10	0.183041	0.0323595	X	154506170	154516116	7	24	FAM3A	22	5	1521	ENST00000369643	ENSG00000071889	1	24	0.0416667	10	0.64965	0.117365	X	154506170	154516116	24
SDHD_5	17	17	17	3.42857	7.45499e-07	3.52309	3.12929	0.00175232	0.0154016	7	SDHD	9	5	905	ENST00000528048	ENSG00000204370	3	7	0.428571	3	0.307631	0.00492931	11	112086872	112095505	7	24	SDHD	9	4	905	ENST00000528048	ENSG00000204370	6	24	0.25	3	1.09184	0.0118846	11	112086872	112095505	24
TBCEL_7	17	17	17	3.42857	7.45499e-07	3.52309	3.12929	0.00175232	0.0154016	7	TBCEL	10	5	2593	ENST00000531148	ENSG00000154114	2	7	0.285714	8	0.107368	0.0711857	11	121024120	121088345	7	24	TBCEL	10	6	2593	ENST00000531148	ENSG00000154114	4	24	0.166667	8	0.381071	0.156042	11	121024120	121088345	24
TMEM205_10	17	17	17	3.42857	7.45499e-07	3.52309	3.12929	0.00175232	0.0154016	7	TMEM205	16	6	788	ENST00000589555	ENSG00000105518	1	7	0.142857	4	0.353307	0.00872895	19	11342778	11346271	7	24	TMEM205	16	8	788	ENST00000589555	ENSG00000105518	4	24	0.166667	4	1.25396	0.03694	19	11342778	11346271	24
IRF3_7	63	63	63	3.42308	2.7628e-06	3.51745	6.02116	1.73176e-09	3.71074e-08	26	IRF3	31	15	1442	ENST00000377135	ENSG00000126456	0	26	0	7	0.717114	0.0245428	19	49659569	49665875	26	89	IRF3	31	14	1442	ENST00000377135	ENSG00000126456	3	89	0.0337079	7	2.5411	0.130136	19	49659569	49665875	89
RP4-781K5.2_1	327	327	327	3.42222	1.43403e-05	3.51657	13.7168	0	0	135	RP4-781K5.2	1	0	693	ENST00000436039	ENSG00000228830	0	135	0	2	7.74784	1	1	234607007	234609483	135	462	RP4-781K5.2	1	0	693	ENST00000436039	ENSG00000228830	0	462	0	2	27.4477	1	1	234607007	234609483	462
MSH6_12	528	528	528	3.42202	2.3155e-05	3.51636	17.4297	0	0	218	MSH6	15	2	4055	ENST00000538136	ENSG00000116062	2	218	0.00917431	10	2.13819	0.142019	2	47783954	47806945	218	746	MSH6	15	3	4055	ENST00000538136	ENSG00000116062	1	746	0.00134048	10	7.57435	0.491929	2	47783954	47806945	746
SERPINI1_3	46	46	46	3.42105	2.0173e-06	3.51537	5.14411	2.68792e-07	4.53037e-06	19	SERPINI1	7	1	1890	ENST00000446050	ENSG00000163536	2	19	0.105263	9	0.399827	0.854497	3	167735429	167825568	19	65	SERPINI1	7	2	1890	ENST00000446050	ENSG00000163536	5	65	0.0769231	9	1.41595	1	3	167735429	167825568	65
LRMP_3	87	87	87	3.41667	3.81541e-06	3.51086	7.07167	1.53078e-12	4.27691e-11	36	LRMP	20	5	2193	ENST00000548766	ENSG00000118308	3	36	0.0833333	20	0.652896	0.112217	12	25052641	25108205	36	123	LRMP	20	7	2193	ENST00000548766	ENSG00000118308	7	123	0.0569106	20	2.30921	0.27592	12	25052641	25108205	123
GTF2A2_1	343	343	343	3.41549	1.50424e-05	3.50965	14.04	0	0	142	GTF2A2	10	7	970	ENST00000396063	ENSG00000140307	1	142	0.00704225	6	5.82233	0.163144	15	59638868	59657514	142	485	GTF2A2	10	8	970	ENST00000396063	ENSG00000140307	4	485	0.00824742	6	20.5858	0.508026	15	59638868	59657514	485
CSTF2_3	82	82	82	3.41176	3.59621e-06	3.50582	6.86245	6.76925e-12	1.79072e-10	34	CSTF2	4	3	2074	ENST00000415585	ENSG00000101811	3	34	0.0882353	15	0.652004	0.0357443	X	100820358	100840932	34	116	CSTF2	4	3	2074	ENST00000415585	ENSG00000101811	12	116	0.103448	15	2.30275	0.132421	X	100820358	100840932	116
ZMYM6_1	41	41	41	3.41176	1.79811e-06	3.50582	4.85248	1.21928e-06	1.89033e-05	17	ZMYM6	9	1	2702	ENST00000317538	ENSG00000163867	0	17	0	4	0.250233	0.206385	1	35017243	35031905	17	58	ZMYM6	9	3	2702	ENST00000317538	ENSG00000163867	1	58	0.0172414	4	0.883772	0.392177	1	35017243	35031905	58
ZYX_1	658	658	658	3.41026	2.88576e-05	3.50427	19.4371	0	0	273	ZYX	10	7	2050	ENST00000354434	ENSG00000159840	4	273	0.014652	8	5.2965	0.020374	7	143381574	143391109	273	931	ZYX	10	4	2050	ENST00000354434	ENSG00000159840	4	931	0.00429646	8	18.6979	0.143152	7	143381574	143391109	931
MGST1_8	106	106	106	3.40909	4.64882e-06	3.50308	7.80048	6.21725e-15	2.0674e-13	44	MGST1	18	10	901	ENST00000010404	ENSG00000008394	0	44	0	4	1.94226	0.036616	12	16347141	16364409	44	150	MGST1	18	8	901	ENST00000010404	ENSG00000008394	0	150	0	4	6.85431	0.0989365	12	16347141	16364409	150
SF3A3_4	53	53	53	3.40909	2.32441e-06	3.50308	5.51576	3.47266e-08	6.44748e-07	22	SF3A3	8	3	891	ENST00000489537	ENSG00000183431	0	22	0	10	0.982031	0.0272838	1	37978722	37989650	22	75	SF3A3	8	4	891	ENST00000489537	ENSG00000183431	0	75	0	10	3.46562	0.0802635	1	37978722	37989650	75
FAM24B_1	24	24	24	3.4	1.05261e-06	3.49373	3.70867	0.000208348	0.00225353	10	FAM24B	4	3	704	ENST00000368896	ENSG00000213185	3	10	0.3	4	0.564947	0.503923	10	122849095	122879605	10	34	FAM24B	4	3	704	ENST00000368896	ENSG00000213185	13	34	0.382353	4	1.9884	0.856669	10	122849095	122879605	34
FAM76B_11	84	84	84	3.4	3.68412e-06	3.49373	6.9383	3.96838e-12	1.07123e-10	35	FAM76B	13	6	3823	ENST00000398187	ENSG00000077458	0	35	0	11	0.36412	0.140236	11	95768952	95789615	35	119	FAM76B	13	6	3823	ENST00000398187	ENSG00000077458	0	119	0	11	1.28156	0.304494	11	95768952	95789615	119
GGH_8	24	24	24	3.4	1.05261e-06	3.49373	3.70867	0.000208348	0.00225353	10	GGH	8	3	696	ENST00000518466	ENSG00000137563	5	10	0.5	4	0.571441	0.0290429	8	63015078	63026233	10	34	GGH	8	3	696	ENST00000518466	ENSG00000137563	9	34	0.264706	4	2.01126	0.0655283	8	63015078	63026233	34
IRF7_14	36	36	36	3.4	1.57891e-06	3.49373	4.54218	5.56757e-06	7.9268e-05	15	IRF7	16	4	1634	ENST00000469048	ENSG00000185507	1	15	0.0666667	9	0.365106	0.0396186	11	612582	615650	15	51	IRF7	16	4	1634	ENST00000469048	ENSG00000185507	0	51	0	9	1.28504	0.270594	11	612582	615650	51
MLF1_2	36	36	36	3.4	1.57891e-06	3.49373	4.54218	5.56757e-06	7.9268e-05	15	MLF1	17	2	2222	ENST00000359117	ENSG00000178053	0	15	0	7	0.26849	0.31642	3	158571183	158606456	15	51	MLF1	17	3	2222	ENST00000359117	ENSG00000178053	0	51	0	7	0.944982	0.991449	3	158571183	158606456	51
MTPAP_5	108	108	108	3.4	4.73673e-06	3.49373	7.8673	3.55271e-15	1.197e-13	45	MTPAP	5	2	4103	ENST00000488290	ENSG00000107951	0	45	0	17	0.436206	0.150194	10	30313009	30374441	45	153	MTPAP	5	2	4103	ENST00000488290	ENSG00000107951	0	153	0	17	1.53528	0.447238	10	30313009	30374441	153
KLF7_2	163	163	163	3.39706	7.14905e-06	3.49071	9.66257	0	0	68	KLF7	10	3	7954	ENST00000412414	ENSG00000118263	0	68	0	4	0.340019	0.151779	2	207074136	207134137	68	231	KLF7	10	2	7954	ENST00000412414	ENSG00000118263	0	231	0	4	1.1957	0.710085	2	207074136	207134137	231
MBD1_13	139	139	139	3.39655	6.09644e-06	3.49019	8.92249	0	0	58	MBD1	27	13	2956	ENST00000339998	ENSG00000141644	0	58	0	14	0.780376	0.111852	18	50268846	50281476	58	197	MBD1	27	11	2956	ENST00000339998	ENSG00000141644	0	197	0	14	2.74384	0.574498	18	50268846	50281476	197
HKR1_26	91	91	91	3.39474	3.99123e-06	3.48833	7.21818	5.26912e-13	1.52407e-11	38	HKR1	26	8	2854	ENST00000544914	ENSG00000181666	0	38	0	6	0.529554	0.434214	19	37317910	37364446	38	129	HKR1	26	11	2854	ENST00000544914	ENSG00000181666	1	129	0.00775194	6	1.86094	1	19	37317910	37364446	129
ZMIZ2_1	79	79	79	3.39394	3.46493e-06	3.48751	6.72495	1.75646e-11	4.50402e-10	33	ZMIZ2	15	8	3800	ENST00000433667	ENSG00000122515	0	33	0	18	0.345391	0.0932601	7	44756187	44768694	33	112	ZMIZ2	15	5	3800	ENST00000433667	ENSG00000122515	0	112	0	18	1.21348	0.463647	7	44756187	44768694	112
CENPF_4	122	122	122	3.39216	5.35094e-06	3.48567	8.35576	0	0	51	CENPF	6	1	734	ENST00000469862	ENSG00000117724	0	51	0	2	2.76347	0.396981	1	214655147	214657410	51	173	CENPF	6	2	734	ENST00000469862	ENSG00000117724	0	173	0	2	9.70393	1	1	214655147	214657410	173
ARHGEF2_11	1126	1126	1126	3.39066	4.93869e-05	3.48413	25.3819	0	0	471	ARHGEF2	20	12	4080	ENST00000313695	ENSG00000116584	4	471	0.00849257	22	4.59136	0.0838525	1	155946850	155978160	471	1597	ARHGEF2	20	9	4080	ENST00000313695	ENSG00000116584	2	1597	0.00125235	22	16.1154	0.398432	1	155946850	155978160	1597
SLC3A2_14	105	105	105	3.38636	4.60544e-06	3.47972	7.74769	9.32587e-15	3.06926e-13	44	SLC3A2	23	17	1993	ENST00000377889	ENSG00000168003	3	44	0.0681818	10	0.878063	0.00536916	11	62856143	62888853	44	149	SLC3A2	23	15	1993	ENST00000377889	ENSG00000168003	13	149	0.0872483	10	3.07806	0.0256064	11	62856143	62888853	149
TMEM80_7	19	19	19	3.375	8.33411e-07	3.46804	3.29233	0.000993601	0.00927552	8	TMEM80	7	4	470	ENST00000528024	ENSG00000177042	6	8	0.75	2	0.676975	0.264925	11	703006	704129	8	27	TMEM80	7	4	470	ENST00000528024	ENSG00000177042	6	27	0.222222	2	2.36518	1	11	703006	704129	27
OXR1_14	121	121	121	3.37255	5.30757e-06	3.46553	8.30659	0	0	51	OXR1	17	6	4501	ENST00000517566	ENSG00000164830	0	51	0	16	0.450652	0.110695	8	106359475	106752682	51	172	OXR1	17	7	4501	ENST00000517566	ENSG00000164830	0	172	0	16	1.57332	0.307244	8	106359475	106752682	172
LSM5_2	128	128	128	3.37037	5.61468e-06	3.46329	8.54178	0	0	54	LSM5	10	8	740	ENST00000409909	ENSG00000106355	3	54	0.0555556	5	2.9023	0.0943737	7	32486804	32495283	54	182	LSM5	10	6	740	ENST00000409909	ENSG00000106355	4	182	0.021978	5	10.126	0.156221	7	32486804	32495283	182
FUS_10	71	71	71	3.36667	3.11445e-06	3.45948	6.35952	2.02385e-10	4.74415e-09	30	FUS	13	11	639	ENST00000569760	ENSG00000089280	0	30	0	4	1.86724	0.0060141	16	31190215	31191605	30	101	FUS	13	9	639	ENST00000569760	ENSG00000089280	0	101	0	4	6.50756	0.0249785	16	31190215	31191605	101
CCNC_12	621	621	621	3.36122	2.72411e-05	3.45388	18.7987	0	0	263	CCNC	19	5	2118	ENST00000369220	ENSG00000112237	1	263	0.00380228	12	4.93867	0.306775	6	99542386	99568628	263	884	CCNC	19	7	2118	ENST00000369220	ENSG00000112237	3	884	0.00339367	12	17.184	0.71878	6	99542386	99568628	884
RNF111_6	153	153	153	3.35385	6.71182e-06	3.44631	9.32453	0	0	65	RNF111	12	3	4803	ENST00000557998	ENSG00000157450	2	65	0.0307692	14	0.538246	0.243228	15	58988137	59096431	65	218	RNF111	12	4	4803	ENST00000557998	ENSG00000157450	2	218	0.00917431	14	1.86871	0.637825	15	58988137	59096431	218
ST3GAL6_23	40	40	40	3.35294	1.75473e-06	3.44538	4.76732	1.86697e-06	2.83431e-05	17	ST3GAL6	28	4	3399	ENST00000613264	ENSG00000064225	0	17	0	10	0.19892	0.0871847	3	98732703	98795845	17	57	ST3GAL6	28	6	3399	ENST00000613264	ENSG00000064225	0	57	0	10	0.690432	0.195232	3	98732703	98795845	57
ZNF35_1	80	80	80	3.35294	3.50946e-06	3.44538	6.74201	1.56213e-11	4.017e-10	34	ZNF35	6	2	2661	ENST00000396056	ENSG00000169981	2	34	0.0588235	4	0.508176	0.290738	3	44648726	44660789	34	114	ZNF35	6	4	2661	ENST00000396056	ENSG00000169981	6	114	0.0526316	4	1.76383	0.794305	3	44648726	44660789	114
RBMX_8	61	61	61	3.34615	2.67605e-06	3.4384	5.88349	4.01714e-09	8.2946e-08	26	RBMX	12	6	2004	ENST00000431446	ENSG00000147274	3	26	0.115385	8	0.516007	0.00518035	X	136869186	136880725	26	87	RBMX	12	7	2004	ENST00000431446	ENSG00000147274	5	87	0.0574713	8	1.78739	0.0151618	X	136869186	136880725	87
GOLGB1_8	190	190	190	3.34568	8.33527e-06	3.43792	10.3831	0	0	81	GOLGB1	9	2	11198	ENST00000393667	ENSG00000173230	3	81	0.037037	22	0.28769	0.27524	3	121663202	121749740	81	271	GOLGB1	9	3	11198	ENST00000393667	ENSG00000173230	11	271	0.0405904	22	0.996383	0.787017	3	121663202	121749740	271
[truncated: 5,407 more rows]
